# Supplementary material for: The Impact of Biomaterial Cell Contact on the Immunopeptidome
Source: Front Bioeng Biotechnol. 2020 Dec 16;8:571294. doi: 10.3389/fbioe.2020.571294 (PMC7773052; doi:10.3389/fbioe.2020.571294)
Supplement: Supplementary file 1 [file Data_Sheet_1.zip]

Archive with 11 entries (11 files):
- Supplemental Figure S9.PDF
- Supplemental Table Captions and Figures.PDF
- Supplemental Table S1.PDF
- Supplemental Table S2.XLSX
- Supplemental Table S3.XLSX
- Supplemental Table S4.PDF
- Supplemental Table S5.PDF
- Supplemental Table S6.PDF
- Supplemental Table S7.PDF
- Supplemental Table S8.PDF
- Supplemental Table S9.PDF
