# Supplementary material for: The Impact of Biomaterial Cell Contact on the Immunopeptidome
Source: Front Bioeng Biotechnol. 2020 Dec 16;8:571294. doi: 10.3389/fbioe.2020.571294 (PMC7773052; doi:10.3389/fbioe.2020.571294)
Supplement: Supplementary file 1 [file Data_Sheet_1.zip › Supplemental Table S2.XLSX]

## Sheet: total peptides class I
assay II																assay III
RM-A1		RM-A2		RM-C1		RM-C2		zinc washer		untreated_1		untreated_2		untreated_3		2 aluminum		4 aluminum		8 aluminum		steel		copper		LPS		ZnSO4		untreated
ascession	sequence	ascession	sequence	ascession	sequence	ascession	sequence	ascession	sequence	ascession	sequence	ascession	sequence	ascession	sequence	ascession	sequence	ascession	sequence	ascession	sequence	ascession	sequence	ascession	sequence	ascession	sequence	ascession	sequence	ascession	sequence
Q92901;P39023	KFIDTTSKF	Q92901;P39023	KFIDTTSKF	Q92901;P39023	KFIDTTSKF	Q92901;P39023	KFIDTTSKF	Q92901;P39023	KFIDTTSKF	Q92901;P39023	KFIDTTSKF	Q92901;P39023	KFIDTTSKF	Q92901;P39023	KFIDTTSKF	Q92901;P39023	KFIDTTSKF	Q92901;P39023	KFIDTTSKF	Q92901;P39023	KFIDTTSKF	Q92901;P39023	KFIDTTSKF	Q92901;P39023	KFIDTTSKF	Q92901;P39023	KFIDTTSKF	Q92901;P39023	KFIDTTSKF	Q92901;P39023	KFIDTTSKF
Q92841;P17844	YLLPAIVHI	Q92841;P17844	YLLPAIVHI	Q92841;P17844	YLLPAIVHI	Q92841;P17844	YLLPAIVHI	Q92841;P17844	YLLPAIVHI	Q92841;P17844	YLLPAIVHI	Q92841;P17844	YLLPAIVHI	Q92841;P17844	YLLPAIVHI	Q92841;P17844	YLLPAIVHI	Q92841;P17844	YLLPAIVHI	Q92841;P17844	YLLPAIVHI	Q92841;P17844	YLLPAIVHI	Q92841;P17844	YLLPAIVHI	Q92841;P17844	YLLPAIVHI	Q92841;P17844	YLLPAIVHI	Q92841;P17844	YLLPAIVHI
P46777	KIYEGQVEV	P46777	KIYEGQVEV	P46777	KIYEGQVEV	P46777	KIYEGQVEV	P46777	KIYEGQVEV	P46777	KIYEGQVEV	P46777	KIYEGQVEV	P46777	KIYEGQVEV	P46777	KIYEGQVEV	P46777	KIYEGQVEV	P46777	KIYEGQVEV	P46777	KIYEGQVEV	P46777	KIYEGQVEV	P46777	KIYEGQVEV	P46777	KIYEGQVEV	P46777	KIYEGQVEV
Q8NDA2	LQYSVEVQV	Q8NDA2	LQYSVEVQV	Q8NDA2	LQYSVEVQV	Q8NDA2	LQYSVEVQV	Q8NDA2	LQYSVEVQV	Q8NDA2	LQYSVEVQV	Q8NDA2	LQYSVEVQV	Q8NDA2	LQYSVEVQV	Q8NDA2	LQYSVEVQV	Q8NDA2	LQYSVEVQV	Q8NDA2	LQYSVEVQV	Q8NDA2	LQYSVEVQV	Q8NDA2	LQYSVEVQV	Q8NDA2	LQYSVEVQV	Q8NDA2	LQYSVEVQV	Q8NDA2	LQYSVEVQV
P61619;Q9H9S3	RYIPTAAAF	P61619;Q9H9S3	RYIPTAAAF	P61619;Q9H9S3	RYIPTAAAF	P61619;Q9H9S3	RYIPTAAAF	P61619;Q9H9S3	RYIPTAAAF	P61619;Q9H9S3	RYIPTAAAF	P61619;Q9H9S3	RYIPTAAAF	P61619;Q9H9S3	RYIPTAAAF	P61619;Q9H9S3	RYIPTAAAF	P61619;Q9H9S3	RYIPTAAAF	P61619;Q9H9S3	RYIPTAAAF	P61619;Q9H9S3	RYIPTAAAF	P61619;Q9H9S3	RYIPTAAAF	P61619;Q9H9S3	RYIPTAAAF	P61619;Q9H9S3	RYIPTAAAF	P61619;Q9H9S3	RYIPTAAAF
Q96T88	TLFDYEVRL	Q96T88	TLFDYEVRL	Q96T88	TLFDYEVRL	Q96T88	TLFDYEVRL	Q96T88	TLFDYEVRL	Q96T88	TLFDYEVRL	Q96T88	TLFDYEVRL	Q96T88	TLFDYEVRL	Q96T88	TLFDYEVRL	Q96T88	TLFDYEVRL	Q96T88	TLFDYEVRL	Q96T88	TLFDYEVRL	Q96T88	TLFDYEVRL	Q96T88	TLFDYEVRL	Q96T88	TLFDYEVRL	Q96T88	TLFDYEVRL
P62136;P62140;P36873	KYPENFFLL	P62136;P62140;P36873	KYPENFFLL	P62136;P62140;P36873	KYPENFFLL	P62136;P62140;P36873	KYPENFFLL	P62136;P62140;P36873	KYPENFFLL	P62136;P62140;P36873	KYPENFFLL	P62136;P62140;P36873	KYPENFFLL	P62136;P62140;P36873	KYPENFFLL	P62136;P62140;P36873	KYPENFFLL	P62136;P62140;P36873	KYPENFFLL	P62136;P62140;P36873	KYPENFFLL	P62136;P62140;P36873	KYPENFFLL	P62136;P62140;P36873	KYPENFFLL	P62136;P62140;P36873	KYPENFFLL	P62136;P62140;P36873	KYPENFFLL	P62136;P62140;P36873	KYPENFFLL
Q8TDY2	FLFNKEmIL	Q8TDY2	FLFNKEmIL	Q8TDY2	FLFNKEmIL	Q8TDY2	FLFNKEmIL	Q8TDY2	FLFNKEmIL	Q8TDY2	FLFNKEmIL	Q8TDY2	FLFNKEmIL	Q8TDY2	FLFNKEmIL	Q8TDY2	FLFNKEmIL	Q8TDY2	FLFNKEmIL	Q8TDY2	FLFNKEmIL	Q8TDY2	FLFNKEmIL	Q8TDY2	FLFNKEmIL	Q8TDY2	FLFNKEmIL	Q8TDY2	FLFNKEmIL	Q8TDY2	FLFNKEmIL
O95298	TYGEIFEKF	O95298	TYGEIFEKF	O95298	TYGEIFEKF	O95298	TYGEIFEKF	O95298	TYGEIFEKF	O95298	TYGEIFEKF	O95298	TYGEIFEKF	O95298	TYGEIFEKF	O95298	TYGEIFEKF	O95298	TYGEIFEKF	O95298	TYGEIFEKF	O95298	TYGEIFEKF	O95298	TYGEIFEKF	O95298	TYGEIFEKF	O95298	TYGEIFEKF	O95298	TYGEIFEKF
P62136	SIIGRLLEV	P62136	SIIGRLLEV	P62136	SIIGRLLEV	P62136	SIIGRLLEV	P62136	SIIGRLLEV	P62136	SIIGRLLEV	P62136	SIIGRLLEV	P62136	SIIGRLLEV	P62136	SIIGRLLEV	P62136	SIIGRLLEV	P62136	SIIGRLLEV	P62136	SIIGRLLEV	P62136	SIIGRLLEV	P62136	SIIGRLLEV	P62136	SIIGRLLEV	P62136	SIIGRLLEV
Q9NV31	ALLDKLYAL	Q9NV31	ALLDKLYAL	Q9NV31	ALLDKLYAL	Q9NV31	ALLDKLYAL	Q9NV31	ALLDKLYAL	Q9NV31	ALLDKLYAL	Q9NV31	ALLDKLYAL	Q9NV31	ALLDKLYAL	Q9NV31	ALLDKLYAL	Q9NV31	ALLDKLYAL	Q9NV31	ALLDKLYAL	Q9NV31	ALLDKLYAL	Q9NV31	ALLDKLYAL	Q9NV31	ALLDKLYAL	Q9NV31	ALLDKLYAL	Q9NV31	ALLDKLYAL
P62805	NVIRDAVTY	P62805	NVIRDAVTY	P62805	NVIRDAVTY	P62805	NVIRDAVTY	P62805	NVIRDAVTY	P62805	NVIRDAVTY	P62805	NVIRDAVTY	P62805	NVIRDAVTY	P62805	NVIRDAVTY	P62805	NVIRDAVTY	P62805	NVIRDAVTY	P62805	NVIRDAVTY	P62805	NVIRDAVTY	P62805	NVIRDAVTY	P62805	NVIRDAVTY	P62805	NVIRDAVTY
P05107	LPDTLKVTY	P05107	LPDTLKVTY	P05107	LPDTLKVTY	P05107	LPDTLKVTY	P05107	LPDTLKVTY	P05107	LPDTLKVTY	P05107	LPDTLKVTY	P05107	LPDTLKVTY	P05107	LPDTLKVTY	P05107	LPDTLKVTY	P05107	LPDTLKVTY	P05107	LPDTLKVTY	P05107	LPDTLKVTY	P05107	LPDTLKVTY	P05107	LPDTLKVTY	P05107	LPDTLKVTY
Q05481	LSKPDLITY	Q05481	LSKPDLITY	Q05481	LSKPDLITY	Q05481	LSKPDLITY	Q05481	LSKPDLITY	Q05481	LSKPDLITY	Q05481	LSKPDLITY	Q05481	LSKPDLITY	Q05481	LSKPDLITY	Q05481	LSKPDLITY	Q05481	LSKPDLITY	Q05481	LSKPDLITY	Q05481	LSKPDLITY	Q05481	LSKPDLITY	Q05481	LSKPDLITY	Q05481	LSKPDLITY
Q6PL18	AYAIIKEEL	Q6PL18	AYAIIKEEL	Q6PL18	AYAIIKEEL	Q6PL18	AYAIIKEEL	Q6PL18	AYAIIKEEL	Q6PL18	AYAIIKEEL	Q6PL18	AYAIIKEEL	Q6PL18	AYAIIKEEL	Q6PL18	AYAIIKEEL	Q6PL18	AYAIIKEEL	Q6PL18	AYAIIKEEL	Q6PL18	AYAIIKEEL	Q6PL18	AYAIIKEEL	Q6PL18	AYAIIKEEL	Q6PL18	AYAIIKEEL	Q6PL18	AYAIIKEEL
P07203	LLIENVASL	P07203	LLIENVASL	P07203	LLIENVASL	P07203	LLIENVASL	P07203	LLIENVASL	P07203	LLIENVASL	P07203	LLIENVASL	P07203	LLIENVASL	P07203	LLIENVASL	P07203	LLIENVASL	P07203	LLIENVASL	P07203	LLIENVASL	P07203	LLIENVASL	P07203	LLIENVASL	P07203	LLIENVASL	P07203	LLIENVASL
P35222	GLLGTLVQL	P35222	GLLGTLVQL	P35222	GLLGTLVQL	P35222	GLLGTLVQL	P35222	GLLGTLVQL	P35222	GLLGTLVQL	P35222	GLLGTLVQL	P35222	GLLGTLVQL	P35222	GLLGTLVQL	P35222	GLLGTLVQL	P35222	GLLGTLVQL	P35222	GLLGTLVQL	P35222	GLLGTLVQL	P35222	GLLGTLVQL	P35222	GLLGTLVQL	P35222	GLLGTLVQL
P15514	AVAVITVQL	P15514	AVAVITVQL	P15514	AVAVITVQL	P15514	AVAVITVQL	P15514	AVAVITVQL	P15514	AVAVITVQL	P15514	AVAVITVQL	P15514	AVAVITVQL	P15514	AVAVITVQL	P15514	AVAVITVQL	P15514	AVAVITVQL	P15514	AVAVITVQL	P15514	AVAVITVQL	P15514	AVAVITVQL	P15514	AVAVITVQL	P15514	AVAVITVQL
O95229	LPAKILVEF	O95229	LPAKILVEF	O95229	LPAKILVEF	O95229	LPAKILVEF	O95229	LPAKILVEF	O95229	LPAKILVEF	O95229	LPAKILVEF	O95229	LPAKILVEF	O95229	LPAKILVEF	O95229	LPAKILVEF	O95229	LPAKILVEF	O95229	LPAKILVEF	O95229	LPAKILVEF	O95229	LPAKILVEF	O95229	LPAKILVEF	O95229	LPAKILVEF
Q7L1Q6	DPFKDIILY	Q7L1Q6	DPFKDIILY	Q7L1Q6	DPFKDIILY	Q7L1Q6	DPFKDIILY	Q7L1Q6	DPFKDIILY	Q7L1Q6	DPFKDIILY	Q7L1Q6	DPFKDIILY	Q7L1Q6	DPFKDIILY	Q7L1Q6	DPFKDIILY	Q7L1Q6	DPFKDIILY	Q7L1Q6	DPFKDIILY	Q7L1Q6	DPFKDIILY	Q7L1Q6	DPFKDIILY	Q7L1Q6	DPFKDIILY	Q7L1Q6	DPFKDIILY	Q7L1Q6	DPFKDIILY
Q8IYK4	AFSAEPLLIY	Q8IYK4	AFSAEPLLIY	Q8IYK4	AFSAEPLLIY	Q8IYK4	AFSAEPLLIY	Q8IYK4	AFSAEPLLIY	Q8IYK4	AFSAEPLLIY	Q8IYK4	AFSAEPLLIY	Q8IYK4	AFSAEPLLIY	Q8IYK4	AFSAEPLLIY	Q8IYK4	AFSAEPLLIY	Q8IYK4	AFSAEPLLIY	Q8IYK4	AFSAEPLLIY	Q8IYK4	AFSAEPLLIY	Q8IYK4	AFSAEPLLIY	Q8IYK4	AFSAEPLLIY	Q8IYK4	AFSAEPLLIY
O43684	RYPTSIASL	O43684	RYPTSIASL	O43684	RYPTSIASL	O43684	RYPTSIASL	O43684	RYPTSIASL	O43684	RYPTSIASL	O43684	RYPTSIASL	O43684	RYPTSIASL	O43684	RYPTSIASL	O43684	RYPTSIASL	O43684	RYPTSIASL	O43684	RYPTSIASL	O43684	RYPTSIASL	O43684	RYPTSIASL	O43684	RYPTSIASL	O43684	RYPTSIASL
Q15366	SLAQYLINV	Q15366	SLAQYLINV	Q15366	SLAQYLINV	Q15366	SLAQYLINV	Q15366	SLAQYLINV	Q15366	SLAQYLINV	Q15366	SLAQYLINV	Q15366	SLAQYLINV	Q15366	SLAQYLINV	Q15366	SLAQYLINV	Q15366	SLAQYLINV	Q15366	SLAQYLINV	Q15366	SLAQYLINV	Q15366	SLAQYLINV	Q15366	SLAQYLINV	Q15366	SLAQYLINV
P61160	FPEHIFPAL	P61160	FPEHIFPAL	P61160	FPEHIFPAL	P61160	FPEHIFPAL	P61160	FPEHIFPAL	P61160	FPEHIFPAL	P61160	FPEHIFPAL	P61160	FPEHIFPAL	P61160	FPEHIFPAL	P61160	FPEHIFPAL	P61160	FPEHIFPAL	P61160	FPEHIFPAL	P61160	FPEHIFPAL	P61160	FPEHIFPAL	P61160	FPEHIFPAL	P61160	FPEHIFPAL
Q8TEL6	TLIEDILGV	Q8TEL6	TLIEDILGV	Q8TEL6	TLIEDILGV	Q8TEL6	TLIEDILGV	Q8TEL6	TLIEDILGV	Q8TEL6	TLIEDILGV	Q8TEL6	TLIEDILGV	Q8TEL6	TLIEDILGV	Q8TEL6	TLIEDILGV	Q8TEL6	TLIEDILGV	Q8TEL6	TLIEDILGV	Q8TEL6	TLIEDILGV	Q8TEL6	TLIEDILGV	Q8TEL6	TLIEDILGV	Q8TEL6	TLIEDILGV	Q8TEL6	TLIEDILGV
P62249	KLLEPVLLL	P62249	KLLEPVLLL	P62249	KLLEPVLLL	P62249	KLLEPVLLL	P62249	KLLEPVLLL	P62249	KLLEPVLLL	P62249	KLLEPVLLL	P62249	KLLEPVLLL	P62249	KLLEPVLLL	P62249	KLLEPVLLL	P62249	KLLEPVLLL	P62249	KLLEPVLLL	P62249	KLLEPVLLL	P62249	KLLEPVLLL	P62249	KLLEPVLLL	P62249	KLLEPVLLL
Q00610;P53675	FVHDLVLYL	Q00610;P53675	FVHDLVLYL	Q00610;P53675	FVHDLVLYL	Q00610;P53675	FVHDLVLYL	Q00610;P53675	FVHDLVLYL	Q00610;P53675	FVHDLVLYL	Q00610;P53675	FVHDLVLYL	Q00610;P53675	FVHDLVLYL	Q00610;P53675	FVHDLVLYL	Q00610;P53675	FVHDLVLYL	Q00610;P53675	FVHDLVLYL	Q00610;P53675	FVHDLVLYL	Q00610;P53675	FVHDLVLYL	Q00610;P53675	FVHDLVLYL	Q00610;P53675	FVHDLVLYL	Q00610;P53675	FVHDLVLYL
P55160	LPREGEQNF	P55160	LPREGEQNF	P55160	LPREGEQNF	P55160	LPREGEQNF	P55160	LPREGEQNF	P55160	LPREGEQNF	P55160	LPREGEQNF	P55160	LPREGEQNF	P55160	LPREGEQNF	P55160	LPREGEQNF	P55160	LPREGEQNF	P55160	LPREGEQNF	P55160	LPREGEQNF	P55160	LPREGEQNF	P55160	LPREGEQNF	P55160	LPREGEQNF
P35659	FPFEKGSVQY	P35659	FPFEKGSVQY	P35659	FPFEKGSVQY	P35659	FPFEKGSVQY	P35659	FPFEKGSVQY	P35659	FPFEKGSVQY	P35659	FPFEKGSVQY	P35659	FPFEKGSVQY	P35659	FPFEKGSVQY	P35659	FPFEKGSVQY	P35659	FPFEKGSVQY	P35659	FPFEKGSVQY	P35659	FPFEKGSVQY	P35659	FPFEKGSVQY	P35659	FPFEKGSVQY	P35659	FPFEKGSVQY
Q8WUM4	SLFGGSVKL	Q8WUM4	SLFGGSVKL	Q8WUM4	SLFGGSVKL	Q8WUM4	SLFGGSVKL	Q8WUM4	SLFGGSVKL	Q8WUM4	SLFGGSVKL	Q8WUM4	SLFGGSVKL	Q8WUM4	SLFGGSVKL	Q8WUM4	SLFGGSVKL	Q8WUM4	SLFGGSVKL	Q8WUM4	SLFGGSVKL	Q8WUM4	SLFGGSVKL	Q8WUM4	SLFGGSVKL	Q8WUM4	SLFGGSVKL	Q8WUM4	SLFGGSVKL	Q8WUM4	SLFGGSVKL
P04844	RYIANTVEL	P04844	RYIANTVEL	P04844	RYIANTVEL	P04844	RYIANTVEL	P04844	RYIANTVEL	P04844	RYIANTVEL	P04844	RYIANTVEL	P04844	RYIANTVEL	P04844	RYIANTVEL	P04844	RYIANTVEL	P04844	RYIANTVEL	P04844	RYIANTVEL	P04844	RYIANTVEL	P04844	RYIANTVEL	P04844	RYIANTVEL	P04844	RYIANTVEL
O95185	RFSLNTVEL	O95185	RFSLNTVEL	O95185	RFSLNTVEL	O95185	RFSLNTVEL	O95185	RFSLNTVEL	O95185	RFSLNTVEL	O95185	RFSLNTVEL	O95185	RFSLNTVEL	O95185	RFSLNTVEL	O95185	RFSLNTVEL	O95185	RFSLNTVEL	O95185	RFSLNTVEL	O95185	RFSLNTVEL	O95185	RFSLNTVEL	O95185	RFSLNTVEL	O95185	RFSLNTVEL
Q9NVI1	KLQEFLQTL	Q9NVI1	KLQEFLQTL	Q9NVI1	KLQEFLQTL	Q9NVI1	KLQEFLQTL	Q9NVI1	KLQEFLQTL	Q9NVI1	KLQEFLQTL	Q9NVI1	KLQEFLQTL	Q9NVI1	KLQEFLQTL	Q9NVI1	KLQEFLQTL	Q9NVI1	KLQEFLQTL	Q9NVI1	KLQEFLQTL	Q9NVI1	KLQEFLQTL	Q9NVI1	KLQEFLQTL	Q9NVI1	KLQEFLQTL	Q9NVI1	KLQEFLQTL	Q9NVI1	KLQEFLQTL
Q5VT98	YPSIGQLKTL	Q5VT98	YPSIGQLKTL	Q5VT98	YPSIGQLKTL	Q5VT98	YPSIGQLKTL	Q5VT98	YPSIGQLKTL	Q5VT98	YPSIGQLKTL	Q5VT98	YPSIGQLKTL	Q5VT98	YPSIGQLKTL	Q5VT98	YPSIGQLKTL	Q5VT98	YPSIGQLKTL	Q5VT98	YPSIGQLKTL	Q5VT98	YPSIGQLKTL	Q5VT98	YPSIGQLKTL	Q5VT98	YPSIGQLKTL	Q5VT98	YPSIGQLKTL	Q5VT98	YPSIGQLKTL
P62906	TLYEAVREV	P62906	TLYEAVREV	P62906	TLYEAVREV	P62906	TLYEAVREV	P62906	TLYEAVREV	P62906	TLYEAVREV	P62906	TLYEAVREV	P62906	TLYEAVREV	P62906	TLYEAVREV	P62906	TLYEAVREV	P62906	TLYEAVREV	P62906	TLYEAVREV	P62906	TLYEAVREV	P62906	TLYEAVREV	P62906	TLYEAVREV	P62906	TLYEAVREV
P39656	FPDKPITQY	P39656	FPDKPITQY	P39656	FPDKPITQY	P39656	FPDKPITQY	P39656	FPDKPITQY	P39656	FPDKPITQY	P39656	FPDKPITQY	P39656	FPDKPITQY	P39656	FPDKPITQY	P39656	FPDKPITQY	P39656	FPDKPITQY	P39656	FPDKPITQY	P39656	FPDKPITQY	P39656	FPDKPITQY	P39656	FPDKPITQY	P39656	FPDKPITQY
Q9Y678	AIVDKVPSV	Q9Y678	AIVDKVPSV	Q9Y678	AIVDKVPSV	Q9Y678	AIVDKVPSV	Q9Y678	AIVDKVPSV	Q9Y678	AIVDKVPSV	Q9Y678	AIVDKVPSV	Q9Y678	AIVDKVPSV	Q9Y678	AIVDKVPSV	Q9Y678	AIVDKVPSV	Q9Y678	AIVDKVPSV	Q9Y678	AIVDKVPSV	Q9Y678	AIVDKVPSV	Q9Y678	AIVDKVPSV	Q9Y678	AIVDKVPSV	Q9Y678	AIVDKVPSV
O60812;P07910	SLLENLEKI	O60812;P07910	SLLENLEKI	O60812;P07910	SLLENLEKI	O60812;P07910	SLLENLEKI	O60812;P07910	SLLENLEKI	O60812;P07910	SLLENLEKI	O60812;P07910	SLLENLEKI	O60812;P07910	SLLENLEKI	O60812;P07910	SLLENLEKI	O60812;P07910	SLLENLEKI	O60812;P07910	SLLENLEKI	O60812;P07910	SLLENLEKI	O60812;P07910	SLLENLEKI	O60812;P07910	SLLENLEKI	O60812;P07910	SLLENLEKI	O60812;P07910	SLLENLEKI
Q9Y2H2	LSLENLEKI	Q9Y2H2	LSLENLEKI	Q9Y2H2	LSLENLEKI	Q9Y2H2	LSLENLEKI	Q9Y2H2	LSLENLEKI	Q9Y2H2	LSLENLEKI	Q9Y2H2	LSLENLEKI	Q9Y2H2	LSLENLEKI	Q9Y2H2	LSLENLEKI	Q9Y2H2	LSLENLEKI	Q9Y2H2	LSLENLEKI	Q9Y2H2	LSLENLEKI	Q9Y2H2	LSLENLEKI	Q9Y2H2	LSLENLEKI	Q9Y2H2	LSLENLEKI	Q9Y2H2	LSLENLEKI
P04350;P68371;P07437	HGIDPTGTY	P04350;P68371;P07437	HGIDPTGTY	P04350;P68371;P07437	HGIDPTGTY	P04350;P68371;P07437	HGIDPTGTY	P04350;P68371;P07437	HGIDPTGTY	P04350;P68371;P07437	HGIDPTGTY	P04350;P68371;P07437	HGIDPTGTY	P04350;P68371;P07437	HGIDPTGTY	P04350;P68371;P07437	HGIDPTGTY	P04350;P68371;P07437	HGIDPTGTY	P04350;P68371;P07437	HGIDPTGTY	P04350;P68371;P07437	HGIDPTGTY	P04350;P68371;P07437	HGIDPTGTY	P04350;P68371;P07437	HGIDPTGTY	P04350;P68371;P07437	HGIDPTGTY	P04350;P68371;P07437	HGIDPTGTY
O60337	YLLDLHSYL	O60337	YLLDLHSYL	O60337	YLLDLHSYL	O60337	YLLDLHSYL	O60337	YLLDLHSYL	O60337	YLLDLHSYL	O60337	YLLDLHSYL	O60337	YLLDLHSYL	O60337	YLLDLHSYL	O60337	YLLDLHSYL	O60337	YLLDLHSYL	O60337	YLLDLHSYL	O60337	YLLDLHSYL	O60337	YLLDLHSYL	O60337	YLLDLHSYL	O60337	YLLDLHSYL
Q9UFF9	FPSIYDVKY	Q9UFF9	FPSIYDVKY	Q9UFF9	FPSIYDVKY	Q9UFF9	FPSIYDVKY	Q9UFF9	FPSIYDVKY	Q9UFF9	FPSIYDVKY	Q9UFF9	FPSIYDVKY	Q9UFF9	FPSIYDVKY	Q9UFF9	FPSIYDVKY	Q9UFF9	FPSIYDVKY	Q9UFF9	FPSIYDVKY	Q9UFF9	FPSIYDVKY	Q9UFF9	FPSIYDVKY	Q9UFF9	FPSIYDVKY	Q9UFF9	FPSIYDVKY	Q9UFF9	FPSIYDVKY
P49327	HPLGDIVAF	P49327	HPLGDIVAF	P49327	HPLGDIVAF	P49327	HPLGDIVAF	P49327	HPLGDIVAF	P49327	HPLGDIVAF	P49327	HPLGDIVAF	P49327	HPLGDIVAF	P49327	HPLGDIVAF	P49327	HPLGDIVAF	P49327	HPLGDIVAF	P49327	HPLGDIVAF	P49327	HPLGDIVAF	P49327	HPLGDIVAF	P49327	HPLGDIVAF	P49327	HPLGDIVAF
Q15758	FVFPGELLL	Q15758	FVFPGELLL	Q15758	FVFPGELLL	Q15758	FVFPGELLL	Q15758	FVFPGELLL	Q15758	FVFPGELLL	Q15758	FVFPGELLL	Q15758	FVFPGELLL	Q15758	FVFPGELLL	Q15758	FVFPGELLL	Q15758	FVFPGELLL	Q15758	FVFPGELLL	Q15758	FVFPGELLL	Q15758	FVFPGELLL	Q15758	FVFPGELLL	Q15758	FVFPGELLL
Q8N697	MFDAVLILL	Q8N697	MFDAVLILL	Q8N697	MFDAVLILL	Q8N697	MFDAVLILL	Q8N697	MFDAVLILL	Q8N697	MFDAVLILL	Q8N697	MFDAVLILL	Q8N697	MFDAVLILL	Q8N697	MFDAVLILL	Q8N697	MFDAVLILL	Q8N697	MFDAVLILL	Q8N697	MFDAVLILL	Q8N697	MFDAVLILL	Q8N697	MFDAVLILL	Q8N697	MFDAVLILL	Q8N697	MFDAVLILL
P49720	GLATDVQTV	P49720	GLATDVQTV	P49720	GLATDVQTV	P49720	GLATDVQTV	P49720	GLATDVQTV	P49720	GLATDVQTV	P49720	GLATDVQTV	P49720	GLATDVQTV	P49720	GLATDVQTV	P49720	GLATDVQTV	P49720	GLATDVQTV	P49720	GLATDVQTV	P49720	GLATDVQTV	P49720	GLATDVQTV	P49720	GLATDVQTV	P49720	GLATDVQTV
Q4KMQ2	VLDDKLVFV	Q4KMQ2	VLDDKLVFV	Q4KMQ2	VLDDKLVFV	Q4KMQ2	VLDDKLVFV	Q4KMQ2	VLDDKLVFV	Q4KMQ2	VLDDKLVFV	Q4KMQ2	VLDDKLVFV	Q4KMQ2	VLDDKLVFV	Q4KMQ2	VLDDKLVFV	Q4KMQ2	VLDDKLVFV	Q4KMQ2	VLDDKLVFV	Q4KMQ2	VLDDKLVFV	Q4KMQ2	VLDDKLVFV	Q4KMQ2	VLDDKLVFV	Q4KMQ2	VLDDKLVFV	Q4KMQ2	VLDDKLVFV
P54920	KYEELFPAF	P54920	KYEELFPAF	P54920	KYEELFPAF	P54920	KYEELFPAF	P54920	KYEELFPAF	P54920	KYEELFPAF	P54920	KYEELFPAF	P54920	KYEELFPAF	P54920	KYEELFPAF	P54920	KYEELFPAF	P54920	KYEELFPAF	P54920	KYEELFPAF	P54920	KYEELFPAF	P54920	KYEELFPAF	P54920	KYEELFPAF	P54920	KYEELFPAF
P51965;Q96LR5;Q969T4	YPFKPPKVTF	P51965;Q96LR5;Q969T4	YPFKPPKVTF	P51965;Q96LR5;Q969T4	YPFKPPKVTF	P51965;Q96LR5;Q969T4	YPFKPPKVTF	P51965;Q96LR5;Q969T4	YPFKPPKVTF	P51965;Q96LR5;Q969T4	YPFKPPKVTF	P51965;Q96LR5;Q969T4	YPFKPPKVTF	P51965;Q96LR5;Q969T4	YPFKPPKVTF	P51965;Q96LR5;Q969T4	YPFKPPKVTF	P51965;Q96LR5;Q969T4	YPFKPPKVTF	P51965;Q96LR5;Q969T4	YPFKPPKVTF	P51965;Q96LR5;Q969T4	YPFKPPKVTF	P51965;Q96LR5;Q969T4	YPFKPPKVTF	P51965;Q96LR5;Q969T4	YPFKPPKVTF	P51965;Q96LR5;Q969T4	YPFKPPKVTF	P51965;Q96LR5;Q969T4	YPFKPPKVTF
Q15056	LPTEPPYTAY	Q15056	LPTEPPYTAY	Q15056	LPTEPPYTAY	Q15056	LPTEPPYTAY	Q15056	LPTEPPYTAY	Q15056	LPTEPPYTAY	Q15056	LPTEPPYTAY	Q15056	LPTEPPYTAY	Q15056	LPTEPPYTAY	Q15056	LPTEPPYTAY	Q15056	LPTEPPYTAY	Q15056	LPTEPPYTAY	Q15056	LPTEPPYTAY	Q15056	LPTEPPYTAY	Q15056	LPTEPPYTAY	Q15056	LPTEPPYTAY
P62241	RIIDVVY	P62241	RIIDVVY	P62241	RIIDVVY	P62241	RIIDVVY	P62241	RIIDVVY	P62241	RIIDVVY	P62241	RIIDVVY	P62241	RIIDVVY	P62241	RIIDVVY	P62241	RIIDVVY	P62241	RIIDVVY	P62241	RIIDVVY	P62241	RIIDVVY	P62241	RIIDVVY	P62241	RIIDVVY	P62241	RIIDVVY
P35222	SPVDSVLFY	P35222	SPVDSVLFY	P35222	SPVDSVLFY	P35222	SPVDSVLFY	P35222	SPVDSVLFY	P35222	SPVDSVLFY	P35222	SPVDSVLFY	P35222	SPVDSVLFY	P35222	SPVDSVLFY	P35222	SPVDSVLFY	P35222	SPVDSVLFY	P35222	SPVDSVLFY	P35222	SPVDSVLFY	P35222	SPVDSVLFY	P35222	SPVDSVLFY	P35222	SPVDSVLFY
P26358	GLIEKNIEL	P26358	GLIEKNIEL	P26358	GLIEKNIEL	P26358	GLIEKNIEL	P26358	GLIEKNIEL	P26358	GLIEKNIEL	P26358	GLIEKNIEL	P26358	GLIEKNIEL	P26358	GLIEKNIEL	P26358	GLIEKNIEL	P26358	GLIEKNIEL	P26358	GLIEKNIEL	P26358	GLIEKNIEL	P26358	GLIEKNIEL	P26358	GLIEKNIEL	P26358	GLIEKNIEL
P24928	TYQDIQNTI	P24928	TYQDIQNTI	P24928	TYQDIQNTI	P24928	TYQDIQNTI	P24928	TYQDIQNTI	P24928	TYQDIQNTI	P24928	TYQDIQNTI	P24928	TYQDIQNTI	P24928	TYQDIQNTI	P24928	TYQDIQNTI	P24928	TYQDIQNTI	P24928	TYQDIQNTI	P24928	TYQDIQNTI	P24928	TYQDIQNTI	P24928	TYQDIQNTI	P24928	TYQDIQNTI
Q9H4I3	VYVVGTAHF	Q9H4I3	VYVVGTAHF	Q9H4I3	VYVVGTAHF	Q9H4I3	VYVVGTAHF	Q9H4I3	VYVVGTAHF	Q9H4I3	VYVVGTAHF	Q9H4I3	VYVVGTAHF	Q9H4I3	VYVVGTAHF	Q9H4I3	VYVVGTAHF	Q9H4I3	VYVVGTAHF	Q9H4I3	VYVVGTAHF	Q9H4I3	VYVVGTAHF	Q9H4I3	VYVVGTAHF	Q9H4I3	VYVVGTAHF	Q9H4I3	VYVVGTAHF	Q9H4I3	VYVVGTAHF
Q96KB5	SYQKVIELF	Q96KB5	SYQKVIELF	Q96KB5	SYQKVIELF	Q96KB5	SYQKVIELF	Q96KB5	SYQKVIELF	Q96KB5	SYQKVIELF	Q96KB5	SYQKVIELF	Q96KB5	SYQKVIELF	Q96KB5	SYQKVIELF	Q96KB5	SYQKVIELF	Q96KB5	SYQKVIELF	Q96KB5	SYQKVIELF	Q96KB5	SYQKVIELF	Q96KB5	SYQKVIELF	Q96KB5	SYQKVIELF	Q96KB5	SYQKVIELF
Q8N138	VLIPKLPQL	Q8N138	VLIPKLPQL	Q8N138	VLIPKLPQL	Q8N138	VLIPKLPQL	Q8N138	VLIPKLPQL	Q8N138	VLIPKLPQL	Q8N138	VLIPKLPQL	Q8N138	VLIPKLPQL	Q8N138	VLIPKLPQL	Q8N138	VLIPKLPQL	Q8N138	VLIPKLPQL	Q8N138	VLIPKLPQL	Q8N138	VLIPKLPQL	Q8N138	VLIPKLPQL	Q8N138	VLIPKLPQL	Q8N138	VLIPKLPQL
Q8WYP5	VILHLTVLL	Q8WYP5	VILHLTVLL	Q8WYP5	VILHLTVLL	Q8WYP5	VILHLTVLL	Q8WYP5	VILHLTVLL	Q8WYP5	VILHLTVLL	Q8WYP5	VILHLTVLL	Q8WYP5	VILHLTVLL	Q8WYP5	VILHLTVLL	Q8WYP5	VILHLTVLL	Q8WYP5	VILHLTVLL	Q8WYP5	VILHLTVLL	Q8WYP5	VILHLTVLL	Q8WYP5	VILHLTVLL	Q8WYP5	VILHLTVLL	Q8WYP5	VILHLTVLL
Q9H0S4	YYIFIPSKF	Q9H0S4	YYIFIPSKF	Q9H0S4	YYIFIPSKF	Q9H0S4	YYIFIPSKF	Q9H0S4	YYIFIPSKF	Q9H0S4	YYIFIPSKF	Q9H0S4	YYIFIPSKF	Q9H0S4	YYIFIPSKF	Q9H0S4	YYIFIPSKF	Q9H0S4	YYIFIPSKF	Q9H0S4	YYIFIPSKF	Q9H0S4	YYIFIPSKF	Q9H0S4	YYIFIPSKF	Q9H0S4	YYIFIPSKF	Q9H0S4	YYIFIPSKF	Q9H0S4	YYIFIPSKF
P21964	RYLPDTLLL	P21964	RYLPDTLLL	P21964	RYLPDTLLL	P21964	RYLPDTLLL	P21964	RYLPDTLLL	P21964	RYLPDTLLL	P21964	RYLPDTLLL	P21964	RYLPDTLLL	P21964	RYLPDTLLL	P21964	RYLPDTLLL	P21964	RYLPDTLLL	P21964	RYLPDTLLL	P21964	RYLPDTLLL	P21964	RYLPDTLLL	P21964	RYLPDTLLL	P21964	RYLPDTLLL
Q7Z5L9;Q9H1B7	FVIETARQL	Q7Z5L9;Q9H1B7	FVIETARQL	Q7Z5L9;Q9H1B7	FVIETARQL	Q7Z5L9;Q9H1B7	FVIETARQL	Q7Z5L9;Q9H1B7	FVIETARQL	Q7Z5L9;Q9H1B7	FVIETARQL	Q7Z5L9;Q9H1B7	FVIETARQL	Q7Z5L9;Q9H1B7	FVIETARQL	Q7Z5L9;Q9H1B7	FVIETARQL	Q7Z5L9;Q9H1B7	FVIETARQL	Q7Z5L9;Q9H1B7	FVIETARQL	Q7Z5L9;Q9H1B7	FVIETARQL	Q7Z5L9;Q9H1B7	FVIETARQL	Q7Z5L9;Q9H1B7	FVIETARQL	Q7Z5L9;Q9H1B7	FVIETARQL	Q7Z5L9;Q9H1B7	FVIETARQL
P62266	KAHLGTAL	P62266	KAHLGTAL	P62266	KAHLGTAL	P62266	KAHLGTAL	P62266	KAHLGTAL	P62266	KAHLGTAL	P62266	KAHLGTAL	P62266	KAHLGTAL	P62266	KAHLGTAL	P62266	KAHLGTAL	P62266	KAHLGTAL	P62266	KAHLGTAL	P62266	KAHLGTAL	P62266	KAHLGTAL	P62266	KAHLGTAL	P62266	KAHLGTAL
P22059	IAKHGTAL	P22059	IAKHGTAL	P22059	IAKHGTAL	P22059	IAKHGTAL	P22059	IAKHGTAL	P22059	IAKHGTAL	P22059	IAKHGTAL	P22059	IAKHGTAL	P22059	IAKHGTAL	P22059	IAKHGTAL	P22059	IAKHGTAL	P22059	IAKHGTAL	P22059	IAKHGTAL	P22059	IAKHGTAL	P22059	IAKHGTAL	P22059	IAKHGTAL
Q9BYN0	TLSDLRVYL	Q9BYN0	TLSDLRVYL	Q9BYN0	TLSDLRVYL	Q9BYN0	TLSDLRVYL	Q9BYN0	TLSDLRVYL	Q9BYN0	TLSDLRVYL	Q9BYN0	TLSDLRVYL	Q9BYN0	TLSDLRVYL	Q9BYN0	TLSDLRVYL	Q9BYN0	TLSDLRVYL	Q9BYN0	TLSDLRVYL	Q9BYN0	TLSDLRVYL	Q9BYN0	TLSDLRVYL	Q9BYN0	TLSDLRVYL	Q9BYN0	TLSDLRVYL	Q9BYN0	TLSDLRVYL
Q9UI95	SLLSHVEQL	Q9UI95	SLLSHVEQL	Q9UI95	SLLSHVEQL	Q9UI95	SLLSHVEQL	Q9UI95	SLLSHVEQL	Q9UI95	SLLSHVEQL	Q9UI95	SLLSHVEQL	Q9UI95	SLLSHVEQL	Q9UI95	SLLSHVEQL	Q9UI95	SLLSHVEQL	Q9UI95	SLLSHVEQL	Q9UI95	SLLSHVEQL	Q9UI95	SLLSHVEQL	Q9UI95	SLLSHVEQL	Q9UI95	SLLSHVEQL	Q9UI95	SLLSHVEQL
P05386	ILHDDEVTV	P05386	ILHDDEVTV	P05386	ILHDDEVTV	P05386	ILHDDEVTV	P05386	ILHDDEVTV	P05386	ILHDDEVTV	P05386	ILHDDEVTV	P05386	ILHDDEVTV	P05386	ILHDDEVTV	P05386	ILHDDEVTV	P05386	ILHDDEVTV	P05386	ILHDDEVTV	P05386	ILHDDEVTV	P05386	ILHDDEVTV	P05386	ILHDDEVTV	P05386	ILHDDEVTV
Q9NZJ7	KYLSVQGQLF	Q9NZJ7	KYLSVQGQLF	Q9NZJ7	KYLSVQGQLF	Q9NZJ7	KYLSVQGQLF	Q9NZJ7	KYLSVQGQLF	Q9NZJ7	KYLSVQGQLF	Q9NZJ7	KYLSVQGQLF	Q9NZJ7	KYLSVQGQLF	Q9NZJ7	KYLSVQGQLF	Q9NZJ7	KYLSVQGQLF	Q9NZJ7	KYLSVQGQLF	Q9NZJ7	KYLSVQGQLF	Q9NZJ7	KYLSVQGQLF	Q9NZJ7	KYLSVQGQLF	Q9NZJ7	KYLSVQGQLF	Q9NZJ7	KYLSVQGQLF
Q7LDG7	KLWEGLTEL	Q7LDG7	KLWEGLTEL	Q7LDG7	KLWEGLTEL	Q7LDG7	KLWEGLTEL	Q7LDG7	KLWEGLTEL	Q7LDG7	KLWEGLTEL	Q7LDG7	KLWEGLTEL	Q7LDG7	KLWEGLTEL	Q7LDG7	KLWEGLTEL	Q7LDG7	KLWEGLTEL	Q7LDG7	KLWEGLTEL	Q7LDG7	KLWEGLTEL	Q7LDG7	KLWEGLTEL	Q7LDG7	KLWEGLTEL	Q7LDG7	KLWEGLTEL	Q7LDG7	KLWEGLTEL
P78371	FLLDKKIGV	P78371	FLLDKKIGV	P78371	FLLDKKIGV	P78371	FLLDKKIGV	P78371	FLLDKKIGV	P78371	FLLDKKIGV	P78371	FLLDKKIGV	P78371	FLLDKKIGV	P78371	FLLDKKIGV	P78371	FLLDKKIGV	P78371	FLLDKKIGV	P78371	FLLDKKIGV	P78371	FLLDKKIGV	P78371	FLLDKKIGV	P78371	FLLDKKIGV	P78371	FLLDKKIGV
P52272	IPNEIIHAL	P52272	IPNEIIHAL	P52272	IPNEIIHAL	P52272	IPNEIIHAL	P52272	IPNEIIHAL	P52272	IPNEIIHAL	P52272	IPNEIIHAL	P52272	IPNEIIHAL	P52272	IPNEIIHAL	P52272	IPNEIIHAL	P52272	IPNEIIHAL	P52272	IPNEIIHAL	P52272	IPNEIIHAL	P52272	IPNEIIHAL	P52272	IPNEIIHAL	P52272	IPNEIIHAL
P42766	QLDDLKVEL	P42766	QLDDLKVEL	P42766	QLDDLKVEL	P42766	QLDDLKVEL	P42766	QLDDLKVEL	P42766	QLDDLKVEL	P42766	QLDDLKVEL	P42766	QLDDLKVEL	P42766	QLDDLKVEL	P42766	QLDDLKVEL	P42766	QLDDLKVEL	P42766	QLDDLKVEL	P42766	QLDDLKVEL	P42766	QLDDLKVEL	P42766	QLDDLKVEL	P42766	QLDDLKVEL
P04844	RLDELGGVYL	P04844	RLDELGGVYL	P04844	RLDELGGVYL	P04844	RLDELGGVYL	P04844	RLDELGGVYL	P04844	RLDELGGVYL	P04844	RLDELGGVYL	P04844	RLDELGGVYL	P04844	RLDELGGVYL	P04844	RLDELGGVYL	P04844	RLDELGGVYL	P04844	RLDELGGVYL	P04844	RLDELGGVYL	P04844	RLDELGGVYL	P04844	RLDELGGVYL	P04844	RLDELGGVYL
Q12905	KILPTLEAV	Q12905	KILPTLEAV	Q12905	KILPTLEAV	Q12905	KILPTLEAV	Q12905	KILPTLEAV	Q12905	KILPTLEAV	Q12905	KILPTLEAV	Q12905	KILPTLEAV	Q12905	KILPTLEAV	Q12905	KILPTLEAV	Q12905	KILPTLEAV	Q12905	KILPTLEAV	Q12905	KILPTLEAV	Q12905	KILPTLEAV	Q12905	KILPTLEAV	Q12905	KILPTLEAV
P49327	HPIEGSTTVF	P49327	HPIEGSTTVF	P49327	HPIEGSTTVF	P49327	HPIEGSTTVF	P49327	HPIEGSTTVF	P49327	HPIEGSTTVF	P49327	HPIEGSTTVF	P49327	HPIEGSTTVF	P49327	HPIEGSTTVF	P49327	HPIEGSTTVF	P49327	HPIEGSTTVF	P49327	HPIEGSTTVF	P49327	HPIEGSTTVF	P49327	HPIEGSTTVF	P49327	HPIEGSTTVF	P49327	HPIEGSTTVF
P07686	ALVVQVAEA	P07686	ALVVQVAEA	P07686	ALVVQVAEA	P07686	ALVVQVAEA	P07686	ALVVQVAEA	P07686	ALVVQVAEA	P07686	ALVVQVAEA	P07686	ALVVQVAEA	P07686	ALVVQVAEA	P07686	ALVVQVAEA	P07686	ALVVQVAEA	P07686	ALVVQVAEA	P07686	ALVVQVAEA	P07686	ALVVQVAEA	P07686	ALVVQVAEA	P07686	ALVVQVAEA
P55160	FLLEGIRSL	P55160	FLLEGIRSL	P55160	FLLEGIRSL	P55160	FLLEGIRSL	P55160	FLLEGIRSL	P55160	FLLEGIRSL	P55160	FLLEGIRSL	P55160	FLLEGIRSL	P55160	FLLEGIRSL	P55160	FLLEGIRSL	P55160	FLLEGIRSL	P55160	FLLEGIRSL	P55160	FLLEGIRSL	P55160	FLLEGIRSL	P55160	FLLEGIRSL	P55160	FLLEGIRSL
Q06481	FPTEADLEDF	Q06481	FPTEADLEDF	Q06481	FPTEADLEDF	Q06481	FPTEADLEDF	Q06481	FPTEADLEDF	Q06481	FPTEADLEDF	Q06481	FPTEADLEDF	Q06481	FPTEADLEDF	Q06481	FPTEADLEDF	Q06481	FPTEADLEDF	Q06481	FPTEADLEDF	Q06481	FPTEADLEDF	Q06481	FPTEADLEDF	Q06481	FPTEADLEDF	Q06481	FPTEADLEDF	Q06481	FPTEADLEDF
P49815	SLLDIIEKV	P49815	SLLDIIEKV	P49815	SLLDIIEKV	P49815	SLLDIIEKV	P49815	SLLDIIEKV	P49815	SLLDIIEKV	P49815	SLLDIIEKV	P49815	SLLDIIEKV	P49815	SLLDIIEKV	P49815	SLLDIIEKV	P49815	SLLDIIEKV	P49815	SLLDIIEKV	P49815	SLLDIIEKV	P49815	SLLDIIEKV	P49815	SLLDIIEKV	P49815	SLLDIIEKV
Q71RC2	HPIQTQAQY	Q71RC2	HPIQTQAQY	Q71RC2	HPIQTQAQY	Q71RC2	HPIQTQAQY	Q71RC2	HPIQTQAQY	Q71RC2	HPIQTQAQY	Q71RC2	HPIQTQAQY	Q71RC2	HPIQTQAQY	Q71RC2	HPIQTQAQY	Q71RC2	HPIQTQAQY	Q71RC2	HPIQTQAQY	Q71RC2	HPIQTQAQY	Q71RC2	HPIQTQAQY	Q71RC2	HPIQTQAQY	Q71RC2	HPIQTQAQY	Q71RC2	HPIQTQAQY
P57082;Q99593	IVPADDHRY	P57082;Q99593	IVPADDHRY	P57082;Q99593	IVPADDHRY	P57082;Q99593	IVPADDHRY	P57082;Q99593	IVPADDHRY	P57082;Q99593	IVPADDHRY	P57082;Q99593	IVPADDHRY	P57082;Q99593	IVPADDHRY	P57082;Q99593	IVPADDHRY	P57082;Q99593	IVPADDHRY	P57082;Q99593	IVPADDHRY	P57082;Q99593	IVPADDHRY	P57082;Q99593	IVPADDHRY	P57082;Q99593	IVPADDHRY	P57082;Q99593	IVPADDHRY	P57082;Q99593	IVPADDHRY
O14980	VLIDYQRNV	O14980	VLIDYQRNV	O14980	VLIDYQRNV	O14980	VLIDYQRNV	O14980	VLIDYQRNV	O14980	VLIDYQRNV	O14980	VLIDYQRNV	O14980	VLIDYQRNV	O14980	VLIDYQRNV	O14980	VLIDYQRNV	O14980	VLIDYQRNV	O14980	VLIDYQRNV	O14980	VLIDYQRNV	O14980	VLIDYQRNV	O14980	VLIDYQRNV	O14980	VLIDYQRNV
Q9HD45	VYGFMMLVL	Q9HD45	VYGFMMLVL	Q9HD45	VYGFMMLVL	Q9HD45	VYGFMMLVL	Q9HD45	VYGFMMLVL	Q9HD45	VYGFMMLVL	Q9HD45	VYGFMMLVL	Q9HD45	VYGFMMLVL	Q9HD45	VYGFMMLVL	Q9HD45	VYGFMMLVL	Q9HD45	VYGFMMLVL	Q9HD45	VYGFMMLVL	Q9HD45	VYGFMMLVL	Q9HD45	VYGFMMLVL	Q9HD45	VYGFMMLVL	Q9HD45	VYGFMMLVL
Q8TAG5	MMGIFLVYV	Q8TAG5	MMGIFLVYV	Q8TAG5	MMGIFLVYV	Q8TAG5	MMGIFLVYV	Q8TAG5	MMGIFLVYV	Q8TAG5	MMGIFLVYV	Q8TAG5	MMGIFLVYV	Q8TAG5	MMGIFLVYV	Q8TAG5	MMGIFLVYV	Q8TAG5	MMGIFLVYV	Q8TAG5	MMGIFLVYV	Q8TAG5	MMGIFLVYV	Q8TAG5	MMGIFLVYV	Q8TAG5	MMGIFLVYV	Q8TAG5	MMGIFLVYV	Q8TAG5	MMGIFLVYV
Q06187	FPYPFQVVY	Q06187	FPYPFQVVY	Q06187	FPYPFQVVY	Q06187	FPYPFQVVY	Q06187	FPYPFQVVY	Q06187	FPYPFQVVY	Q06187	FPYPFQVVY	Q06187	FPYPFQVVY	Q06187	FPYPFQVVY	Q06187	FPYPFQVVY	Q06187	FPYPFQVVY	Q06187	FPYPFQVVY	Q06187	FPYPFQVVY	Q06187	FPYPFQVVY	Q06187	FPYPFQVVY	Q06187	FPYPFQVVY
O00299	FLDGNELTL	O00299	FLDGNELTL	O00299	FLDGNELTL	O00299	FLDGNELTL	O00299	FLDGNELTL	O00299	FLDGNELTL	O00299	FLDGNELTL	O00299	FLDGNELTL	O00299	FLDGNELTL	O00299	FLDGNELTL	O00299	FLDGNELTL	O00299	FLDGNELTL	O00299	FLDGNELTL	O00299	FLDGNELTL	O00299	FLDGNELTL	O00299	FLDGNELTL
O15247	FLDGDQLTL	O15247	FLDGDQLTL	O15247	FLDGDQLTL	O15247	FLDGDQLTL	O15247	FLDGDQLTL	O15247	FLDGDQLTL	O15247	FLDGDQLTL	O15247	FLDGDQLTL	O15247	FLDGDQLTL	O15247	FLDGDQLTL	O15247	FLDGDQLTL	O15247	FLDGDQLTL	O15247	FLDGDQLTL	O15247	FLDGDQLTL	O15247	FLDGDQLTL	O15247	FLDGDQLTL
O43707	FEVAEKY	O43707	FEVAEKY	O43707	FEVAEKY	O43707	FEVAEKY	O43707	FEVAEKY	O43707	FEVAEKY	O43707	FEVAEKY	O43707	FEVAEKY	O43707	FEVAEKY	O43707	FEVAEKY	O43707	FEVAEKY	O43707	FEVAEKY	O43707	FEVAEKY	O43707	FEVAEKY	O43707	FEVAEKY	O43707	FEVAEKY
Q14008	WLAEKLPTL	Q14008	WLAEKLPTL	Q14008	WLAEKLPTL	Q14008	WLAEKLPTL	Q14008	WLAEKLPTL	Q14008	WLAEKLPTL	Q14008	WLAEKLPTL	Q14008	WLAEKLPTL	Q14008	WLAEKLPTL	Q14008	WLAEKLPTL	Q14008	WLAEKLPTL	Q14008	WLAEKLPTL	Q14008	WLAEKLPTL	Q14008	WLAEKLPTL	Q14008	WLAEKLPTL	Q14008	WLAEKLPTL
P61011	GLIDKVNEL	P61011	GLIDKVNEL	P61011	GLIDKVNEL	P61011	GLIDKVNEL	P61011	GLIDKVNEL	P61011	GLIDKVNEL	P61011	GLIDKVNEL	P61011	GLIDKVNEL	P61011	GLIDKVNEL	P61011	GLIDKVNEL	P61011	GLIDKVNEL	P61011	GLIDKVNEL	P61011	GLIDKVNEL	P61011	GLIDKVNEL	P61011	GLIDKVNEL	P61011	GLIDKVNEL
Q8IZQ1	GLIDGAVVSGI	Q8IZQ1	GLIDGAVVSGI	Q8IZQ1	GLIDGAVVSGI	Q8IZQ1	GLIDGAVVSGI	Q8IZQ1	GLIDGAVVSGI	Q8IZQ1	GLIDGAVVSGI	Q8IZQ1	GLIDGAVVSGI	Q8IZQ1	GLIDGAVVSGI	Q8IZQ1	GLIDGAVVSGI	Q8IZQ1	GLIDGAVVSGI	Q8IZQ1	GLIDGAVVSGI	Q8IZQ1	GLIDGAVVSGI	Q8IZQ1	GLIDGAVVSGI	Q8IZQ1	GLIDGAVVSGI	Q8IZQ1	GLIDGAVVSGI	Q8IZQ1	GLIDGAVVSGI
Q8TDN6	PFVDHVFTF	Q8TDN6	PFVDHVFTF	Q8TDN6	PFVDHVFTF	Q8TDN6	PFVDHVFTF	Q8TDN6	PFVDHVFTF	Q8TDN6	PFVDHVFTF	Q8TDN6	PFVDHVFTF	Q8TDN6	PFVDHVFTF	Q8TDN6	PFVDHVFTF	Q8TDN6	PFVDHVFTF	Q8TDN6	PFVDHVFTF	Q8TDN6	PFVDHVFTF	Q8TDN6	PFVDHVFTF	Q8TDN6	PFVDHVFTF	Q8TDN6	PFVDHVFTF	Q8TDN6	PFVDHVFTF
P14174	FLSELTQQL	P14174	FLSELTQQL	P14174	FLSELTQQL	P14174	FLSELTQQL	P14174	FLSELTQQL	P14174	FLSELTQQL	P14174	FLSELTQQL	P14174	FLSELTQQL	P14174	FLSELTQQL	P14174	FLSELTQQL	P14174	FLSELTQQL	P14174	FLSELTQQL	P14174	FLSELTQQL	P14174	FLSELTQQL	P14174	FLSELTQQL	P14174	FLSELTQQL
O75533	FLKPDDIQY	O75533	FLKPDDIQY	O75533	FLKPDDIQY	O75533	FLKPDDIQY	O75533	FLKPDDIQY	O75533	FLKPDDIQY	O75533	FLKPDDIQY	O75533	FLKPDDIQY	O75533	FLKPDDIQY	O75533	FLKPDDIQY	O75533	FLKPDDIQY	O75533	FLKPDDIQY	O75533	FLKPDDIQY	O75533	FLKPDDIQY	O75533	FLKPDDIQY	O75533	FLKPDDIQY
P11216;P06737;P11217	NLAENISRV	P11216;P06737;P11217	NLAENISRV	P11216;P06737;P11217	NLAENISRV	P11216;P06737;P11217	NLAENISRV	P11216;P06737;P11217	NLAENISRV	P11216;P06737;P11217	NLAENISRV	P11216;P06737;P11217	NLAENISRV	P11216;P06737;P11217	NLAENISRV	P11216;P06737;P11217	NLAENISRV	P11216;P06737;P11217	NLAENISRV	P11216;P06737;P11217	NLAENISRV	P11216;P06737;P11217	NLAENISRV	P11216;P06737;P11217	NLAENISRV	P11216;P06737;P11217	NLAENISRV	P11216;P06737;P11217	NLAENISRV	P11216;P06737;P11217	NLAENISRV
Q15154	KLLGELHTL	Q15154	KLLGELHTL	Q15154	KLLGELHTL	Q15154	KLLGELHTL	Q15154	KLLGELHTL	Q15154	KLLGELHTL	Q15154	KLLGELHTL	Q15154	KLLGELHTL	Q15154	KLLGELHTL	Q15154	KLLGELHTL	Q15154	KLLGELHTL	Q15154	KLLGELHTL	Q15154	KLLGELHTL	Q15154	KLLGELHTL	Q15154	KLLGELHTL	Q15154	KLLGELHTL
P49368	HPTVVISAY	P49368	HPTVVISAY	P49368	HPTVVISAY	P49368	HPTVVISAY	P49368	HPTVVISAY	P49368	HPTVVISAY	P49368	HPTVVISAY	P49368	HPTVVISAY	P49368	HPTVVISAY	P49368	HPTVVISAY	P49368	HPTVVISAY	P49368	HPTVVISAY	P49368	HPTVVISAY	P49368	HPTVVISAY	P49368	HPTVVISAY	P49368	HPTVVISAY
Q86UX7	ALSNLEVKL	Q86UX7	ALSNLEVKL	Q86UX7	ALSNLEVKL	Q86UX7	ALSNLEVKL	Q86UX7	ALSNLEVKL	Q86UX7	ALSNLEVKL	Q86UX7	ALSNLEVKL	Q86UX7	ALSNLEVKL	Q86UX7	ALSNLEVKL	Q86UX7	ALSNLEVKL	Q86UX7	ALSNLEVKL	Q86UX7	ALSNLEVKL	Q86UX7	ALSNLEVKL	Q86UX7	ALSNLEVKL	Q86UX7	ALSNLEVKL	Q86UX7	ALSNLEVKL
Q96JC1	IYVHDLLTF	Q96JC1	IYVHDLLTF	Q96JC1	IYVHDLLTF	Q96JC1	IYVHDLLTF	Q96JC1	IYVHDLLTF	Q96JC1	IYVHDLLTF	Q96JC1	IYVHDLLTF	Q96JC1	IYVHDLLTF	Q96JC1	IYVHDLLTF	Q96JC1	IYVHDLLTF	Q96JC1	IYVHDLLTF	Q96JC1	IYVHDLLTF	Q96JC1	IYVHDLLTF	Q96JC1	IYVHDLLTF	Q96JC1	IYVHDLLTF	Q96JC1	IYVHDLLTF
Q9NY61	PQPDVFPLF	Q9NY61	PQPDVFPLF	Q9NY61	PQPDVFPLF	Q9NY61	PQPDVFPLF	Q9NY61	PQPDVFPLF	Q9NY61	PQPDVFPLF	Q9NY61	PQPDVFPLF	Q9NY61	PQPDVFPLF	Q9NY61	PQPDVFPLF	Q9NY61	PQPDVFPLF	Q9NY61	PQPDVFPLF	Q9NY61	PQPDVFPLF	Q9NY61	PQPDVFPLF	Q9NY61	PQPDVFPLF	Q9NY61	PQPDVFPLF	Q9NY61	PQPDVFPLF
Q96QV6;P04908;Q93077;P20671;Q96KK5;Q99878;P0C0S8;Q6FI13;Q8IUE6;Q16777;Q7L7L0;Q9BTM1;P16104	GVLPNIQAV	Q96QV6;P04908;Q93077;P20671;Q96KK5;Q99878;P0C0S8;Q6FI13;Q8IUE6;Q16777;Q7L7L0;Q9BTM1;P16104	GVLPNIQAV	Q96QV6;P04908;Q93077;P20671;Q96KK5;Q99878;P0C0S8;Q6FI13;Q8IUE6;Q16777;Q7L7L0;Q9BTM1;P16104	GVLPNIQAV	Q96QV6;P04908;Q93077;P20671;Q96KK5;Q99878;P0C0S8;Q6FI13;Q8IUE6;Q16777;Q7L7L0;Q9BTM1;P16104	GVLPNIQAV	Q96QV6;P04908;Q93077;P20671;Q96KK5;Q99878;P0C0S8;Q6FI13;Q8IUE6;Q16777;Q7L7L0;Q9BTM1;P16104	GVLPNIQAV	Q96QV6;P04908;Q93077;P20671;Q96KK5;Q99878;P0C0S8;Q6FI13;Q8IUE6;Q16777;Q7L7L0;Q9BTM1;P16104	GVLPNIQAV	Q96QV6;P04908;Q93077;P20671;Q96KK5;Q99878;P0C0S8;Q6FI13;Q8IUE6;Q16777;Q7L7L0;Q9BTM1;P16104	GVLPNIQAV	Q96QV6;P04908;Q93077;P20671;Q96KK5;Q99878;P0C0S8;Q6FI13;Q8IUE6;Q16777;Q7L7L0;Q9BTM1;P16104	GVLPNIQAV	Q96QV6;P04908;Q93077;P20671;Q96KK5;Q99878;P0C0S8;Q6FI13;Q8IUE6;Q16777;Q7L7L0;Q9BTM1;P16104	GVLPNIQAV	Q96QV6;P04908;Q93077;P20671;Q96KK5;Q99878;P0C0S8;Q6FI13;Q8IUE6;Q16777;Q7L7L0;Q9BTM1;P16104	GVLPNIQAV	Q96QV6;P04908;Q93077;P20671;Q96KK5;Q99878;P0C0S8;Q6FI13;Q8IUE6;Q16777;Q7L7L0;Q9BTM1;P16104	GVLPNIQAV	Q96QV6;P04908;Q93077;P20671;Q96KK5;Q99878;P0C0S8;Q6FI13;Q8IUE6;Q16777;Q7L7L0;Q9BTM1;P16104	GVLPNIQAV	Q96QV6;P04908;Q93077;P20671;Q96KK5;Q99878;P0C0S8;Q6FI13;Q8IUE6;Q16777;Q7L7L0;Q9BTM1;P16104	GVLPNIQAV	Q96QV6;P04908;Q93077;P20671;Q96KK5;Q99878;P0C0S8;Q6FI13;Q8IUE6;Q16777;Q7L7L0;Q9BTM1;P16104	GVLPNIQAV	Q96QV6;P04908;Q93077;P20671;Q96KK5;Q99878;P0C0S8;Q6FI13;Q8IUE6;Q16777;Q7L7L0;Q9BTM1;P16104	GVLPNIQAV	Q96QV6;P04908;Q93077;P20671;Q96KK5;Q99878;P0C0S8;Q6FI13;Q8IUE6;Q16777;Q7L7L0;Q9BTM1;P16104	GVLPNIQAV
O00567	VIAEILRGV	O00567	VIAEILRGV	O00567	VIAEILRGV	O00567	VIAEILRGV	O00567	VIAEILRGV	O00567	VIAEILRGV	O00567	VIAEILRGV	O00567	VIAEILRGV	O00567	VIAEILRGV	O00567	VIAEILRGV	O00567	VIAEILRGV	O00567	VIAEILRGV	O00567	VIAEILRGV	O00567	VIAEILRGV	O00567	VIAEILRGV	O00567	VIAEILRGV
A2A3N6;P55036	VTVPPGPSL	A2A3N6;P55036	VTVPPGPSL	A2A3N6;P55036	VTVPPGPSL	A2A3N6;P55036	VTVPPGPSL	A2A3N6;P55036	VTVPPGPSL	A2A3N6;P55036	VTVPPGPSL	A2A3N6;P55036	VTVPPGPSL	A2A3N6;P55036	VTVPPGPSL	A2A3N6;P55036	VTVPPGPSL	A2A3N6;P55036	VTVPPGPSL	A2A3N6;P55036	VTVPPGPSL	A2A3N6;P55036	VTVPPGPSL	A2A3N6;P55036	VTVPPGPSL	A2A3N6;P55036	VTVPPGPSL	A2A3N6;P55036	VTVPPGPSL	A2A3N6;P55036	VTVPPGPSL
P30281	RYVPRASYF	P30281	RYVPRASYF	P30281	RYVPRASYF	P30281	RYVPRASYF	P30281	RYVPRASYF	P30281	RYVPRASYF	P30281	RYVPRASYF	P30281	RYVPRASYF	P30281	RYVPRASYF	P30281	RYVPRASYF	P30281	RYVPRASYF	P30281	RYVPRASYF	P30281	RYVPRASYF	P30281	RYVPRASYF	P30281	RYVPRASYF	P30281	RYVPRASYF
P18887	FQNPFRSEL	P18887	FQNPFRSEL	P18887	FQNPFRSEL	P18887	FQNPFRSEL	P18887	FQNPFRSEL	P18887	FQNPFRSEL	P18887	FQNPFRSEL	P18887	FQNPFRSEL	P18887	FQNPFRSEL	P18887	FQNPFRSEL	P18887	FQNPFRSEL	P18887	FQNPFRSEL	P18887	FQNPFRSEL	P18887	FQNPFRSEL	P18887	FQNPFRSEL	P18887	FQNPFRSEL
P17693;P01892;P30447;P05534;P10316;P01889;P30460;Q04826;P30479;P30480;P30486;Q31610;P04222	YAYDGKDYLAL	P17693;P01892;P30447;P05534;P10316;P01889;P30460;Q04826;P30479;P30480;P30486;Q31610;P04222	YAYDGKDYLAL	P17693;P01892;P30447;P05534;P10316;P01889;P30460;Q04826;P30479;P30480;P30486;Q31610;P04222	YAYDGKDYLAL	P17693;P01892;P30447;P05534;P10316;P01889;P30460;Q04826;P30479;P30480;P30486;Q31610;P04222	YAYDGKDYLAL	P17693;P01892;P30447;P05534;P10316;P01889;P30460;Q04826;P30479;P30480;P30486;Q31610;P04222	YAYDGKDYLAL	P17693;P01892;P30447;P05534;P10316;P01889;P30460;Q04826;P30479;P30480;P30486;Q31610;P04222	YAYDGKDYLAL	P17693;P01892;P30447;P05534;P10316;P01889;P30460;Q04826;P30479;P30480;P30486;Q31610;P04222	YAYDGKDYLAL	P17693;P01892;P30447;P05534;P10316;P01889;P30460;Q04826;P30479;P30480;P30486;Q31610;P04222	YAYDGKDYLAL	P17693;P01892;P30447;P05534;P10316;P01889;P30460;Q04826;P30479;P30480;P30486;Q31610;P04222	YAYDGKDYLAL	P17693;P01892;P30447;P05534;P10316;P01889;P30460;Q04826;P30479;P30480;P30486;Q31610;P04222	YAYDGKDYLAL	P17693;P01892;P30447;P05534;P10316;P01889;P30460;Q04826;P30479;P30480;P30486;Q31610;P04222	YAYDGKDYLAL	P17693;P01892;P30447;P05534;P10316;P01889;P30460;Q04826;P30479;P30480;P30486;Q31610;P04222	YAYDGKDYLAL	P17693;P01892;P30447;P05534;P10316;P01889;P30460;Q04826;P30479;P30480;P30486;Q31610;P04222	YAYDGKDYLAL	P17693;P01892;P30447;P05534;P10316;P01889;P30460;Q04826;P30479;P30480;P30486;Q31610;P04222	YAYDGKDYLAL	P17693;P01892;P30447;P05534;P10316;P01889;P30460;Q04826;P30479;P30480;P30486;Q31610;P04222	YAYDGKDYLAL	P17693;P01892;P30447;P05534;P10316;P01889;P30460;Q04826;P30479;P30480;P30486;Q31610;P04222	YAYDGKDYLAL
P01892;P30447;P05534;P10316;P01889;P30460;Q04826;P30479;P30480;P30486;P18464;P30490;P30498;Q31610;P30499;P04222;P17693	YAYDGKDYIAL	P01892;P30447;P05534;P10316;P01889;P30460;Q04826;P30479;P30480;P30486;P18464;P30490;P30498;Q31610;P30499;P04222;P17693	YAYDGKDYIAL	P01892;P30447;P05534;P10316;P01889;P30460;Q04826;P30479;P30480;P30486;P18464;P30490;P30498;Q31610;P30499;P04222;P17693	YAYDGKDYIAL	P01892;P30447;P05534;P10316;P01889;P30460;Q04826;P30479;P30480;P30486;P18464;P30490;P30498;Q31610;P30499;P04222;P17693	YAYDGKDYIAL	P01892;P30447;P05534;P10316;P01889;P30460;Q04826;P30479;P30480;P30486;P18464;P30490;P30498;Q31610;P30499;P04222;P17693	YAYDGKDYIAL	P01892;P30447;P05534;P10316;P01889;P30460;Q04826;P30479;P30480;P30486;P18464;P30490;P30498;Q31610;P30499;P04222;P17693	YAYDGKDYIAL	P01892;P30447;P05534;P10316;P01889;P30460;Q04826;P30479;P30480;P30486;P18464;P30490;P30498;Q31610;P30499;P04222;P17693	YAYDGKDYIAL	P01892;P30447;P05534;P10316;P01889;P30460;Q04826;P30479;P30480;P30486;P18464;P30490;P30498;Q31610;P30499;P04222;P17693	YAYDGKDYIAL	P01892;P30447;P05534;P10316;P01889;P30460;Q04826;P30479;P30480;P30486;P18464;P30490;P30498;Q31610;P30499;P04222;P17693	YAYDGKDYIAL	P01892;P30447;P05534;P10316;P01889;P30460;Q04826;P30479;P30480;P30486;P18464;P30490;P30498;Q31610;P30499;P04222;P17693	YAYDGKDYIAL	P01892;P30447;P05534;P10316;P01889;P30460;Q04826;P30479;P30480;P30486;P18464;P30490;P30498;Q31610;P30499;P04222;P17693	YAYDGKDYIAL	P01892;P30447;P05534;P10316;P01889;P30460;Q04826;P30479;P30480;P30486;P18464;P30490;P30498;Q31610;P30499;P04222;P17693	YAYDGKDYIAL	P01892;P30447;P05534;P10316;P01889;P30460;Q04826;P30479;P30480;P30486;P18464;P30490;P30498;Q31610;P30499;P04222;P17693	YAYDGKDYIAL	P01892;P30447;P05534;P10316;P01889;P30460;Q04826;P30479;P30480;P30486;P18464;P30490;P30498;Q31610;P30499;P04222;P17693	YAYDGKDYIAL	P01892;P30447;P05534;P10316;P01889;P30460;Q04826;P30479;P30480;P30486;P18464;P30490;P30498;Q31610;P30499;P04222;P17693	YAYDGKDYIAL	P01892;P30447;P05534;P10316;P01889;P30460;Q04826;P30479;P30480;P30486;P18464;P30490;P30498;Q31610;P30499;P04222;P17693	YAYDGKDYIAL
P11926	ILDQKINEV	P11926	ILDQKINEV	P11926	ILDQKINEV	P11926	ILDQKINEV	P11926	ILDQKINEV	P11926	ILDQKINEV	P11926	ILDQKINEV	P11926	ILDQKINEV	P11926	ILDQKINEV	P11926	ILDQKINEV	P11926	ILDQKINEV	P11926	ILDQKINEV	P11926	ILDQKINEV	P11926	ILDQKINEV	P11926	ILDQKINEV	P11926	ILDQKINEV
P49755	LLGPRLVLA	P49755	LLGPRLVLA	P49755	LLGPRLVLA	P49755	LLGPRLVLA	P49755	LLGPRLVLA	P49755	LLGPRLVLA	P49755	LLGPRLVLA	P49755	LLGPRLVLA	P49755	LLGPRLVLA	P49755	LLGPRLVLA	P49755	LLGPRLVLA	P49755	LLGPRLVLA	P49755	LLGPRLVLA	P49755	LLGPRLVLA	P49755	LLGPRLVLA	P49755	LLGPRLVLA
P04844	ALSALTARL	P04844	ALSALTARL	P04844	ALSALTARL	P04844	ALSALTARL	P04844	ALSALTARL	P04844	ALSALTARL	P04844	ALSALTARL	P04844	ALSALTARL	P04844	ALSALTARL	P04844	ALSALTARL	P04844	ALSALTARL	P04844	ALSALTARL	P04844	ALSALTARL	P04844	ALSALTARL	P04844	ALSALTARL	P04844	ALSALTARL
Q14444	KYQEVTNNL	Q14444	KYQEVTNNL	Q14444	KYQEVTNNL	Q14444	KYQEVTNNL	Q14444	KYQEVTNNL	Q14444	KYQEVTNNL	Q14444	KYQEVTNNL	Q14444	KYQEVTNNL	Q14444	KYQEVTNNL	Q14444	KYQEVTNNL	Q14444	KYQEVTNNL	Q14444	KYQEVTNNL	Q14444	KYQEVTNNL	Q14444	KYQEVTNNL	Q14444	KYQEVTNNL	Q14444	KYQEVTNNL
O60449	WPIDDHFTY	O60449	WPIDDHFTY	O60449	WPIDDHFTY	O60449	WPIDDHFTY	O60449	WPIDDHFTY	O60449	WPIDDHFTY	O60449	WPIDDHFTY	O60449	WPIDDHFTY	O60449	WPIDDHFTY	O60449	WPIDDHFTY	O60449	WPIDDHFTY	O60449	WPIDDHFTY	O60449	WPIDDHFTY	O60449	WPIDDHFTY	O60449	WPIDDHFTY	O60449	WPIDDHFTY
Q9BTX1	LPFPIIQQY	Q9BTX1	LPFPIIQQY	Q9BTX1	LPFPIIQQY	Q9BTX1	LPFPIIQQY	Q9BTX1	LPFPIIQQY	Q9BTX1	LPFPIIQQY	Q9BTX1	LPFPIIQQY	Q9BTX1	LPFPIIQQY	Q9BTX1	LPFPIIQQY	Q9BTX1	LPFPIIQQY	Q9BTX1	LPFPIIQQY	Q9BTX1	LPFPIIQQY	Q9BTX1	LPFPIIQQY	Q9BTX1	LPFPIIQQY	Q9BTX1	LPFPIIQQY	Q9BTX1	LPFPIIQQY
O94759	RVADVIAQV	O94759	RVADVIAQV	O94759	RVADVIAQV	O94759	RVADVIAQV	O94759	RVADVIAQV	O94759	RVADVIAQV	O94759	RVADVIAQV	O94759	RVADVIAQV	O94759	RVADVIAQV	O94759	RVADVIAQV	O94759	RVADVIAQV	O94759	RVADVIAQV	O94759	RVADVIAQV	O94759	RVADVIAQV	O94759	RVADVIAQV	O94759	RVADVIAQV
O43324	SLLEKSLGL	O43324	SLLEKSLGL	O43324	SLLEKSLGL	O43324	SLLEKSLGL	O43324	SLLEKSLGL	O43324	SLLEKSLGL	O43324	SLLEKSLGL	O43324	SLLEKSLGL	O43324	SLLEKSLGL	O43324	SLLEKSLGL	O43324	SLLEKSLGL	O43324	SLLEKSLGL	O43324	SLLEKSLGL	O43324	SLLEKSLGL	O43324	SLLEKSLGL	O43324	SLLEKSLGL
P50991	HPTIISESF	P50991	HPTIISESF	P50991	HPTIISESF	P50991	HPTIISESF	P50991	HPTIISESF	P50991	HPTIISESF	P50991	HPTIISESF	P50991	HPTIISESF	P50991	HPTIISESF	P50991	HPTIISESF	P50991	HPTIISESF	P50991	HPTIISESF	P50991	HPTIISESF	P50991	HPTIISESF	P50991	HPTIISESF	P50991	HPTIISESF
P40222	LYTEKFEEF	P40222	LYTEKFEEF	P40222	LYTEKFEEF	P40222	LYTEKFEEF	P40222	LYTEKFEEF	P40222	LYTEKFEEF	P40222	LYTEKFEEF	P40222	LYTEKFEEF	P40222	LYTEKFEEF	P40222	LYTEKFEEF	P40222	LYTEKFEEF	P40222	LYTEKFEEF	P40222	LYTEKFEEF	P40222	LYTEKFEEF	P40222	LYTEKFEEF	P40222	LYTEKFEEF
Q8TCA0	LAECKLVSF	Q8TCA0	LAECKLVSF	Q8TCA0	LAECKLVSF	Q8TCA0	LAECKLVSF	Q8TCA0	LAECKLVSF	Q8TCA0	LAECKLVSF	Q8TCA0	LAECKLVSF	Q8TCA0	LAECKLVSF	Q8TCA0	LAECKLVSF	Q8TCA0	LAECKLVSF	Q8TCA0	LAECKLVSF	Q8TCA0	LAECKLVSF	Q8TCA0	LAECKLVSF	Q8TCA0	LAECKLVSF	Q8TCA0	LAECKLVSF	Q8TCA0	LAECKLVSF
P53621	GLKNGVPAV	P53621	GLKNGVPAV	P53621	GLKNGVPAV	P53621	GLKNGVPAV	P53621	GLKNGVPAV	P53621	GLKNGVPAV	P53621	GLKNGVPAV	P53621	GLKNGVPAV	P53621	GLKNGVPAV	P53621	GLKNGVPAV	P53621	GLKNGVPAV	P53621	GLKNGVPAV	P53621	GLKNGVPAV	P53621	GLKNGVPAV	P53621	GLKNGVPAV	P53621	GLKNGVPAV
P08236	GLVNYQISV	P08236	GLVNYQISV	P08236	GLVNYQISV	P08236	GLVNYQISV	P08236	GLVNYQISV	P08236	GLVNYQISV	P08236	GLVNYQISV	P08236	GLVNYQISV	P08236	GLVNYQISV	P08236	GLVNYQISV	P08236	GLVNYQISV	P08236	GLVNYQISV	P08236	GLVNYQISV	P08236	GLVNYQISV	P08236	GLVNYQISV	P08236	GLVNYQISV
Q9Y490	ALNELLQHV	Q9Y490	ALNELLQHV	Q9Y490	ALNELLQHV	Q9Y490	ALNELLQHV	Q9Y490	ALNELLQHV	Q9Y490	ALNELLQHV	Q9Y490	ALNELLQHV	Q9Y490	ALNELLQHV	Q9Y490	ALNELLQHV	Q9Y490	ALNELLQHV	Q9Y490	ALNELLQHV	Q9Y490	ALNELLQHV	Q9Y490	ALNELLQHV	Q9Y490	ALNELLQHV	Q9Y490	ALNELLQHV	Q9Y490	ALNELLQHV
Q9UBT2	YPKANIVAY	Q9UBT2	YPKANIVAY	Q9UBT2	YPKANIVAY	Q9UBT2	YPKANIVAY	Q9UBT2	YPKANIVAY	Q9UBT2	YPKANIVAY	Q9UBT2	YPKANIVAY	Q9UBT2	YPKANIVAY	Q9UBT2	YPKANIVAY	Q9UBT2	YPKANIVAY	Q9UBT2	YPKANIVAY	Q9UBT2	YPKANIVAY	Q9UBT2	YPKANIVAY	Q9UBT2	YPKANIVAY	Q9UBT2	YPKANIVAY	Q9UBT2	YPKANIVAY
P35637	YPTQPGQGY	P35637	YPTQPGQGY	P35637	YPTQPGQGY	P35637	YPTQPGQGY	P35637	YPTQPGQGY	P35637	YPTQPGQGY	P35637	YPTQPGQGY	P35637	YPTQPGQGY	P35637	YPTQPGQGY	P35637	YPTQPGQGY	P35637	YPTQPGQGY	P35637	YPTQPGQGY	P35637	YPTQPGQGY	P35637	YPTQPGQGY	P35637	YPTQPGQGY	P35637	YPTQPGQGY
Q15121	SYIEHIFEI	Q15121	SYIEHIFEI	Q15121	SYIEHIFEI	Q15121	SYIEHIFEI	Q15121	SYIEHIFEI	Q15121	SYIEHIFEI	Q15121	SYIEHIFEI	Q15121	SYIEHIFEI	Q15121	SYIEHIFEI	Q15121	SYIEHIFEI	Q15121	SYIEHIFEI	Q15121	SYIEHIFEI	Q15121	SYIEHIFEI	Q15121	SYIEHIFEI	Q15121	SYIEHIFEI	Q15121	SYIEHIFEI
Q13901	YPVEIHEY	Q13901	YPVEIHEY	Q13901	YPVEIHEY	Q13901	YPVEIHEY	Q13901	YPVEIHEY	Q13901	YPVEIHEY	Q13901	YPVEIHEY	Q13901	YPVEIHEY	Q13901	YPVEIHEY	Q13901	YPVEIHEY	Q13901	YPVEIHEY	Q13901	YPVEIHEY	Q13901	YPVEIHEY	Q13901	YPVEIHEY	Q13901	YPVEIHEY	Q13901	YPVEIHEY
O96020	IYAPKLQEF	O96020	IYAPKLQEF	O96020	IYAPKLQEF	O96020	IYAPKLQEF	O96020	IYAPKLQEF	O96020	IYAPKLQEF	O96020	IYAPKLQEF	O96020	IYAPKLQEF	O96020	IYAPKLQEF	O96020	IYAPKLQEF	O96020	IYAPKLQEF	O96020	IYAPKLQEF	O96020	IYAPKLQEF	O96020	IYAPKLQEF	O96020	IYAPKLQEF	O96020	IYAPKLQEF
Q8TDP1	RFIGATANF	Q8TDP1	RFIGATANF	Q8TDP1	RFIGATANF	Q8TDP1	RFIGATANF	Q8TDP1	RFIGATANF	Q8TDP1	RFIGATANF	Q8TDP1	RFIGATANF	Q8TDP1	RFIGATANF	Q8TDP1	RFIGATANF	Q8TDP1	RFIGATANF	Q8TDP1	RFIGATANF	Q8TDP1	RFIGATANF	Q8TDP1	RFIGATANF	Q8TDP1	RFIGATANF	Q8TDP1	RFIGATANF	Q8TDP1	RFIGATANF
Q9H1Y0	SYPDNFLHI	Q9H1Y0	SYPDNFLHI	Q9H1Y0	SYPDNFLHI	Q9H1Y0	SYPDNFLHI	Q9H1Y0	SYPDNFLHI	Q9H1Y0	SYPDNFLHI	Q9H1Y0	SYPDNFLHI	Q9H1Y0	SYPDNFLHI	Q9H1Y0	SYPDNFLHI	Q9H1Y0	SYPDNFLHI	Q9H1Y0	SYPDNFLHI	Q9H1Y0	SYPDNFLHI	Q9H1Y0	SYPDNFLHI	Q9H1Y0	SYPDNFLHI	Q9H1Y0	SYPDNFLHI	Q9H1Y0	SYPDNFLHI
P13639	RYFDPANGKF	P13639	RYFDPANGKF	P13639	RYFDPANGKF	P13639	RYFDPANGKF	P13639	RYFDPANGKF	P13639	RYFDPANGKF	P13639	RYFDPANGKF	P13639	RYFDPANGKF	P13639	RYFDPANGKF	P13639	RYFDPANGKF	P13639	RYFDPANGKF	P13639	RYFDPANGKF	P13639	RYFDPANGKF	P13639	RYFDPANGKF	P13639	RYFDPANGKF	P13639	RYFDPANGKF
P53990	FVLPELPSV	P53990	FVLPELPSV	P53990	FVLPELPSV	P53990	FVLPELPSV	P53990	FVLPELPSV	P53990	FVLPELPSV	P53990	FVLPELPSV	P53990	FVLPELPSV	P53990	FVLPELPSV	P53990	FVLPELPSV	P53990	FVLPELPSV	P53990	FVLPELPSV	P53990	FVLPELPSV	P53990	FVLPELPSV	P53990	FVLPELPSV	P53990	FVLPELPSV
Q9BV86	LPDEIYHVY	Q9BV86	LPDEIYHVY	Q9BV86	LPDEIYHVY	Q9BV86	LPDEIYHVY	Q9BV86	LPDEIYHVY	Q9BV86	LPDEIYHVY	Q9BV86	LPDEIYHVY	Q9BV86	LPDEIYHVY	Q9BV86	LPDEIYHVY	Q9BV86	LPDEIYHVY	Q9BV86	LPDEIYHVY	Q9BV86	LPDEIYHVY	Q9BV86	LPDEIYHVY	Q9BV86	LPDEIYHVY	Q9BV86	LPDEIYHVY	Q9BV86	LPDEIYHVY
Q14145	GVIDGHIYAV	Q14145	GVIDGHIYAV	Q14145	GVIDGHIYAV	Q14145	GVIDGHIYAV	Q14145	GVIDGHIYAV	Q14145	GVIDGHIYAV	Q14145	GVIDGHIYAV	Q14145	GVIDGHIYAV	Q14145	GVIDGHIYAV	Q14145	GVIDGHIYAV	Q14145	GVIDGHIYAV	Q14145	GVIDGHIYAV	Q14145	GVIDGHIYAV	Q14145	GVIDGHIYAV	Q14145	GVIDGHIYAV	Q14145	GVIDGHIYAV
P43307	FPANNIVKF	P43307	FPANNIVKF	P43307	FPANNIVKF	P43307	FPANNIVKF	P43307	FPANNIVKF	P43307	FPANNIVKF	P43307	FPANNIVKF	P43307	FPANNIVKF	P43307	FPANNIVKF	P43307	FPANNIVKF	P43307	FPANNIVKF	P43307	FPANNIVKF	P43307	FPANNIVKF	P43307	FPANNIVKF	P43307	FPANNIVKF	P43307	FPANNIVKF
Q68D10	GLGPPGRSV	Q68D10	GLGPPGRSV	Q68D10	GLGPPGRSV	Q68D10	GLGPPGRSV	Q68D10	GLGPPGRSV	Q68D10	GLGPPGRSV	Q68D10	GLGPPGRSV	Q68D10	GLGPPGRSV	Q68D10	GLGPPGRSV	Q68D10	GLGPPGRSV	Q68D10	GLGPPGRSV	Q68D10	GLGPPGRSV	Q68D10	GLGPPGRSV	Q68D10	GLGPPGRSV	Q68D10	GLGPPGRSV	Q68D10	GLGPPGRSV
Q15477	VPYPDDLVGF	Q15477	VPYPDDLVGF	Q15477	VPYPDDLVGF	Q15477	VPYPDDLVGF	Q15477	VPYPDDLVGF	Q15477	VPYPDDLVGF	Q15477	VPYPDDLVGF	Q15477	VPYPDDLVGF	Q15477	VPYPDDLVGF	Q15477	VPYPDDLVGF	Q15477	VPYPDDLVGF	Q15477	VPYPDDLVGF	Q15477	VPYPDDLVGF	Q15477	VPYPDDLVGF	Q15477	VPYPDDLVGF	Q15477	VPYPDDLVGF
P48556	VYIKHPVSL	P48556	VYIKHPVSL	P48556	VYIKHPVSL	P48556	VYIKHPVSL	P48556	VYIKHPVSL	P48556	VYIKHPVSL	P48556	VYIKHPVSL	P48556	VYIKHPVSL	P48556	VYIKHPVSL	P48556	VYIKHPVSL	P48556	VYIKHPVSL	P48556	VYIKHPVSL	P48556	VYIKHPVSL	P48556	VYIKHPVSL	P48556	VYIKHPVSL	P48556	VYIKHPVSL
O96005	VYISEHEHF	O96005	VYISEHEHF	O96005	VYISEHEHF	O96005	VYISEHEHF	O96005	VYISEHEHF	O96005	VYISEHEHF	O96005	VYISEHEHF	O96005	VYISEHEHF	O96005	VYISEHEHF	O96005	VYISEHEHF	O96005	VYISEHEHF	O96005	VYISEHEHF	O96005	VYISEHEHF	O96005	VYISEHEHF	O96005	VYISEHEHF	O96005	VYISEHEHF
P52292	GAVDPLLAL	P52292	GAVDPLLAL	P52292	GAVDPLLAL	P52292	GAVDPLLAL	P52292	GAVDPLLAL	P52292	GAVDPLLAL	P52292	GAVDPLLAL	P52292	GAVDPLLAL	P52292	GAVDPLLAL	P52292	GAVDPLLAL	P52292	GAVDPLLAL	P52292	GAVDPLLAL	P52292	GAVDPLLAL	P52292	GAVDPLLAL	P52292	GAVDPLLAL	P52292	GAVDPLLAL
P54819	FLLDGFPRTV	P54819	FLLDGFPRTV	P54819	FLLDGFPRTV	P54819	FLLDGFPRTV	P54819	FLLDGFPRTV	P54819	FLLDGFPRTV	P54819	FLLDGFPRTV	P54819	FLLDGFPRTV	P54819	FLLDGFPRTV	P54819	FLLDGFPRTV	P54819	FLLDGFPRTV	P54819	FLLDGFPRTV	P54819	FLLDGFPRTV	P54819	FLLDGFPRTV	P54819	FLLDGFPRTV	P54819	FLLDGFPRTV
Q8IWZ8	FGIDRPAEL	Q8IWZ8	FGIDRPAEL	Q8IWZ8	FGIDRPAEL	Q8IWZ8	FGIDRPAEL	Q8IWZ8	FGIDRPAEL	Q8IWZ8	FGIDRPAEL	Q8IWZ8	FGIDRPAEL	Q8IWZ8	FGIDRPAEL	Q8IWZ8	FGIDRPAEL	Q8IWZ8	FGIDRPAEL	Q8IWZ8	FGIDRPAEL	Q8IWZ8	FGIDRPAEL	Q8IWZ8	FGIDRPAEL	Q8IWZ8	FGIDRPAEL	Q8IWZ8	FGIDRPAEL	Q8IWZ8	FGIDRPAEL
P23588	LPKSPPYTAF	P23588	LPKSPPYTAF	P23588	LPKSPPYTAF	P23588	LPKSPPYTAF	P23588	LPKSPPYTAF	P23588	LPKSPPYTAF	P23588	LPKSPPYTAF	P23588	LPKSPPYTAF	P23588	LPKSPPYTAF	P23588	LPKSPPYTAF	P23588	LPKSPPYTAF	P23588	LPKSPPYTAF	P23588	LPKSPPYTAF	P23588	LPKSPPYTAF	P23588	LPKSPPYTAF	P23588	LPKSPPYTAF
P35606	IYTSSVNRL	P35606	IYTSSVNRL	P35606	IYTSSVNRL	P35606	IYTSSVNRL	P35606	IYTSSVNRL	P35606	IYTSSVNRL	P35606	IYTSSVNRL	P35606	IYTSSVNRL	P35606	IYTSSVNRL	P35606	IYTSSVNRL	P35606	IYTSSVNRL	P35606	IYTSSVNRL	P35606	IYTSSVNRL	P35606	IYTSSVNRL	P35606	IYTSSVNRL	P35606	IYTSSVNRL
P22234	FYPPKVELF	P22234	FYPPKVELF	P22234	FYPPKVELF	P22234	FYPPKVELF	P22234	FYPPKVELF	P22234	FYPPKVELF	P22234	FYPPKVELF	P22234	FYPPKVELF	P22234	FYPPKVELF	P22234	FYPPKVELF	P22234	FYPPKVELF	P22234	FYPPKVELF	P22234	FYPPKVELF	P22234	FYPPKVELF	P22234	FYPPKVELF	P22234	FYPPKVELF
P54652;P17066;P11142	IPTKQTQTF	P54652;P17066;P11142	IPTKQTQTF	P54652;P17066;P11142	IPTKQTQTF	P54652;P17066;P11142	IPTKQTQTF	P54652;P17066;P11142	IPTKQTQTF	P54652;P17066;P11142	IPTKQTQTF	P54652;P17066;P11142	IPTKQTQTF	P54652;P17066;P11142	IPTKQTQTF	P54652;P17066;P11142	IPTKQTQTF	P54652;P17066;P11142	IPTKQTQTF	P54652;P17066;P11142	IPTKQTQTF	P54652;P17066;P11142	IPTKQTQTF	P54652;P17066;P11142	IPTKQTQTF	P54652;P17066;P11142	IPTKQTQTF	P54652;P17066;P11142	IPTKQTQTF	P54652;P17066;P11142	IPTKQTQTF
P50991	NPISTVTEL	P50991	NPISTVTEL	P50991	NPISTVTEL	P50991	NPISTVTEL	P50991	NPISTVTEL	P50991	NPISTVTEL	P50991	NPISTVTEL	P50991	NPISTVTEL	P50991	NPISTVTEL	P50991	NPISTVTEL	P50991	NPISTVTEL	P50991	NPISTVTEL	P50991	NPISTVTEL	P50991	NPISTVTEL	P50991	NPISTVTEL	P50991	NPISTVTEL
P55265	NPVGGLLEY	P55265	NPVGGLLEY	P55265	NPVGGLLEY	P55265	NPVGGLLEY	P55265	NPVGGLLEY	P55265	NPVGGLLEY	P55265	NPVGGLLEY	P55265	NPVGGLLEY	P55265	NPVGGLLEY	P55265	NPVGGLLEY	P55265	NPVGGLLEY	P55265	NPVGGLLEY	P55265	NPVGGLLEY	P55265	NPVGGLLEY	P55265	NPVGGLLEY	P55265	NPVGGLLEY
P11388;Q02880	FLYDDNQRV	P11388;Q02880	FLYDDNQRV	P11388;Q02880	FLYDDNQRV	P11388;Q02880	FLYDDNQRV	P11388;Q02880	FLYDDNQRV	P11388;Q02880	FLYDDNQRV	P11388;Q02880	FLYDDNQRV	P11388;Q02880	FLYDDNQRV	P11388;Q02880	FLYDDNQRV	P11388;Q02880	FLYDDNQRV	P11388;Q02880	FLYDDNQRV	P11388;Q02880	FLYDDNQRV	P11388;Q02880	FLYDDNQRV	P11388;Q02880	FLYDDNQRV	P11388;Q02880	FLYDDNQRV	P11388;Q02880	FLYDDNQRV
P55265	NPISGLLEY	P55265	NPISGLLEY	P55265	NPISGLLEY	P55265	NPISGLLEY	P55265	NPISGLLEY	P55265	NPISGLLEY	P55265	NPISGLLEY	P55265	NPISGLLEY	P55265	NPISGLLEY	P55265	NPISGLLEY	P55265	NPISGLLEY	P55265	NPISGLLEY	P55265	NPISGLLEY	P55265	NPISGLLEY	P55265	NPISGLLEY	P55265	NPISGLLEY
P14373	TFTFSHATF	P14373	TFTFSHATF	P14373	TFTFSHATF	P14373	TFTFSHATF	P14373	TFTFSHATF	P14373	TFTFSHATF	P14373	TFTFSHATF	P14373	TFTFSHATF	P14373	TFTFSHATF	P14373	TFTFSHATF	P14373	TFTFSHATF	P14373	TFTFSHATF	P14373	TFTFSHATF	P14373	TFTFSHATF	P14373	TFTFSHATF	P14373	TFTFSHATF
P61289	QLVDIIEKV	P61289	QLVDIIEKV	P61289	QLVDIIEKV	P61289	QLVDIIEKV	P61289	QLVDIIEKV	P61289	QLVDIIEKV	P61289	QLVDIIEKV	P61289	QLVDIIEKV	P61289	QLVDIIEKV	P61289	QLVDIIEKV	P61289	QLVDIIEKV	P61289	QLVDIIEKV	P61289	QLVDIIEKV	P61289	QLVDIIEKV	P61289	QLVDIIEKV	P61289	QLVDIIEKV
O60234	YVHDDGRVSY	O60234	YVHDDGRVSY	O60234	YVHDDGRVSY	O60234	YVHDDGRVSY	O60234	YVHDDGRVSY	O60234	YVHDDGRVSY	O60234	YVHDDGRVSY	O60234	YVHDDGRVSY	O60234	YVHDDGRVSY	O60234	YVHDDGRVSY	O60234	YVHDDGRVSY	O60234	YVHDDGRVSY	O60234	YVHDDGRVSY	O60234	YVHDDGRVSY	O60234	YVHDDGRVSY	O60234	YVHDDGRVSY
Q16850	KYGPVFSF	Q16850	KYGPVFSF	Q16850	KYGPVFSF	Q16850	KYGPVFSF	Q16850	KYGPVFSF	Q16850	KYGPVFSF	Q16850	KYGPVFSF	Q16850	KYGPVFSF	Q16850	KYGPVFSF	Q16850	KYGPVFSF	Q16850	KYGPVFSF	Q16850	KYGPVFSF	Q16850	KYGPVFSF	Q16850	KYGPVFSF	Q16850	KYGPVFSF	Q16850	KYGPVFSF
Q9UIG0	RYQDIIHSI	Q9UIG0	RYQDIIHSI	Q9UIG0	RYQDIIHSI	Q9UIG0	RYQDIIHSI	Q9UIG0	RYQDIIHSI	Q9UIG0	RYQDIIHSI	Q9UIG0	RYQDIIHSI	Q9UIG0	RYQDIIHSI	Q9UIG0	RYQDIIHSI	Q9UIG0	RYQDIIHSI	Q9UIG0	RYQDIIHSI	Q9UIG0	RYQDIIHSI	Q9UIG0	RYQDIIHSI	Q9UIG0	RYQDIIHSI	Q9UIG0	RYQDIIHSI	Q9UIG0	RYQDIIHSI
Q96GQ7	LPQDVILKF	Q96GQ7	LPQDVILKF	Q96GQ7	LPQDVILKF	Q96GQ7	LPQDVILKF	Q96GQ7	LPQDVILKF	Q96GQ7	LPQDVILKF	Q96GQ7	LPQDVILKF	Q96GQ7	LPQDVILKF	Q96GQ7	LPQDVILKF	Q96GQ7	LPQDVILKF	Q96GQ7	LPQDVILKF	Q96GQ7	LPQDVILKF	Q96GQ7	LPQDVILKF	Q96GQ7	LPQDVILKF	Q96GQ7	LPQDVILKF	Q96GQ7	LPQDVILKF
P62304	QPINLIFRY	P62304	QPINLIFRY	P62304	QPINLIFRY	P62304	QPINLIFRY	P62304	QPINLIFRY	P62304	QPINLIFRY	P62304	QPINLIFRY	P62304	QPINLIFRY	P62304	QPINLIFRY	P62304	QPINLIFRY	P62304	QPINLIFRY	P62304	QPINLIFRY	P62304	QPINLIFRY	P62304	QPINLIFRY	P62304	QPINLIFRY	P62304	QPINLIFRY
P36578	APIRPDIVNF	P36578	APIRPDIVNF	P36578	APIRPDIVNF	P36578	APIRPDIVNF	P36578	APIRPDIVNF	P36578	APIRPDIVNF	P36578	APIRPDIVNF	P36578	APIRPDIVNF	P36578	APIRPDIVNF	P36578	APIRPDIVNF	P36578	APIRPDIVNF	P36578	APIRPDIVNF	P36578	APIRPDIVNF	P36578	APIRPDIVNF	P36578	APIRPDIVNF	P36578	APIRPDIVNF
Q9Y6E2	QYAPLLAVF	Q9Y6E2	QYAPLLAVF	Q9Y6E2	QYAPLLAVF	Q9Y6E2	QYAPLLAVF	Q9Y6E2	QYAPLLAVF	Q9Y6E2	QYAPLLAVF	Q9Y6E2	QYAPLLAVF	Q9Y6E2	QYAPLLAVF	Q9Y6E2	QYAPLLAVF	Q9Y6E2	QYAPLLAVF	Q9Y6E2	QYAPLLAVF	Q9Y6E2	QYAPLLAVF	Q9Y6E2	QYAPLLAVF	Q9Y6E2	QYAPLLAVF	Q9Y6E2	QYAPLLAVF	Q9Y6E2	QYAPLLAVF
O95864	LPYNHQHEY	O95864	LPYNHQHEY	O95864	LPYNHQHEY	O95864	LPYNHQHEY	O95864	LPYNHQHEY	O95864	LPYNHQHEY	O95864	LPYNHQHEY	O95864	LPYNHQHEY	O95864	LPYNHQHEY	O95864	LPYNHQHEY	O95864	LPYNHQHEY	O95864	LPYNHQHEY	O95864	LPYNHQHEY	O95864	LPYNHQHEY	O95864	LPYNHQHEY	O95864	LPYNHQHEY
Q6PIY7	GYIERPQLI	Q6PIY7	GYIERPQLI	Q6PIY7	GYIERPQLI	Q6PIY7	GYIERPQLI	Q6PIY7	GYIERPQLI	Q6PIY7	GYIERPQLI	Q6PIY7	GYIERPQLI	Q6PIY7	GYIERPQLI	Q6PIY7	GYIERPQLI	Q6PIY7	GYIERPQLI	Q6PIY7	GYIERPQLI	Q6PIY7	GYIERPQLI	Q6PIY7	GYIERPQLI	Q6PIY7	GYIERPQLI	Q6PIY7	GYIERPQLI	Q6PIY7	GYIERPQLI
P84090	NPNSPSITY	P84090	NPNSPSITY	P84090	NPNSPSITY	P84090	NPNSPSITY	P84090	NPNSPSITY	P84090	NPNSPSITY	P84090	NPNSPSITY	P84090	NPNSPSITY	P84090	NPNSPSITY	P84090	NPNSPSITY	P84090	NPNSPSITY	P84090	NPNSPSITY	P84090	NPNSPSITY	P84090	NPNSPSITY	P84090	NPNSPSITY	P84090	NPNSPSITY
Q9UBW8	ALATLIHQV	Q9UBW8	ALATLIHQV	Q9UBW8	ALATLIHQV	Q9UBW8	ALATLIHQV	Q9UBW8	ALATLIHQV	Q9UBW8	ALATLIHQV	Q9UBW8	ALATLIHQV	Q9UBW8	ALATLIHQV	Q9UBW8	ALATLIHQV	Q9UBW8	ALATLIHQV	Q9UBW8	ALATLIHQV	Q9UBW8	ALATLIHQV	Q9UBW8	ALATLIHQV	Q9UBW8	ALATLIHQV	Q9UBW8	ALATLIHQV	Q9UBW8	ALATLIHQV
Q92611	GLLGNVVNI	Q92611	GLLGNVVNI	Q92611	GLLGNVVNI	Q92611	GLLGNVVNI	Q92611	GLLGNVVNI	Q92611	GLLGNVVNI	Q92611	GLLGNVVNI	Q92611	GLLGNVVNI	Q92611	GLLGNVVNI	Q92611	GLLGNVVNI	Q92611	GLLGNVVNI	Q92611	GLLGNVVNI	Q92611	GLLGNVVNI	Q92611	GLLGNVVNI	Q92611	GLLGNVVNI	Q92611	GLLGNVVNI
Q5SRE5	DPFVDRIGY	Q5SRE5	DPFVDRIGY	Q5SRE5	DPFVDRIGY	Q5SRE5	DPFVDRIGY	Q5SRE5	DPFVDRIGY	Q5SRE5	DPFVDRIGY	Q5SRE5	DPFVDRIGY	Q5SRE5	DPFVDRIGY	Q5SRE5	DPFVDRIGY	Q5SRE5	DPFVDRIGY	Q5SRE5	DPFVDRIGY	Q5SRE5	DPFVDRIGY	Q5SRE5	DPFVDRIGY	Q5SRE5	DPFVDRIGY	Q5SRE5	DPFVDRIGY	Q5SRE5	DPFVDRIGY
O14791	ALADGVQKV	O14791	ALADGVQKV	O14791	ALADGVQKV	O14791	ALADGVQKV	O14791	ALADGVQKV	O14791	ALADGVQKV	O14791	ALADGVQKV	O14791	ALADGVQKV	O14791	ALADGVQKV	O14791	ALADGVQKV	O14791	ALADGVQKV	O14791	ALADGVQKV	O14791	ALADGVQKV	O14791	ALADGVQKV	O14791	ALADGVQKV	O14791	ALADGVQKV
O14617	ALLDSAHLL	O14617	ALLDSAHLL	O14617	ALLDSAHLL	O14617	ALLDSAHLL	O14617	ALLDSAHLL	O14617	ALLDSAHLL	O14617	ALLDSAHLL	O14617	ALLDSAHLL	O14617	ALLDSAHLL	O14617	ALLDSAHLL	O14617	ALLDSAHLL	O14617	ALLDSAHLL	O14617	ALLDSAHLL	O14617	ALLDSAHLL	O14617	ALLDSAHLL	O14617	ALLDSAHLL
Q9GZT3	LPFDKETGF	Q9GZT3	LPFDKETGF	Q9GZT3	LPFDKETGF	Q9GZT3	LPFDKETGF	Q9GZT3	LPFDKETGF	Q9GZT3	LPFDKETGF	Q9GZT3	LPFDKETGF	Q9GZT3	LPFDKETGF	Q9GZT3	LPFDKETGF	Q9GZT3	LPFDKETGF	Q9GZT3	LPFDKETGF	Q9GZT3	LPFDKETGF	Q9GZT3	LPFDKETGF	Q9GZT3	LPFDKETGF	Q9GZT3	LPFDKETGF	Q9GZT3	LPFDKETGF
Q6URK8	LPFDSLNTF	Q6URK8	LPFDSLNTF	Q6URK8	LPFDSLNTF	Q6URK8	LPFDSLNTF	Q6URK8	LPFDSLNTF	Q6URK8	LPFDSLNTF	Q6URK8	LPFDSLNTF	Q6URK8	LPFDSLNTF	Q6URK8	LPFDSLNTF	Q6URK8	LPFDSLNTF	Q6URK8	LPFDSLNTF	Q6URK8	LPFDSLNTF	Q6URK8	LPFDSLNTF	Q6URK8	LPFDSLNTF	Q6URK8	LPFDSLNTF	Q6URK8	LPFDSLNTF
Q15652	FLDDVVHSL	Q15652	FLDDVVHSL	Q15652	FLDDVVHSL	Q15652	FLDDVVHSL	Q15652	FLDDVVHSL	Q15652	FLDDVVHSL	Q15652	FLDDVVHSL	Q15652	FLDDVVHSL	Q15652	FLDDVVHSL	Q15652	FLDDVVHSL	Q15652	FLDDVVHSL	Q15652	FLDDVVHSL	Q15652	FLDDVVHSL	Q15652	FLDDVVHSL	Q15652	FLDDVVHSL	Q15652	FLDDVVHSL
Q58FF7;Q58FF6;Q14568;P07900;P08238	HLKEDQTEY	Q58FF7;Q58FF6;Q14568;P07900;P08238	HLKEDQTEY	Q58FF7;Q58FF6;Q14568;P07900;P08238	HLKEDQTEY	Q58FF7;Q58FF6;Q14568;P07900;P08238	HLKEDQTEY	Q58FF7;Q58FF6;Q14568;P07900;P08238	HLKEDQTEY	Q58FF7;Q58FF6;Q14568;P07900;P08238	HLKEDQTEY	Q58FF7;Q58FF6;Q14568;P07900;P08238	HLKEDQTEY	Q58FF7;Q58FF6;Q14568;P07900;P08238	HLKEDQTEY	Q58FF7;Q58FF6;Q14568;P07900;P08238	HLKEDQTEY	Q58FF7;Q58FF6;Q14568;P07900;P08238	HLKEDQTEY	Q58FF7;Q58FF6;Q14568;P07900;P08238	HLKEDQTEY	Q58FF7;Q58FF6;Q14568;P07900;P08238	HLKEDQTEY	Q58FF7;Q58FF6;Q14568;P07900;P08238	HLKEDQTEY	Q58FF7;Q58FF6;Q14568;P07900;P08238	HLKEDQTEY	Q58FF7;Q58FF6;Q14568;P07900;P08238	HLKEDQTEY	Q58FF7;Q58FF6;Q14568;P07900;P08238	HLKEDQTEY
Q96S97	IYPTTYVQF	Q96S97	IYPTTYVQF	Q96S97	IYPTTYVQF	Q96S97	IYPTTYVQF	Q96S97	IYPTTYVQF	Q96S97	IYPTTYVQF	Q96S97	IYPTTYVQF	Q96S97	IYPTTYVQF	Q96S97	IYPTTYVQF	Q96S97	IYPTTYVQF	Q96S97	IYPTTYVQF	Q96S97	IYPTTYVQF	Q96S97	IYPTTYVQF	Q96S97	IYPTTYVQF	Q96S97	IYPTTYVQF	Q96S97	IYPTTYVQF
Q6P2Q9	SPIPFPPLSY	Q6P2Q9	SPIPFPPLSY	Q6P2Q9	SPIPFPPLSY	Q6P2Q9	SPIPFPPLSY	Q6P2Q9	SPIPFPPLSY	Q6P2Q9	SPIPFPPLSY	Q6P2Q9	SPIPFPPLSY	Q6P2Q9	SPIPFPPLSY	Q6P2Q9	SPIPFPPLSY	Q6P2Q9	SPIPFPPLSY	Q6P2Q9	SPIPFPPLSY	Q6P2Q9	SPIPFPPLSY	Q6P2Q9	SPIPFPPLSY	Q6P2Q9	SPIPFPPLSY	Q6P2Q9	SPIPFPPLSY	Q6P2Q9	SPIPFPPLSY
Q99567	ILDPHVVLL	Q99567	ILDPHVVLL	Q99567	ILDPHVVLL	Q99567	ILDPHVVLL	Q99567	ILDPHVVLL	Q99567	ILDPHVVLL	Q99567	ILDPHVVLL	Q99567	ILDPHVVLL	Q99567	ILDPHVVLL	Q99567	ILDPHVVLL	Q99567	ILDPHVVLL	Q99567	ILDPHVVLL	Q99567	ILDPHVVLL	Q99567	ILDPHVVLL	Q99567	ILDPHVVLL	Q99567	ILDPHVVLL
A8K0Z3;Q6VEQ5;C4AMC7;A8MWX3;Q9NQA3	KLFDAPLSI	A8K0Z3;Q6VEQ5;C4AMC7;A8MWX3;Q9NQA3	KLFDAPLSI	A8K0Z3;Q6VEQ5;C4AMC7;A8MWX3;Q9NQA3	KLFDAPLSI	A8K0Z3;Q6VEQ5;C4AMC7;A8MWX3;Q9NQA3	KLFDAPLSI	A8K0Z3;Q6VEQ5;C4AMC7;A8MWX3;Q9NQA3	KLFDAPLSI	A8K0Z3;Q6VEQ5;C4AMC7;A8MWX3;Q9NQA3	KLFDAPLSI	A8K0Z3;Q6VEQ5;C4AMC7;A8MWX3;Q9NQA3	KLFDAPLSI	A8K0Z3;Q6VEQ5;C4AMC7;A8MWX3;Q9NQA3	KLFDAPLSI	A8K0Z3;Q6VEQ5;C4AMC7;A8MWX3;Q9NQA3	KLFDAPLSI	A8K0Z3;Q6VEQ5;C4AMC7;A8MWX3;Q9NQA3	KLFDAPLSI	A8K0Z3;Q6VEQ5;C4AMC7;A8MWX3;Q9NQA3	KLFDAPLSI	A8K0Z3;Q6VEQ5;C4AMC7;A8MWX3;Q9NQA3	KLFDAPLSI	A8K0Z3;Q6VEQ5;C4AMC7;A8MWX3;Q9NQA3	KLFDAPLSI	A8K0Z3;Q6VEQ5;C4AMC7;A8MWX3;Q9NQA3	KLFDAPLSI	A8K0Z3;Q6VEQ5;C4AMC7;A8MWX3;Q9NQA3	KLFDAPLSI	A8K0Z3;Q6VEQ5;C4AMC7;A8MWX3;Q9NQA3	KLFDAPLSI
O15527	VLADQVWTL	O15527	VLADQVWTL	O15527	VLADQVWTL	O15527	VLADQVWTL	O15527	VLADQVWTL	O15527	VLADQVWTL	O15527	VLADQVWTL	O15527	VLADQVWTL	O15527	VLADQVWTL	O15527	VLADQVWTL	O15527	VLADQVWTL	O15527	VLADQVWTL	O15527	VLADQVWTL	O15527	VLADQVWTL	O15527	VLADQVWTL	O15527	VLADQVWTL
P13639	LPSPVTAQKY	P13639	LPSPVTAQKY	P13639	LPSPVTAQKY	P13639	LPSPVTAQKY	P13639	LPSPVTAQKY	P13639	LPSPVTAQKY	P13639	LPSPVTAQKY	P13639	LPSPVTAQKY	P13639	LPSPVTAQKY	P13639	LPSPVTAQKY	P13639	LPSPVTAQKY	P13639	LPSPVTAQKY	P13639	LPSPVTAQKY	P13639	LPSPVTAQKY	P13639	LPSPVTAQKY	P13639	LPSPVTAQKY
Q99598	ILTESEIKL	Q99598	ILTESEIKL	Q99598	ILTESEIKL	Q99598	ILTESEIKL	Q99598	ILTESEIKL	Q99598	ILTESEIKL	Q99598	ILTESEIKL	Q99598	ILTESEIKL	Q99598	ILTESEIKL	Q99598	ILTESEIKL	Q99598	ILTESEIKL	Q99598	ILTESEIKL	Q99598	ILTESEIKL	Q99598	ILTESEIKL	Q99598	ILTESEIKL	Q99598	ILTESEIKL
Q15437	SLLPPDALVGL	Q15437	SLLPPDALVGL	Q15437	SLLPPDALVGL	Q15437	SLLPPDALVGL	Q15437	SLLPPDALVGL	Q15437	SLLPPDALVGL	Q15437	SLLPPDALVGL	Q15437	SLLPPDALVGL	Q15437	SLLPPDALVGL	Q15437	SLLPPDALVGL	Q15437	SLLPPDALVGL	Q15437	SLLPPDALVGL	Q15437	SLLPPDALVGL	Q15437	SLLPPDALVGL	Q15437	SLLPPDALVGL	Q15437	SLLPPDALVGL
Q8N7H5	IPFDPKFITY	Q8N7H5	IPFDPKFITY	Q8N7H5	IPFDPKFITY	Q8N7H5	IPFDPKFITY	Q8N7H5	IPFDPKFITY	Q8N7H5	IPFDPKFITY	Q8N7H5	IPFDPKFITY	Q8N7H5	IPFDPKFITY	Q8N7H5	IPFDPKFITY	Q8N7H5	IPFDPKFITY	Q8N7H5	IPFDPKFITY	Q8N7H5	IPFDPKFITY	Q8N7H5	IPFDPKFITY	Q8N7H5	IPFDPKFITY	Q8N7H5	IPFDPKFITY	Q8N7H5	IPFDPKFITY
P30443;P01892;P04439;P13746;P30447;P05534;P18462;P30450;P30512;P16188;P16189;P10314;P16190;P30453;P30455;P30456;P30457;P01891;P10316;P30459;Q09160;P01889;P30460;P30461;P30462;P30464;P30466;P03989;P30685;P18463;Q95365;P30475;Q04826;P30479;P30480;P30481;P30483;P30484;P30485;P30486;P30487;P30488;P18464;P30490;P30491;P30492;P30493;P30495;P18465;P10319;Q29940;Q29836;Q31612;P30498;Q31610;Q29718;P30499;…	YPAEITLTW	P30443;P01892;P04439;P13746;P30447;P05534;P18462;P30450;P30512;P16188;P16189;P10314;P16190;P30453;P30455;P30456;P30457;P01891;P10316;P30459;Q09160;P01889;P30460;P30461;P30462;P30464;P30466;P03989;P30685;P18463;Q95365;P30475;Q04826;P30479;P30480;P30481;P30483;P30484;P30485;P30486;P30487;P30488;P18464;P30490;P30491;P30492;P30493;P30495;P18465;P10319;Q29940;Q29836;Q31612;P30498;Q31610;Q29718;P30499;…	YPAEITLTW	P30443;P01892;P04439;P13746;P30447;P05534;P18462;P30450;P30512;P16188;P16189;P10314;P16190;P30453;P30455;P30456;P30457;P01891;P10316;P30459;Q09160;P01889;P30460;P30461;P30462;P30464;P30466;P03989;P30685;P18463;Q95365;P30475;Q04826;P30479;P30480;P30481;P30483;P30484;P30485;P30486;P30487;P30488;P18464;P30490;P30491;P30492;P30493;P30495;P18465;P10319;Q29940;Q29836;Q31612;P30498;Q31610;Q29718;P30499;…	YPAEITLTW	P30443;P01892;P04439;P13746;P30447;P05534;P18462;P30450;P30512;P16188;P16189;P10314;P16190;P30453;P30455;P30456;P30457;P01891;P10316;P30459;Q09160;P01889;P30460;P30461;P30462;P30464;P30466;P03989;P30685;P18463;Q95365;P30475;Q04826;P30479;P30480;P30481;P30483;P30484;P30485;P30486;P30487;P30488;P18464;P30490;P30491;P30492;P30493;P30495;P18465;P10319;Q29940;Q29836;Q31612;P30498;Q31610;Q29718;P30499;…	YPAEITLTW	P30443;P01892;P04439;P13746;P30447;P05534;P18462;P30450;P30512;P16188;P16189;P10314;P16190;P30453;P30455;P30456;P30457;P01891;P10316;P30459;Q09160;P01889;P30460;P30461;P30462;P30464;P30466;P03989;P30685;P18463;Q95365;P30475;Q04826;P30479;P30480;P30481;P30483;P30484;P30485;P30486;P30487;P30488;P18464;P30490;P30491;P30492;P30493;P30495;P18465;P10319;Q29940;Q29836;Q31612;P30498;Q31610;Q29718;P30499;…	YPAEITLTW	P30443;P01892;P04439;P13746;P30447;P05534;P18462;P30450;P30512;P16188;P16189;P10314;P16190;P30453;P30455;P30456;P30457;P01891;P10316;P30459;Q09160;P01889;P30460;P30461;P30462;P30464;P30466;P03989;P30685;P18463;Q95365;P30475;Q04826;P30479;P30480;P30481;P30483;P30484;P30485;P30486;P30487;P30488;P18464;P30490;P30491;P30492;P30493;P30495;P18465;P10319;Q29940;Q29836;Q31612;P30498;Q31610;Q29718;P30499;…	YPAEITLTW	P30443;P01892;P04439;P13746;P30447;P05534;P18462;P30450;P30512;P16188;P16189;P10314;P16190;P30453;P30455;P30456;P30457;P01891;P10316;P30459;Q09160;P01889;P30460;P30461;P30462;P30464;P30466;P03989;P30685;P18463;Q95365;P30475;Q04826;P30479;P30480;P30481;P30483;P30484;P30485;P30486;P30487;P30488;P18464;P30490;P30491;P30492;P30493;P30495;P18465;P10319;Q29940;Q29836;Q31612;P30498;Q31610;Q29718;P30499;…	YPAEITLTW	P30443;P01892;P04439;P13746;P30447;P05534;P18462;P30450;P30512;P16188;P16189;P10314;P16190;P30453;P30455;P30456;P30457;P01891;P10316;P30459;Q09160;P01889;P30460;P30461;P30462;P30464;P30466;P03989;P30685;P18463;Q95365;P30475;Q04826;P30479;P30480;P30481;P30483;P30484;P30485;P30486;P30487;P30488;P18464;P30490;P30491;P30492;P30493;P30495;P18465;P10319;Q29940;Q29836;Q31612;P30498;Q31610;Q29718;P30499;…	YPAEITLTW	P30443;P01892;P04439;P13746;P30447;P05534;P18462;P30450;P30512;P16188;P16189;P10314;P16190;P30453;P30455;P30456;P30457;P01891;P10316;P30459;Q09160;P01889;P30460;P30461;P30462;P30464;P30466;P03989;P30685;P18463;Q95365;P30475;Q04826;P30479;P30480;P30481;P30483;P30484;P30485;P30486;P30487;P30488;P18464;P30490;P30491;P30492;P30493;P30495;P18465;P10319;Q29940;Q29836;Q31612;P30498;Q31610;Q29718;P30499;…	YPAEITLTW	P30443;P01892;P04439;P13746;P30447;P05534;P18462;P30450;P30512;P16188;P16189;P10314;P16190;P30453;P30455;P30456;P30457;P01891;P10316;P30459;Q09160;P01889;P30460;P30461;P30462;P30464;P30466;P03989;P30685;P18463;Q95365;P30475;Q04826;P30479;P30480;P30481;P30483;P30484;P30485;P30486;P30487;P30488;P18464;P30490;P30491;P30492;P30493;P30495;P18465;P10319;Q29940;Q29836;Q31612;P30498;Q31610;Q29718;P30499;…	YPAEITLTW	P30443;P01892;P04439;P13746;P30447;P05534;P18462;P30450;P30512;P16188;P16189;P10314;P16190;P30453;P30455;P30456;P30457;P01891;P10316;P30459;Q09160;P01889;P30460;P30461;P30462;P30464;P30466;P03989;P30685;P18463;Q95365;P30475;Q04826;P30479;P30480;P30481;P30483;P30484;P30485;P30486;P30487;P30488;P18464;P30490;P30491;P30492;P30493;P30495;P18465;P10319;Q29940;Q29836;Q31612;P30498;Q31610;Q29718;P30499;…	YPAEITLTW	P30443;P01892;P04439;P13746;P30447;P05534;P18462;P30450;P30512;P16188;P16189;P10314;P16190;P30453;P30455;P30456;P30457;P01891;P10316;P30459;Q09160;P01889;P30460;P30461;P30462;P30464;P30466;P03989;P30685;P18463;Q95365;P30475;Q04826;P30479;P30480;P30481;P30483;P30484;P30485;P30486;P30487;P30488;P18464;P30490;P30491;P30492;P30493;P30495;P18465;P10319;Q29940;Q29836;Q31612;P30498;Q31610;Q29718;P30499;…	YPAEITLTW	P30443;P01892;P04439;P13746;P30447;P05534;P18462;P30450;P30512;P16188;P16189;P10314;P16190;P30453;P30455;P30456;P30457;P01891;P10316;P30459;Q09160;P01889;P30460;P30461;P30462;P30464;P30466;P03989;P30685;P18463;Q95365;P30475;Q04826;P30479;P30480;P30481;P30483;P30484;P30485;P30486;P30487;P30488;P18464;P30490;P30491;P30492;P30493;P30495;P18465;P10319;Q29940;Q29836;Q31612;P30498;Q31610;Q29718;P30499;…	YPAEITLTW	P30443;P01892;P04439;P13746;P30447;P05534;P18462;P30450;P30512;P16188;P16189;P10314;P16190;P30453;P30455;P30456;P30457;P01891;P10316;P30459;Q09160;P01889;P30460;P30461;P30462;P30464;P30466;P03989;P30685;P18463;Q95365;P30475;Q04826;P30479;P30480;P30481;P30483;P30484;P30485;P30486;P30487;P30488;P18464;P30490;P30491;P30492;P30493;P30495;P18465;P10319;Q29940;Q29836;Q31612;P30498;Q31610;Q29718;P30499;…	YPAEITLTW	P30443;P01892;P04439;P13746;P30447;P05534;P18462;P30450;P30512;P16188;P16189;P10314;P16190;P30453;P30455;P30456;P30457;P01891;P10316;P30459;Q09160;P01889;P30460;P30461;P30462;P30464;P30466;P03989;P30685;P18463;Q95365;P30475;Q04826;P30479;P30480;P30481;P30483;P30484;P30485;P30486;P30487;P30488;P18464;P30490;P30491;P30492;P30493;P30495;P18465;P10319;Q29940;Q29836;Q31612;P30498;Q31610;Q29718;P30499;…	YPAEITLTW	P30443;P01892;P04439;P13746;P30447;P05534;P18462;P30450;P30512;P16188;P16189;P10314;P16190;P30453;P30455;P30456;P30457;P01891;P10316;P30459;Q09160;P01889;P30460;P30461;P30462;P30464;P30466;P03989;P30685;P18463;Q95365;P30475;Q04826;P30479;P30480;P30481;P30483;P30484;P30485;P30486;P30487;P30488;P18464;P30490;P30491;P30492;P30493;P30495;P18465;P10319;Q29940;Q29836;Q31612;P30498;Q31610;Q29718;P30499;…	YPAEITLTW
Q8NHW5;P05388	VPHSIINGY	Q8NHW5;P05388	VPHSIINGY	Q8NHW5;P05388	VPHSIINGY	Q8NHW5;P05388	VPHSIINGY	Q8NHW5;P05388	VPHSIINGY	Q8NHW5;P05388	VPHSIINGY	Q8NHW5;P05388	VPHSIINGY	Q8NHW5;P05388	VPHSIINGY	Q8NHW5;P05388	VPHSIINGY	Q8NHW5;P05388	VPHSIINGY	Q8NHW5;P05388	VPHSIINGY	Q8NHW5;P05388	VPHSIINGY	Q8NHW5;P05388	VPHSIINGY	Q8NHW5;P05388	VPHSIINGY	Q8NHW5;P05388	VPHSIINGY	Q8NHW5;P05388	VPHSIINGY
Q6PKG0	ALPPVLTTV	Q6PKG0	ALPPVLTTV	Q6PKG0	ALPPVLTTV	Q6PKG0	ALPPVLTTV	Q6PKG0	ALPPVLTTV	Q6PKG0	ALPPVLTTV	Q6PKG0	ALPPVLTTV	Q6PKG0	ALPPVLTTV	Q6PKG0	ALPPVLTTV	Q6PKG0	ALPPVLTTV	Q6PKG0	ALPPVLTTV	Q6PKG0	ALPPVLTTV	Q6PKG0	ALPPVLTTV	Q6PKG0	ALPPVLTTV	Q6PKG0	ALPPVLTTV	Q6PKG0	ALPPVLTTV
Q92560	VVKPPGSSL	Q92560	VVKPPGSSL	Q92560	VVKPPGSSL	Q92560	VVKPPGSSL	Q92560	VVKPPGSSL	Q92560	VVKPPGSSL	Q92560	VVKPPGSSL	Q92560	VVKPPGSSL	Q92560	VVKPPGSSL	Q92560	VVKPPGSSL	Q92560	VVKPPGSSL	Q92560	VVKPPGSSL	Q92560	VVKPPGSSL	Q92560	VVKPPGSSL	Q92560	VVKPPGSSL	Q92560	VVKPPGSSL
Q00610;P53675	RLASTLVHL	Q00610;P53675	RLASTLVHL	Q00610;P53675	RLASTLVHL	Q00610;P53675	RLASTLVHL	Q00610;P53675	RLASTLVHL	Q00610;P53675	RLASTLVHL	Q00610;P53675	RLASTLVHL	Q00610;P53675	RLASTLVHL	Q00610;P53675	RLASTLVHL	Q00610;P53675	RLASTLVHL	Q00610;P53675	RLASTLVHL	Q00610;P53675	RLASTLVHL	Q00610;P53675	RLASTLVHL	Q00610;P53675	RLASTLVHL	Q00610;P53675	RLASTLVHL	Q00610;P53675	RLASTLVHL
Q96P20	ALGDFGIRL	Q96P20	ALGDFGIRL	Q96P20	ALGDFGIRL	Q96P20	ALGDFGIRL	Q96P20	ALGDFGIRL	Q96P20	ALGDFGIRL	Q96P20	ALGDFGIRL	Q96P20	ALGDFGIRL	Q96P20	ALGDFGIRL	Q96P20	ALGDFGIRL	Q96P20	ALGDFGIRL	Q96P20	ALGDFGIRL	Q96P20	ALGDFGIRL	Q96P20	ALGDFGIRL	Q96P20	ALGDFGIRL	Q96P20	ALGDFGIRL
Q7Z7C8	TLSDIVVTL	Q7Z7C8	TLSDIVVTL	Q7Z7C8	TLSDIVVTL	Q7Z7C8	TLSDIVVTL	Q7Z7C8	TLSDIVVTL	Q7Z7C8	TLSDIVVTL	Q7Z7C8	TLSDIVVTL	Q7Z7C8	TLSDIVVTL	Q7Z7C8	TLSDIVVTL	Q7Z7C8	TLSDIVVTL	Q7Z7C8	TLSDIVVTL	Q7Z7C8	TLSDIVVTL	Q7Z7C8	TLSDIVVTL	Q7Z7C8	TLSDIVVTL	Q7Z7C8	TLSDIVVTL	Q7Z7C8	TLSDIVVTL
Q15397	ELYGNTFQLY	Q15397	ELYGNTFQLY	Q15397	ELYGNTFQLY	Q15397	ELYGNTFQLY	Q15397	ELYGNTFQLY	Q15397	ELYGNTFQLY	Q15397	ELYGNTFQLY	Q15397	ELYGNTFQLY	Q15397	ELYGNTFQLY	Q15397	ELYGNTFQLY	Q15397	ELYGNTFQLY	Q15397	ELYGNTFQLY	Q15397	ELYGNTFQLY	Q15397	ELYGNTFQLY	Q15397	ELYGNTFQLY	Q15397	ELYGNTFQLY
P60709;P63261;A5A3E0	APEEHPVLL	P60709;P63261;A5A3E0	APEEHPVLL	P60709;P63261;A5A3E0	APEEHPVLL	P60709;P63261;A5A3E0	APEEHPVLL	P60709;P63261;A5A3E0	APEEHPVLL	P60709;P63261;A5A3E0	APEEHPVLL	P60709;P63261;A5A3E0	APEEHPVLL	P60709;P63261;A5A3E0	APEEHPVLL	P60709;P63261;A5A3E0	APEEHPVLL	P60709;P63261;A5A3E0	APEEHPVLL	P60709;P63261;A5A3E0	APEEHPVLL	P60709;P63261;A5A3E0	APEEHPVLL	P60709;P63261;A5A3E0	APEEHPVLL	P60709;P63261;A5A3E0	APEEHPVLL	P60709;P63261;A5A3E0	APEEHPVLL	P60709;P63261;A5A3E0	APEEHPVLL
B0I1T2	ALVDHVAEL	B0I1T2	ALVDHVAEL	B0I1T2	ALVDHVAEL	B0I1T2	ALVDHVAEL	B0I1T2	ALVDHVAEL	B0I1T2	ALVDHVAEL	B0I1T2	ALVDHVAEL	B0I1T2	ALVDHVAEL	B0I1T2	ALVDHVAEL	B0I1T2	ALVDHVAEL	B0I1T2	ALVDHVAEL	B0I1T2	ALVDHVAEL	B0I1T2	ALVDHVAEL	B0I1T2	ALVDHVAEL	B0I1T2	ALVDHVAEL	B0I1T2	ALVDHVAEL
Q3SXM5	VFYPYPQYF	Q3SXM5	VFYPYPQYF	Q3SXM5	VFYPYPQYF	Q3SXM5	VFYPYPQYF	Q3SXM5	VFYPYPQYF	Q3SXM5	VFYPYPQYF	Q3SXM5	VFYPYPQYF	Q3SXM5	VFYPYPQYF	Q3SXM5	VFYPYPQYF	Q3SXM5	VFYPYPQYF	Q3SXM5	VFYPYPQYF	Q3SXM5	VFYPYPQYF	Q3SXM5	VFYPYPQYF	Q3SXM5	VFYPYPQYF	Q3SXM5	VFYPYPQYF	Q3SXM5	VFYPYPQYF
Q9H0C5;Q9BX70	FLYSDEVQI	Q9H0C5;Q9BX70	FLYSDEVQI	Q9H0C5;Q9BX70	FLYSDEVQI	Q9H0C5;Q9BX70	FLYSDEVQI	Q9H0C5;Q9BX70	FLYSDEVQI	Q9H0C5;Q9BX70	FLYSDEVQI	Q9H0C5;Q9BX70	FLYSDEVQI	Q9H0C5;Q9BX70	FLYSDEVQI	Q9H0C5;Q9BX70	FLYSDEVQI	Q9H0C5;Q9BX70	FLYSDEVQI	Q9H0C5;Q9BX70	FLYSDEVQI	Q9H0C5;Q9BX70	FLYSDEVQI	Q9H0C5;Q9BX70	FLYSDEVQI	Q9H0C5;Q9BX70	FLYSDEVQI	Q9H0C5;Q9BX70	FLYSDEVQI	Q9H0C5;Q9BX70	FLYSDEVQI
Q9P219	FLQEHNTTL	Q9P219	FLQEHNTTL	Q9P219	FLQEHNTTL	Q9P219	FLQEHNTTL	Q9P219	FLQEHNTTL	Q9P219	FLQEHNTTL	Q9P219	FLQEHNTTL	Q9P219	FLQEHNTTL	Q9P219	FLQEHNTTL	Q9P219	FLQEHNTTL	Q9P219	FLQEHNTTL	Q9P219	FLQEHNTTL	Q9P219	FLQEHNTTL	Q9P219	FLQEHNTTL	Q9P219	FLQEHNTTL	Q9P219	FLQEHNTTL
Q9NYR9	SLLEPFVYL	Q9NYR9	SLLEPFVYL	Q9NYR9	SLLEPFVYL	Q9NYR9	SLLEPFVYL	Q9NYR9	SLLEPFVYL	Q9NYR9	SLLEPFVYL	Q9NYR9	SLLEPFVYL	Q9NYR9	SLLEPFVYL	Q9NYR9	SLLEPFVYL	Q9NYR9	SLLEPFVYL	Q9NYR9	SLLEPFVYL	Q9NYR9	SLLEPFVYL	Q9NYR9	SLLEPFVYL	Q9NYR9	SLLEPFVYL	Q9NYR9	SLLEPFVYL	Q9NYR9	SLLEPFVYL
Q9NY12	PYFPVYL	Q9NY12	PYFPVYL	Q9NY12	PYFPVYL	Q9NY12	PYFPVYL	Q9NY12	PYFPVYL	Q9NY12	PYFPVYL	Q9NY12	PYFPVYL	Q9NY12	PYFPVYL	Q9NY12	PYFPVYL	Q9NY12	PYFPVYL	Q9NY12	PYFPVYL	Q9NY12	PYFPVYL	Q9NY12	PYFPVYL	Q9NY12	PYFPVYL	Q9NY12	PYFPVYL	Q9NY12	PYFPVYL
Q14240;P60842	FAISILQQL	Q14240;P60842	FAISILQQL	Q14240;P60842	FAISILQQL	Q14240;P60842	FAISILQQL	Q14240;P60842	FAISILQQL	Q14240;P60842	FAISILQQL	Q14240;P60842	FAISILQQL	Q14240;P60842	FAISILQQL	Q14240;P60842	FAISILQQL	Q14240;P60842	FAISILQQL	Q14240;P60842	FAISILQQL	Q14240;P60842	FAISILQQL	Q14240;P60842	FAISILQQL	Q14240;P60842	FAISILQQL	Q14240;P60842	FAISILQQL	Q14240;P60842	FAISILQQL
P60842;Q14240	FAISILQQI	P60842;Q14240	FAISILQQI	P60842;Q14240	FAISILQQI	P60842;Q14240	FAISILQQI	P60842;Q14240	FAISILQQI	P60842;Q14240	FAISILQQI	P60842;Q14240	FAISILQQI	P60842;Q14240	FAISILQQI	P60842;Q14240	FAISILQQI	P60842;Q14240	FAISILQQI	P60842;Q14240	FAISILQQI	P60842;Q14240	FAISILQQI	P60842;Q14240	FAISILQQI	P60842;Q14240	FAISILQQI	P60842;Q14240	FAISILQQI	P60842;Q14240	FAISILQQI
P55160	VLSDIIQNL	P55160	VLSDIIQNL	P55160	VLSDIIQNL	P55160	VLSDIIQNL	P55160	VLSDIIQNL	P55160	VLSDIIQNL	P55160	VLSDIIQNL	P55160	VLSDIIQNL	P55160	VLSDIIQNL	P55160	VLSDIIQNL	P55160	VLSDIIQNL	P55160	VLSDIIQNL	P55160	VLSDIIQNL	P55160	VLSDIIQNL	P55160	VLSDIIQNL	P55160	VLSDIIQNL
Q6UXD5	FPVGSHVQY	Q6UXD5	FPVGSHVQY	Q6UXD5	FPVGSHVQY	Q6UXD5	FPVGSHVQY	Q6UXD5	FPVGSHVQY	Q6UXD5	FPVGSHVQY	Q6UXD5	FPVGSHVQY	Q6UXD5	FPVGSHVQY	Q6UXD5	FPVGSHVQY	Q6UXD5	FPVGSHVQY	Q6UXD5	FPVGSHVQY	Q6UXD5	FPVGSHVQY	Q6UXD5	FPVGSHVQY	Q6UXD5	FPVGSHVQY	Q6UXD5	FPVGSHVQY	Q6UXD5	FPVGSHVQY
P48147	FPLDVGSIVGY	P48147	FPLDVGSIVGY	P48147	FPLDVGSIVGY	P48147	FPLDVGSIVGY	P48147	FPLDVGSIVGY	P48147	FPLDVGSIVGY	P48147	FPLDVGSIVGY	P48147	FPLDVGSIVGY	P48147	FPLDVGSIVGY	P48147	FPLDVGSIVGY	P48147	FPLDVGSIVGY	P48147	FPLDVGSIVGY	P48147	FPLDVGSIVGY	P48147	FPLDVGSIVGY	P48147	FPLDVGSIVGY	P48147	FPLDVGSIVGY
Q99832	LPIGDVATQYF	Q99832	LPIGDVATQYF	Q99832	LPIGDVATQYF	Q99832	LPIGDVATQYF	Q99832	LPIGDVATQYF	Q99832	LPIGDVATQYF	Q99832	LPIGDVATQYF	Q99832	LPIGDVATQYF	Q99832	LPIGDVATQYF	Q99832	LPIGDVATQYF	Q99832	LPIGDVATQYF	Q99832	LPIGDVATQYF	Q99832	LPIGDVATQYF	Q99832	LPIGDVATQYF	Q99832	LPIGDVATQYF	Q99832	LPIGDVATQYF
Q9Y217	NYSNIRFQF	Q9Y217	NYSNIRFQF	Q9Y217	NYSNIRFQF	Q9Y217	NYSNIRFQF	Q9Y217	NYSNIRFQF	Q9Y217	NYSNIRFQF	Q9Y217	NYSNIRFQF	Q9Y217	NYSNIRFQF	Q9Y217	NYSNIRFQF	Q9Y217	NYSNIRFQF	Q9Y217	NYSNIRFQF	Q9Y217	NYSNIRFQF	Q9Y217	NYSNIRFQF	Q9Y217	NYSNIRFQF	Q9Y217	NYSNIRFQF	Q9Y217	NYSNIRFQF
Q53G59	SPIDVVEKY	Q53G59	SPIDVVEKY	Q53G59	SPIDVVEKY	Q53G59	SPIDVVEKY	Q53G59	SPIDVVEKY	Q53G59	SPIDVVEKY	Q53G59	SPIDVVEKY	Q53G59	SPIDVVEKY	Q53G59	SPIDVVEKY	Q53G59	SPIDVVEKY	Q53G59	SPIDVVEKY	Q53G59	SPIDVVEKY	Q53G59	SPIDVVEKY	Q53G59	SPIDVVEKY	Q53G59	SPIDVVEKY	Q53G59	SPIDVVEKY
Q8TEM1	FPAPAKAVVY	Q8TEM1	FPAPAKAVVY	Q8TEM1	FPAPAKAVVY	Q8TEM1	FPAPAKAVVY	Q8TEM1	FPAPAKAVVY	Q8TEM1	FPAPAKAVVY	Q8TEM1	FPAPAKAVVY	Q8TEM1	FPAPAKAVVY	Q8TEM1	FPAPAKAVVY	Q8TEM1	FPAPAKAVVY	Q8TEM1	FPAPAKAVVY	Q8TEM1	FPAPAKAVVY	Q8TEM1	FPAPAKAVVY	Q8TEM1	FPAPAKAVVY	Q8TEM1	FPAPAKAVVY	Q8TEM1	FPAPAKAVVY
P37108	VLLESEQFL	P37108	VLLESEQFL	P37108	VLLESEQFL	P37108	VLLESEQFL	P37108	VLLESEQFL	P37108	VLLESEQFL	P37108	VLLESEQFL	P37108	VLLESEQFL	P37108	VLLESEQFL	P37108	VLLESEQFL	P37108	VLLESEQFL	P37108	VLLESEQFL	P37108	VLLESEQFL	P37108	VLLESEQFL	P37108	VLLESEQFL	P37108	VLLESEQFL
Q7L2E3	GLYPNLIQV	Q7L2E3	GLYPNLIQV	Q7L2E3	GLYPNLIQV	Q7L2E3	GLYPNLIQV	Q7L2E3	GLYPNLIQV	Q7L2E3	GLYPNLIQV	Q7L2E3	GLYPNLIQV	Q7L2E3	GLYPNLIQV	Q7L2E3	GLYPNLIQV	Q7L2E3	GLYPNLIQV	Q7L2E3	GLYPNLIQV	Q7L2E3	GLYPNLIQV	Q7L2E3	GLYPNLIQV	Q7L2E3	GLYPNLIQV	Q7L2E3	GLYPNLIQV	Q7L2E3	GLYPNLIQV
P50990	FLAKLIAQA	P50990	FLAKLIAQA	P50990	FLAKLIAQA	P50990	FLAKLIAQA	P50990	FLAKLIAQA	P50990	FLAKLIAQA	P50990	FLAKLIAQA	P50990	FLAKLIAQA	P50990	FLAKLIAQA	P50990	FLAKLIAQA	P50990	FLAKLIAQA	P50990	FLAKLIAQA	P50990	FLAKLIAQA	P50990	FLAKLIAQA	P50990	FLAKLIAQA	P50990	FLAKLIAQA
Q8TCT9	FPASFPNRQY	Q8TCT9	FPASFPNRQY	Q8TCT9	FPASFPNRQY	Q8TCT9	FPASFPNRQY	Q8TCT9	FPASFPNRQY	Q8TCT9	FPASFPNRQY	Q8TCT9	FPASFPNRQY	Q8TCT9	FPASFPNRQY	Q8TCT9	FPASFPNRQY	Q8TCT9	FPASFPNRQY	Q8TCT9	FPASFPNRQY	Q8TCT9	FPASFPNRQY	Q8TCT9	FPASFPNRQY	Q8TCT9	FPASFPNRQY	Q8TCT9	FPASFPNRQY	Q8TCT9	FPASFPNRQY
P25685	VIYPARISL	P25685	VIYPARISL	P25685	VIYPARISL	P25685	VIYPARISL	P25685	VIYPARISL	P25685	VIYPARISL	P25685	VIYPARISL	P25685	VIYPARISL	P25685	VIYPARISL	P25685	VIYPARISL	P25685	VIYPARISL	P25685	VIYPARISL	P25685	VIYPARISL	P25685	VIYPARISL	P25685	VIYPARISL	P25685	VIYPARISL
P00374	FPEIDLEKY	P00374	FPEIDLEKY	P00374	FPEIDLEKY	P00374	FPEIDLEKY	P00374	FPEIDLEKY	P00374	FPEIDLEKY	P00374	FPEIDLEKY	P00374	FPEIDLEKY	P00374	FPEIDLEKY	P00374	FPEIDLEKY	P00374	FPEIDLEKY	P00374	FPEIDLEKY	P00374	FPEIDLEKY	P00374	FPEIDLEKY	P00374	FPEIDLEKY	P00374	FPEIDLEKY
Q6PFW1;O43314	FPLDKAVAY	Q6PFW1;O43314	FPLDKAVAY	Q6PFW1;O43314	FPLDKAVAY	Q6PFW1;O43314	FPLDKAVAY	Q6PFW1;O43314	FPLDKAVAY	Q6PFW1;O43314	FPLDKAVAY	Q6PFW1;O43314	FPLDKAVAY	Q6PFW1;O43314	FPLDKAVAY	Q6PFW1;O43314	FPLDKAVAY	Q6PFW1;O43314	FPLDKAVAY	Q6PFW1;O43314	FPLDKAVAY	Q6PFW1;O43314	FPLDKAVAY	Q6PFW1;O43314	FPLDKAVAY	Q6PFW1;O43314	FPLDKAVAY	Q6PFW1;O43314	FPLDKAVAY	Q6PFW1;O43314	FPLDKAVAY
Q16695;P68431;Q71DI3;P84243;Q6NXT2	RYQKSTELL	Q16695;P68431;Q71DI3;P84243;Q6NXT2	RYQKSTELL	Q16695;P68431;Q71DI3;P84243;Q6NXT2	RYQKSTELL	Q16695;P68431;Q71DI3;P84243;Q6NXT2	RYQKSTELL	Q16695;P68431;Q71DI3;P84243;Q6NXT2	RYQKSTELL	Q16695;P68431;Q71DI3;P84243;Q6NXT2	RYQKSTELL	Q16695;P68431;Q71DI3;P84243;Q6NXT2	RYQKSTELL	Q16695;P68431;Q71DI3;P84243;Q6NXT2	RYQKSTELL	Q16695;P68431;Q71DI3;P84243;Q6NXT2	RYQKSTELL	Q16695;P68431;Q71DI3;P84243;Q6NXT2	RYQKSTELL	Q16695;P68431;Q71DI3;P84243;Q6NXT2	RYQKSTELL	Q16695;P68431;Q71DI3;P84243;Q6NXT2	RYQKSTELL	Q16695;P68431;Q71DI3;P84243;Q6NXT2	RYQKSTELL	Q16695;P68431;Q71DI3;P84243;Q6NXT2	RYQKSTELL	Q16695;P68431;Q71DI3;P84243;Q6NXT2	RYQKSTELL	Q16695;P68431;Q71DI3;P84243;Q6NXT2	RYQKSTELL
Q9UKK3	FIFSDTHEL	Q9UKK3	FIFSDTHEL	Q9UKK3	FIFSDTHEL	Q9UKK3	FIFSDTHEL	Q9UKK3	FIFSDTHEL	Q9UKK3	FIFSDTHEL	Q9UKK3	FIFSDTHEL	Q9UKK3	FIFSDTHEL	Q9UKK3	FIFSDTHEL	Q9UKK3	FIFSDTHEL	Q9UKK3	FIFSDTHEL	Q9UKK3	FIFSDTHEL	Q9UKK3	FIFSDTHEL	Q9UKK3	FIFSDTHEL	Q9UKK3	FIFSDTHEL	Q9UKK3	FIFSDTHEL
Q9NUQ2	YLLPSVVLL	Q9NUQ2	YLLPSVVLL	Q9NUQ2	YLLPSVVLL	Q9NUQ2	YLLPSVVLL	Q9NUQ2	YLLPSVVLL	Q9NUQ2	YLLPSVVLL	Q9NUQ2	YLLPSVVLL	Q9NUQ2	YLLPSVVLL	Q9NUQ2	YLLPSVVLL	Q9NUQ2	YLLPSVVLL	Q9NUQ2	YLLPSVVLL	Q9NUQ2	YLLPSVVLL	Q9NUQ2	YLLPSVVLL	Q9NUQ2	YLLPSVVLL	Q9NUQ2	YLLPSVVLL	Q9NUQ2	YLLPSVVLL
P23511	TAEGQTIVY	P23511	TAEGQTIVY	P23511	TAEGQTIVY	P23511	TAEGQTIVY	P23511	TAEGQTIVY	P23511	TAEGQTIVY	P23511	TAEGQTIVY	P23511	TAEGQTIVY	P23511	TAEGQTIVY	P23511	TAEGQTIVY	P23511	TAEGQTIVY	P23511	TAEGQTIVY	P23511	TAEGQTIVY	P23511	TAEGQTIVY	P23511	TAEGQTIVY	P23511	TAEGQTIVY
Q8IWZ3	TLDDLIAAV	Q8IWZ3	TLDDLIAAV	Q8IWZ3	TLDDLIAAV	Q8IWZ3	TLDDLIAAV	Q8IWZ3	TLDDLIAAV	Q8IWZ3	TLDDLIAAV	Q8IWZ3	TLDDLIAAV	Q8IWZ3	TLDDLIAAV	Q8IWZ3	TLDDLIAAV	Q8IWZ3	TLDDLIAAV	Q8IWZ3	TLDDLIAAV	Q8IWZ3	TLDDLIAAV	Q8IWZ3	TLDDLIAAV	Q8IWZ3	TLDDLIAAV	Q8IWZ3	TLDDLIAAV	Q8IWZ3	TLDDLIAAV
Q9UQE7	LPQEAFEKY	Q9UQE7	LPQEAFEKY	Q9UQE7	LPQEAFEKY	Q9UQE7	LPQEAFEKY	Q9UQE7	LPQEAFEKY	Q9UQE7	LPQEAFEKY	Q9UQE7	LPQEAFEKY	Q9UQE7	LPQEAFEKY	Q9UQE7	LPQEAFEKY	Q9UQE7	LPQEAFEKY	Q9UQE7	LPQEAFEKY	Q9UQE7	LPQEAFEKY	Q9UQE7	LPQEAFEKY	Q9UQE7	LPQEAFEKY	Q9UQE7	LPQEAFEKY	Q9UQE7	LPQEAFEKY
Q13315	DPFPDHVVF	Q13315	DPFPDHVVF	Q13315	DPFPDHVVF	Q13315	DPFPDHVVF	Q13315	DPFPDHVVF	Q13315	DPFPDHVVF	Q13315	DPFPDHVVF	Q13315	DPFPDHVVF	Q13315	DPFPDHVVF	Q13315	DPFPDHVVF	Q13315	DPFPDHVVF	Q13315	DPFPDHVVF	Q13315	DPFPDHVVF	Q13315	DPFPDHVVF	Q13315	DPFPDHVVF	Q13315	DPFPDHVVF
Q9UNZ5	SLPKKLALL	Q9UNZ5	SLPKKLALL	Q9UNZ5	SLPKKLALL	Q9UNZ5	SLPKKLALL	Q9UNZ5	SLPKKLALL	Q9UNZ5	SLPKKLALL	Q9UNZ5	SLPKKLALL	Q9UNZ5	SLPKKLALL	Q9UNZ5	SLPKKLALL	Q9UNZ5	SLPKKLALL	Q9UNZ5	SLPKKLALL	Q9UNZ5	SLPKKLALL	Q9UNZ5	SLPKKLALL	Q9UNZ5	SLPKKLALL	Q9UNZ5	SLPKKLALL	Q9UNZ5	SLPKKLALL
Q9UBW7	IFIDPGYQTF	Q9UBW7	IFIDPGYQTF	Q9UBW7	IFIDPGYQTF	Q9UBW7	IFIDPGYQTF	Q9UBW7	IFIDPGYQTF	Q9UBW7	IFIDPGYQTF	Q9UBW7	IFIDPGYQTF	Q9UBW7	IFIDPGYQTF	Q9UBW7	IFIDPGYQTF	Q9UBW7	IFIDPGYQTF	Q9UBW7	IFIDPGYQTF	Q9UBW7	IFIDPGYQTF	Q9UBW7	IFIDPGYQTF	Q9UBW7	IFIDPGYQTF	Q9UBW7	IFIDPGYQTF	Q9UBW7	IFIDPGYQTF
O15503	FPEEVIATIF	O15503	FPEEVIATIF	O15503	FPEEVIATIF	O15503	FPEEVIATIF	O15503	FPEEVIATIF	O15503	FPEEVIATIF	O15503	FPEEVIATIF	O15503	FPEEVIATIF	O15503	FPEEVIATIF	O15503	FPEEVIATIF	O15503	FPEEVIATIF	O15503	FPEEVIATIF	O15503	FPEEVIATIF	O15503	FPEEVIATIF	O15503	FPEEVIATIF	O15503	FPEEVIATIF
Q8TBQ9	SAIFNFQSL	Q8TBQ9	SAIFNFQSL	Q8TBQ9	SAIFNFQSL	Q8TBQ9	SAIFNFQSL	Q8TBQ9	SAIFNFQSL	Q8TBQ9	SAIFNFQSL	Q8TBQ9	SAIFNFQSL	Q8TBQ9	SAIFNFQSL	Q8TBQ9	SAIFNFQSL	Q8TBQ9	SAIFNFQSL	Q8TBQ9	SAIFNFQSL	Q8TBQ9	SAIFNFQSL	Q8TBQ9	SAIFNFQSL	Q8TBQ9	SAIFNFQSL	Q8TBQ9	SAIFNFQSL	Q8TBQ9	SAIFNFQSL
Q15910	HPFHATPNTY	Q15910	HPFHATPNTY	Q15910	HPFHATPNTY	Q15910	HPFHATPNTY	Q15910	HPFHATPNTY	Q15910	HPFHATPNTY	Q15910	HPFHATPNTY	Q15910	HPFHATPNTY	Q15910	HPFHATPNTY	Q15910	HPFHATPNTY	Q15910	HPFHATPNTY	Q15910	HPFHATPNTY	Q15910	HPFHATPNTY	Q15910	HPFHATPNTY	Q15910	HPFHATPNTY	Q15910	HPFHATPNTY
Q13574;O75912	DGYLEVIGF	Q13574;O75912	DGYLEVIGF	Q13574;O75912	DGYLEVIGF	Q13574;O75912	DGYLEVIGF	Q13574;O75912	DGYLEVIGF	Q13574;O75912	DGYLEVIGF	Q13574;O75912	DGYLEVIGF	Q13574;O75912	DGYLEVIGF	Q13574;O75912	DGYLEVIGF	Q13574;O75912	DGYLEVIGF	Q13574;O75912	DGYLEVIGF	Q13574;O75912	DGYLEVIGF	Q13574;O75912	DGYLEVIGF	Q13574;O75912	DGYLEVIGF	Q13574;O75912	DGYLEVIGF	Q13574;O75912	DGYLEVIGF
O75912;Q13574	DGYIEVIGF	O75912;Q13574	DGYIEVIGF	O75912;Q13574	DGYIEVIGF	O75912;Q13574	DGYIEVIGF	O75912;Q13574	DGYIEVIGF	O75912;Q13574	DGYIEVIGF	O75912;Q13574	DGYIEVIGF	O75912;Q13574	DGYIEVIGF	O75912;Q13574	DGYIEVIGF	O75912;Q13574	DGYIEVIGF	O75912;Q13574	DGYIEVIGF	O75912;Q13574	DGYIEVIGF	O75912;Q13574	DGYIEVIGF	O75912;Q13574	DGYIEVIGF	O75912;Q13574	DGYIEVIGF	O75912;Q13574	DGYIEVIGF
P51571	LYADVGGKQF	P51571	LYADVGGKQF	P51571	LYADVGGKQF	P51571	LYADVGGKQF	P51571	LYADVGGKQF	P51571	LYADVGGKQF	P51571	LYADVGGKQF	P51571	LYADVGGKQF	P51571	LYADVGGKQF	P51571	LYADVGGKQF	P51571	LYADVGGKQF	P51571	LYADVGGKQF	P51571	LYADVGGKQF	P51571	LYADVGGKQF	P51571	LYADVGGKQF	P51571	LYADVGGKQF
Q13569	FPRAQDKVHY	Q13569	FPRAQDKVHY	Q13569	FPRAQDKVHY	Q13569	FPRAQDKVHY	Q13569	FPRAQDKVHY	Q13569	FPRAQDKVHY	Q13569	FPRAQDKVHY	Q13569	FPRAQDKVHY	Q13569	FPRAQDKVHY	Q13569	FPRAQDKVHY	Q13569	FPRAQDKVHY	Q13569	FPRAQDKVHY	Q13569	FPRAQDKVHY	Q13569	FPRAQDKVHY	Q13569	FPRAQDKVHY	Q13569	FPRAQDKVHY
Q92882	GYADIVQLL	Q92882	GYADIVQLL	Q92882	GYADIVQLL	Q92882	GYADIVQLL	Q92882	GYADIVQLL	Q92882	GYADIVQLL	Q92882	GYADIVQLL	Q92882	GYADIVQLL	Q92882	GYADIVQLL	Q92882	GYADIVQLL	Q92882	GYADIVQLL	Q92882	GYADIVQLL	Q92882	GYADIVQLL	Q92882	GYADIVQLL	Q92882	GYADIVQLL	Q92882	GYADIVQLL
O95271;Q9H2K2	LADPSAKAV	O95271;Q9H2K2	LADPSAKAV	O95271;Q9H2K2	LADPSAKAV	O95271;Q9H2K2	LADPSAKAV	O95271;Q9H2K2	LADPSAKAV	O95271;Q9H2K2	LADPSAKAV	O95271;Q9H2K2	LADPSAKAV	O95271;Q9H2K2	LADPSAKAV	O95271;Q9H2K2	LADPSAKAV	O95271;Q9H2K2	LADPSAKAV	O95271;Q9H2K2	LADPSAKAV	O95271;Q9H2K2	LADPSAKAV	O95271;Q9H2K2	LADPSAKAV	O95271;Q9H2K2	LADPSAKAV	O95271;Q9H2K2	LADPSAKAV	O95271;Q9H2K2	LADPSAKAV
Q01085	VFPEKGYSF	Q8IYV9	ALITGLTFAI	Q08211	KYPSPFFVF	P28074;P28062	KVIEINPYL	P28074;P28062	KVIEINPYL	O94921;Q96Q40	FTAIREASL	Q9BXL6	KVLQAQV	Q9UGL1	RLIDLGVGL	O15031	TYTDRVFFL	O15031	TYTDRVFFL	O76021	HIIENIVAV	O76021	HIIENIVAV	Q14094	LLDRFLATV	P13747;P30462;P18463;Q95365;P30475;Q29836;Q31612;P30504;Q9TNN7;P30505;Q95604;Q29865	FAYDGKDYL	P31483	VFPDKGYSF	Q8N766	FPQTALVSF
P31943	RYGDGGSTF	Q08211	KYPSPFFVF	O14965;Q96GD4;Q9UQB9	KIADFGWSV	P46379	MPVGPDAILRY	P46379	MPVGPDAILRY	Q96DT5	MLLQQPLIY	Q9NVF7	KVIDEIYRV	Q16678	FLDPRPLTV	Q9H0A9	YYLNEIQSF	Q9H0A9	YYLNEIQSF	P52701	TLNNLEIFL	P52701	TLNNLEIFL	Q9NUQ8	VLLDAPIQL	P30462;P18463;Q95365;P30475;Q29836;Q31612;P30504;Q9TNN7;P30505;Q95604;Q29865;P13747	FAYDGKDYI	O43809	LYPLTNYTF	Q9NVV0	FPFFDIAHY
Q99941	HPDRSQPAF	Q14289	AVLELKNEL	A6NHR9	GLLDLPFRV	P55061	AYVHMVTHF	P55061	AYVHMVTHF	P34896	FPLPGLPDF	Q86U44	DAHPTLVTY	P23921	IPDDLKQLY	Q15366	FPmTHGNTGF	Q15366	FPmTHGNTGF	Q9Y6K0	TYVSGTLRF	Q9Y6K0	TYVSGTLRF	Q96ST3	VYAQVARLF	P51571	YADVGGKQF	Q96RK1	ALTSLELEL	Q9NZ08	LPYTVVIHY
Q9H3K2	IAISRTPVL	O14965;Q96GD4;Q9UQB9	KIADFGWSV	Q5SR56	QGFGRPSVY	A8MWD9;P62308	IMLEALERV	A8MWD9;P62308	IMLEALERV	P33991	YPQEVIPTF	Q5VWN6	LPFPGRSASY	O15031	TYTDRVFFL	Q13952	EPVQYYFTL	Q13952	EPVQYYFTL	Q03519	YLHSQVVSV	Q03519	YLHSQVVSV	P13747;P30462;P18463;Q95365;P30475;Q29836;Q31612;P30504;Q9TNN7;P30505;Q95604;Q29865	FAYDGKDYL	Q969V6	FLDGHDLQL	Q9NZS9	KAVNPGRSL	Q01085	VFPEKGYSF
P30040	AAVPRAAFL	A6NHR9	GLLDLPFRV	Q96BF6	LPASLISQIGY	O00311	MPYLEHESF	O00311	MPYLEHESF	P28749	IPREVVAY	P05496	SPVNSSKQPSY	P43308	RLLSFVVLA	Q9ULW0	KILEDVVGV	Q9ULW0	KILEDVVGV	Q8TAQ2	SLSSLVVQL	Q8TAQ2	SLSSLVVQL	P30462;P18463;Q95365;P30475;Q29836;Q31612;P30504;Q9TNN7;P30505;Q95604;Q29865;P13747	FAYDGKDYI	Q15393	TLVYHVVGV	Q8WY64	VYLPTHTSL	P31943	RYGDGGSTF
Q99828	FLTKQEILL	Q5SR56	QGFGRPSVY	Q92608	AYTLLLHTW	O94921;Q96Q40	FTAIREASL	O94921;Q96Q40	FTAIREASL	Q9BXL6	KVLQAQV	P04844	YAAQASQAL	Q9H0A9	YYLNEIQSF	P17987	HPTSVISGY	P17987	HPTSVISGY	P27708	HPQPGAVEL	P27708	HPQPGAVEL	P51571	YADVGGKQF	Q05D32	NYIKDLNIL	O43684	FPNKQGYVL	Q99941	HPDRSQPAF
P30443;P04439;P13746;P30447;P05534;P16188;P30455;Q09160;P01889;P30460;P30461;P30462;P30464;P30466;P03989;P18463;Q95365;P30475;Q04826;P30479;P30480;P30483;P30484;P30485;P30486;P30487;P30488;P30492;P30493;P30495;P18465;Q29940;Q29836;Q31612;Q31610;Q29718;P13747;P30511;P01893;P10321	HPISDHEATL	Q96BF6	LPASLISQIGY	Q6NXT6	TLLPLRVFL	Q96DT5	MLLQQPLIY	Q96DT5	MLLQQPLIY	Q9NVF7	KVIDEIYRV	Q13409	FPVGDVNNF	Q15366	FPmTHGNTGF	O75419	RPVNVVNVY	O75419	RPVNVVNVY	Q14094	LLDRFLATV	Q14094	LLDRFLATV	Q969V6	FLDGHDLQL	P48595	IYGEKTYAF	Q92621	ALLDRIVSV	Q9H3K2	IAISRTPVL
P10321;P30443;P04439;P13746;P30447;P05534;P16188;P30455;Q09160;P01889;P30460;P30461;P30462;P30464;P30466;P03989;P18463;Q95365;P30475;Q04826;P30479;P30480;P30483;P30484;P30485;P30486;P30487;P30488;P30492;P30493;P30495;P18465;Q29940;Q29836;Q31612;Q31610;Q29718;P13747;P30511;P01893	HPLSDHEATL	Q92608	AYTLLLHTW	P30101	ALFPGVALL	P34896	FPLPGLPDF	P34896	FPLPGLPDF	Q86U44	DAHPTLVTY	P48643	HPIRIADGY	Q13952	EPVQYYFTL	Q9ULV3	LLGPPPVGV	O76021	HIIENIVAV	Q7LBC6	FLDHIIASV	Q7LBC6	FLDHIIASV	Q15393	TLVYHVVGV	Q15155;Q5JPE7;P69849	FSVTGRVL	Q14999	TLISELVQA	Q8WYP5	SYISRTNQL
Q01518	HAYLSKNSL	Q6NXT6	TLLPLRVFL	Q9UBF8	DLRQELLAF	P33991	YPQEVIPTF	P33991	YPQEVIPTF	Q5VWN6	LPFPGRSASY	Q9UGL1	RLIDLGVGL	Q9ULW0	KILEDVVGV	Q9NZN8	FPALPGSSY	P52701	TLNNLEIFL	Q9NUQ8	VLLDAPIQL	Q9NUQ8	VLLDAPIQL	Q05D32	NYIKDLNIL			Q8NB46	TLAETLVNL	P30040	AAVPRAAFL
Q93096	RPAPVEVTY	P30101	ALFPGVALL	P08670	RISLPLPNF	P28749	IPREVVAY	P28749	IPREVVAY	P05496	SPVNSSKQPSY	Q16678	FLDPRPLTV	P17987	HPTSVISGY	P46379	mPVGPDAILRY	Q9Y6K0	TYVSGTLRF	Q96KA5	VYSLQQFGF	Q96KA5	VYSLQQFGF	P48595	IYGEKTYAF			Q92688	SLINVGLISV	Q99828	FLTKQEILL
P28482;P27361;P31152;Q16659	KYIHSANVL	Q9UBF8	DLRQELLAF	P49755	FLLGPRLVLA	Q68CZ2	IPFPNVLPDF	Q68CZ2	IPFPNVLPDF	P04844	YAAQASQAL	P23921	IPDDLKQLY	O75419	RPVNVVNVY	O76021	HIIENIVAV	Q03519	YLHSQVVSV	Q96ST3	VYAQVARLF	Q96ST3	VYAQVARLF	Q15155;Q5JPE7;P69849	FSVTGRVL			Q8N766	FPQTALVSF	P30443;P04439;P13746;P30447;P05534;P16188;P30455;Q09160;P01889;P30460;P30461;P30462;P30464;P30466;P03989;P18463;Q95365;P30475;Q04826;P30479;P30480;P30483;P30484;P30485;P30486;P30487;P30488;P30492;P30493;P30495;P18465;Q29940;Q29836;Q31612;Q31610;Q29718;P13747;P30511;P01893;P10321	HPISDHEATL
Q92900	TPYEGQRSY	P08670	RISLPLPNF	P18074	YPLEVTKLIY	Q9BXL6	KVLQAQV	Q9BXL6	KVLQAQV	Q13409	FPVGDVNNF	O15031	TYTDRVFFL	Q9ULV3	LLGPPPVGV	P52701	TLNNLEIFL	Q8TAQ2	SLSSLVVQL	P13747;P30462;P18463;Q95365;P30475;Q29836;Q31612;P30504;Q9TNN7;P30505;Q95604;Q29865	FAYDGKDYL	P13747;P30462;P18463;Q95365;P30475;Q29836;Q31612;P30504;Q9TNN7;P30505;Q95604;Q29865	FAYDGKDYL	Q5H9R7	RVSDINFTL			Q9NVV0	FPFFDIAHY	P10321;P30443;P04439;P13746;P30447;P05534;P16188;P30455;Q09160;P01889;P30460;P30461;P30462;P30464;P30466;P03989;P18463;Q95365;P30475;Q04826;P30479;P30480;P30483;P30484;P30485;P30486;P30487;P30488;P30492;P30493;P30495;P18465;Q29940;Q29836;Q31612;Q31610;Q29718;P13747;P30511;P01893	HPLSDHEATL
Q8IYV9	ALITGLTFAI	P49755	FLLGPRLVLA	O14737	GLIEILKKV	Q9NVF7	KVIDEIYRV	Q9NVF7	KVIDEIYRV	P48643	HPIRIADGY	P43308	RLLSFVVLA	O75190	NPDDVFREF	Q9Y6K0	TYVSGTLRF	P27708	HPQPGAVEL	P30462;P18463;Q95365;P30475;Q29836;Q31612;P30504;Q9TNN7;P30505;Q95604;Q29865;P13747	FAYDGKDYI	P30462;P18463;Q95365;P30475;Q29836;Q31612;P30504;Q9TNN7;P30505;Q95604;Q29865;P13747	FAYDGKDYI	P04844	NVADVVIKF			Q9NZ08	LPYTVVIHY	Q01518	HAYLSKNSL
Q08211	KYPSPFFVF	P18074	YPLEVTKLIY	Q9ULV3	RYFKTPRKF	Q86U44	DAHPTLVTY	Q86U44	DAHPTLVTY	Q9UGL1	RLIDLGVGL	Q9H0A9	YYLNEIQSF	Q14814	LPFSSmPTAY	Q03519	YLHSQVVSV	Q14094	LLDRFLATV	P51571	YADVGGKQF	P51571	YADVGGKQF	P11388;Q02880	KIFDEILV			Q01085	VFPEKGYSF	B0I1T2	DPIGGHIHSY
Q14289	AVLELKNEL	O14737	GLIEILKKV	Q66K64	FLYAGHIFL	Q5VWN6	LPFPGRSASY	Q5VWN6	LPFPGRSASY	Q16678	FLDPRPLTV	Q15366	FPmTHGNTGF	Q9NZN8	FPALPGSSY	Q8TAQ2	SLSSLVVQL	Q7LBC6	FLDHIIASV	Q7L1Q6	QYSPLLAAF	Q7L1Q6	QYSPLLAAF	P51854	RYSTFSEIF			P31943	RYGDGGSTF	Q93096	RPAPVEVTY
O14965;Q96GD4;Q9UQB9	KIADFGWSV	Q9ULV3	RYFKTPRKF	Q15155;Q5JPE7;P69849	KLIPLLLQL	P05496	SPVNSSKQPSY	P05496	SPVNSSKQPSY	P23921	IPDDLKQLY	Q13952	EPVQYYFTL	P46379	mPVGPDAILRY	P25205	FEELVAF	Q9BV10	PYTKVEESF	Q969V6	FLDGHDLQL	Q969V6	FLDGHDLQL	O43684	RYPTSIASLAF			Q99941	HPDRSQPAF	P28482;P27361;P31152;Q16659	KYIHSANVL
A6NHR9	GLLDLPFRV	Q66K64	FLYAGHIFL	P18621	RWPKKSAEF	P04844	YAAQASQAL	P04844	YAAQASQAL	O15031	TYTDRVFFL	Q9ULW0	KILEDVVGV	Q96KR1	FNDPKEm	Q8NH93	TFVNEIVAm	Q9UL33	YPTEDYKVY	Q15393	TLVYHVVGV	Q15393	TLVYHVVGV	P84077;P61204;P18085;P84085	KLGEIVTTI			Q9H3K2	IAISRTPVL	Q92900	TPYEGQRSY
Q5SR56	QGFGRPSVY	Q15155;Q5JPE7;P69849	KLIPLLLQL	P28074;P28062	KVIEINPYL	P30153;P30154	SLLPAIVEL	P30153;P30154	SLLPAIVEL	P43308	RLLSFVVLA	P17987	HPTSVISGY	P55061	AYVHmVTHF	Q8NF50	TYFEKNFNL	Q9NUQ8	VLLDAPIQL	Q05D32	NYIKDLNIL	Q05D32	NYIKDLNIL	Q96BR1;O00141;Q9HBY8;Q13042	SALGYLHSI			Q8WYP5	SYISRTNQL	Q8IYV9	ALITGLTFAI
Q96BF6	LPASLISQIGY	P18621	RWPKKSAEF	P46379	MPVGPDAILRY	Q13409	FPVGDVNNF	Q13409	FPVGDVNNF	Q9H0A9	YYLNEIQSF	O75419	RPVNVVNVY	O76021	HIIENIVAV	P27708	HPQPGAVEL	Q9Y295	VYSEVAAYEF	P48595	IYGEKTYAF	P48595	IYGEKTYAF	Q13042;Q9HBY8;O00141	SAIGYIHSL			P30040	AAVPRAAFL	Q14289	AVLELKNEL
Q92608	AYTLLLHTW	P28074;P28062	KVIEINPYL	P55061	AYVHMVTHF	P48643	HPIRIADGY	P48643	HPIRIADGY	Q15366	FPmTHGNTGF	Q9ULV3	LLGPPPVGV	P52701	TLNNLEIFL	Q14094	LLDRFLATV	Q8NI27	NLIDLDDLYV	Q15155;Q5JPE7;P69849	FSVTGRVL	Q15155;Q5JPE7;P69849	FSVTGRVL	O00141;Q96BR1;Q9HBY8;Q13042	SALGYLHSL			Q99828	FLTKQEILL	Q08211	KYPSPFFVF
Q6NXT6	TLLPLRVFL	P46379	MPVGPDAILRY	A8MWD9;P62308	IMLEALERV	P13639	ILTDITKGV	Q9UGL1	RLIDLGVGL	Q13952	EPVQYYFTL	O75190	NPDDVFREF	Q9Y6K0	TYVSGTLRF	Q7LBC6	FLDHIIASV	Q96KA5	VYSLQQFGF	O75348	VLDNLLAFV	O75348	VLDNLLAFV	Q9HBY8;O00141;Q96BR1;Q13042	SAIGYLHSL			P30443;P04439;P13746;P30447;P05534;P16188;P30455;Q09160;P01889;P30460;P30461;P30462;P30464;P30466;P03989;P18463;Q95365;P30475;Q04826;P30479;P30480;P30483;P30484;P30485;P30486;P30487;P30488;P30492;P30493;P30495;P18465;Q29940;Q29836;Q31612;Q31610;Q29718;P13747;P30511;P01893;P10321	HPISDHEATL	O14965;Q96GD4;Q9UQB9	KIADFGWSV
P30101	ALFPGVALL	P55061	AYVHMVTHF	O00311	MPYLEHESF	O95997;Q9NZH5	DAYPEIEKF	Q16678	FLDPRPLTV	Q9ULW0	KILEDVVGV	Q14814	LPFSSmPTAY	Q03519	YLHSQVVSV	Q9BV10	PYTKVEESF	Q96ST3	VYAQVARLF	Q5H9R7	RVSDINFTL	Q5H9R7	RVSDINFTL	P61513	YGTRYGASL			P10321;P30443;P04439;P13746;P30447;P05534;P16188;P30455;Q09160;P01889;P30460;P30461;P30462;P30464;P30466;P03989;P18463;Q95365;P30475;Q04826;P30479;P30480;P30483;P30484;P30485;P30486;P30487;P30488;P30492;P30493;P30495;P18465;Q29940;Q29836;Q31612;Q31610;Q29718;P13747;P30511;P01893	HPLSDHEATL	A6NHR9	GLLDLPFRV
Q9UBF8	DLRQELLAF	A8MWD9;P62308	IMLEALERV	O94921;Q96Q40	FTAIREASL	O95251	NPVDIVSTL	P23921	IPDDLKQLY	P17987	HPTSVISGY	O95273	RLNEAAVTV	Q8TAQ2	SLSSLVVQL	Q9UL33	YPTEDYKVY	P13747;P30462;P18463;Q95365;P30475;Q29836;Q31612;P30504;Q9TNN7;P30505;Q95604;Q29865	FAYDGKDYL	P04844	NVADVVIKF	P04844	NVADVVIKF	Q9BRR9;Q53QZ3	GLDVDGIYRV			Q01518	HAYLSKNSL	Q5SR56	QGFGRPSVY
P08670	RISLPLPNF	O00311	MPYLEHESF	Q96DT5	MLLQQPLIY	Q9ULT8	LPKNDLITY	O15031	TYTDRVFFL	O75419	RPVNVVNVY	Q9NZN8	FPALPGSSY	Q63ZY3	RLLDYVVNI	Q9NUQ8	VLLDAPIQL	P30462;P18463;Q95365;P30475;Q29836;Q31612;P30504;Q9TNN7;P30505;Q95604;Q29865;P13747	FAYDGKDYI	P11388;Q02880	KIFDEILV	P11388;Q02880	KIFDEILV	A6NIE6;Q9NYV6	TVTEVLLKY			B0I1T2	DPIGGHIHSY	Q96BF6	LPASLISQIGY
P49755	FLLGPRLVLA	O94921;Q96Q40	FTAIREASL	P34896	FPLPGLPDF	Q8N3A8	RYSDSTFTF	P43308	RLLSFVVLA	Q9ULV3	LLGPPPVGV	P46379	mPVGPDAILRY	Q9HBT6	FTIDDTTGDI	Q9Y295	VYSEVAAYEF	P51571	YADVGGKQF	P51854	RYSTFSEIF	P51854	RYSTFSEIF	P42766	KQLDDLKVEL			Q93096	RPAPVEVTY	Q92608	AYTLLLHTW
P18074	YPLEVTKLIY	Q96DT5	MLLQQPLIY	P33991	YPQEVIPTF	Q9UJX3	LPSEIEVKY	Q9H0A9	YYLNEIQSF	O75190	NPDDVFREF	Q96KR1	FNDPKEm	Q49AG3	YLADIFTKL	Q8NI27	NLIDLDDLYV	Q7L1Q6	QYSPLLAAF	O43684	RYPTSIASLAF	O43684	RYPTSIASLAF	P53621	GYPEVALHF			P28482;P27361;P31152;Q16659	KYIHSANVL	Q6NXT6	TLLPLRVFL
O14737	GLIEILKKV	P34896	FPLPGLPDF	P28749	IPREVVAY	O15121	FPNIPGKSL	Q15366	FPmTHGNTGF	Q14814	LPFSSmPTAY	P55061	AYVHmVTHF	P25205	FEELVAF	Q96KA5	VYSLQQFGF	Q969V6	FLDGHDLQL	P84077;P61204;P18085;P84085	KLGEIVTTI	P84077;P61204;P18085;P84085	KLGEIVTTI	P31483	VFPDKGYSF			Q92900	TPYEGQRSY	P30101	ALFPGVALL
Q9ULV3	RYFKTPRKF	P33991	YPQEVIPTF	Q68CZ2	IPFPNVLPDF	P14866	IYIAGHPAF	Q13952	EPVQYYFTL	O95273	RLNEAAVTV	O76021	HIIENIVAV	Q8NH93	TFVNEIVAm	Q6ZS81	TYPQLEGFKF	Q15393	TLVYHVVGV	Q96BR1;O00141;Q9HBY8;Q13042	SALGYLHSI	Q96BR1;O00141;Q9HBY8;Q13042	SALGYLHSI	O43809	LYPLTNYTF			Q8N884	VPRIQLEEY	Q9UBF8	DLRQELLAF
Q66K64	FLYAGHIFL	P28749	IPREVVAY	Q8NBJ7	LPTEEEWEF	P11021	QARIEIESF	Q9ULW0	KILEDVVGV	Q9NZN8	FPALPGSSY	P52701	TLNNLEIFL	Q8NF50	TYFEKNFNL	Q96ST3	VYAQVARLF	Q05D32	NYIKDLNIL	Q13042;Q9HBY8;O00141	SAIGYIHSL	Q13042;Q9HBY8;O00141	SAIGYIHSL	Q96RK1	ALTSLELEL			Q8IYV9	ALITGLTFAI	P08670	RISLPLPNF
Q15155;Q5JPE7;P69849	KLIPLLLQL	Q68CZ2	IPFPNVLPDF	Q9UI30	IPKVEWSAF	Q9Y2K1	mIFGVRmY	P17987	HPTSVISGY	P46379	mPVGPDAILRY	Q9Y6K0	TYVSGTLRF	P27708	HPQPGAVEL	Q9P2G9	WLDETLAQV	P48595	IYGEKTYAF	O00141;Q96BR1;Q9HBY8;Q13042	SALGYLHSL	O00141;Q96BR1;Q9HBY8;Q13042	SALGYLHSL	Q9NZS9	KAVNPGRSL			Q14289	AVLELKNEL	P49755	FLLGPRLVLA
P18621	RWPKKSAEF	Q8NBJ7	LPTEEEWEF	Q9BXL6	KVLQAQV	Q15038	AAFPGASLY	O75419	RPVNVVNVY	Q96KR1	FNDPKEm	Q03519	YLHSQVVSV	Q8IWJ2	LPKEDLIKF	P13747;P30462;P18463;Q95365;P30475;Q29836;Q31612;P30504;Q9TNN7;P30505;Q95604;Q29865	FAYDGKDYL	Q15155;Q5JPE7;P69849	FSVTGRVL	Q9HBY8;O00141;Q96BR1;Q13042	SAIGYLHSL	Q9HBY8;O00141;Q96BR1;Q13042	SAIGYLHSL	Q8WY64	VYLPTHTSL			Q08211	KYPSPFFVF	P18074	YPLEVTKLIY
P28074;P28062	KVIEINPYL	Q9UI30	IPKVEWSAF	Q9NVF7	KVIDEIYRV	Q969X6	LPNDKTLLY	P62805	TAMDVVYAL	P55061	AYVHmVTHF	Q8TAQ2	SLSSLVVQL	Q53EL6	ALDKATVLL	P30462;P18463;Q95365;P30475;Q29836;Q31612;P30504;Q9TNN7;P30505;Q95604;Q29865;P13747	FAYDGKDYI	Q15155;Q5JPE7;P69849	KIAPNTPQL	P61513	YGTRYGASL	P61513	YGTRYGASL	O43684	FPNKQGYVL			O14965;Q96GD4;Q9UQB9	KIADFGWSV	O14737	GLIEILKKV
P46379	MPVGPDAILRY	Q9BXL6	KVLQAQV	Q86U44	DAHPTLVTY	Q9BVK2	FLDPNNIPKA	Q9ULV3	LLGPPPVGV	O76021	HIIENIVAV	Q63ZY3	RLLDYVVNI	Q14094	LLDRFLATV	P51571	YADVGGKQF	O75348	VLDNLLAFV	Q9BRR9;Q53QZ3	GLDVDGIYRV	Q9BRR9;Q53QZ3	GLDVDGIYRV	Q92621	ALLDRIVSV			A6NHR9	GLLDLPFRV	Q9ULV3	RYFKTPRKF
P55061	AYVHMVTHF	Q9NVF7	KVIDEIYRV	Q5VWN6	LPFPGRSASY	Q99832	LPIGDVATQY	O75190	NPDDVFREF	P52701	TLNNLEIFL	Q6NVV1;P40429	KYQAVTATL	Q7LBC6	FLDHIIASV	Q7L1Q6	QYSPLLAAF	Q5H9R7	RVSDINFTL	P60660	DYVEGLRVF	P60660	DYVEGLRVF	Q14999	TLISELVQA			Q5SR56	QGFGRPSVY	Q66K64	FLYAGHIFL
P34982;P47884;P58170	NLILAVmAY	Q86U44	DAHPTLVTY	P05496	SPVNSSKQPSY	Q9UGL1	RLIDLGVGL	Q14814	LPFSSmPTAY	Q9Y6K0	TYVSGTLRF	Q9HBT6	FTIDDTTGDI	Q9BV10	PYTKVEESF	Q969V6	FLDGHDLQL	P04844	NVADVVIKF	P59998	KPVEGYDISF	P59998	KPVEGYDISF	Q8NB46	TLAETLVNL			Q96BF6	LPASLISQIGY	Q15155;Q5JPE7;P69849	KLIPLLLQL
A8MWD9;P62308	IMLEALERV	Q5VWN6	LPFPGRSASY	P04844	YAAQASQAL	Q16678	FLDPRPLTV	O95273	RLNEAAVTV	Q03519	YLHSQVVSV	Q49AG3	YLADIFTKL	Q9UL33	YPTEDYKVY	Q15393	TLVYHVVGV	P11388;Q02880	KIFDEILV	Q9Y5Q9	HPDEPLYSF	Q9Y5Q9	HPDEPLYSF	Q92688	SLINVGLISV			Q9NXW2	FPSSNVHVY	P18621	RWPKKSAEF
O00311	MPYLEHESF	P05496	SPVNSSKQPSY	P30153;P30154	SLLPAIVEL	P23921	IPDDLKQLY	Q9NZN8	FPALPGSSY	Q8TAQ2	SLSSLVVQL	P25205	FEELVAF	Q9NUQ8	VLLDAPIQL	Q05D32	NYIKDLNIL	P51854	RYSTFSEIF	A6NIE6;Q9NYV6	TVTEVLLKY	A6NIE6;Q9NYV6	TVTEVLLKY	O43847	TYLPTSPLL			Q92608	AYTLLLHTW	Q00325	KYKGIFNGF
O94921;Q96Q40	FTAIREASL	P04844	YAAQASQAL	Q13409	FPVGDVNNF	O15031	TYTDRVFFL	P46379	mPVGPDAILRY	Q63ZY3	RLLDYVVNI	Q8NH93	TFVNEIVAm	Q9P055	ALFQHITAL	P48595	IYGEKTYAF	O43684	RYPTSIASLAF	P42766	KQLDDLKVEL	P42766	KQLDDLKVEL	Q8N766	FPQTALVSF			Q6NXT6	TLLPLRVFL	P13639	ILTDITKGV
Q96DT5	MLLQQPLIY	P30153;P30154	SLLPAIVEL	P48643	HPIRIADGY	P43308	RLLSFVVLA	Q96KR1	FNDPKEm	Q6NVV1;P40429	KYQAVTATL	Q8NF50	TYFEKNFNL	Q9Y295	VYSEVAAYEF	Q15155;Q5JPE7;P69849	FSVTGRVL	P84077;P61204;P18085;P84085	KLGEIVTTI	P53621	GYPEVALHF	P53621	GYPEVALHF	Q9NVV0	FPFFDIAHY			P30101	ALFPGVALL	O95997;Q9NZH5	DAYPEIEKF
P34896	FPLPGLPDF	Q13409	FPVGDVNNF	P13639	ILTDITKGV	Q9H0A9	YYLNEIQSF	P55061	AYVHmVTHF	Q9HBT6	FTIDDTTGDI	Q99590	LPADVQNYY	Q8NI27	NLIDLDDLYV	Q15155;Q5JPE7;P69849	KIAPNTPQL	Q96BR1;O00141;Q9HBY8;Q13042	SALGYLHSI	P31483	VFPDKGYSF	P31483	VFPDKGYSF	Q9NZ08	LPYTVVIHY			Q9UBF8	DLRQELLAF	P40926	TYFSTPLLL
P33991	YPQEVIPTF	P48643	HPIRIADGY	O95997;Q9NZH5	DAYPEIEKF	Q15366	FPmTHGNTGF	O76021	HIIENIVAV	Q49AG3	YLADIFTKL	P27708	HPQPGAVEL	Q96KA5	VYSLQQFGF	O75348	VLDNLLAFV	Q13042;Q9HBY8;O00141	SAIGYIHSL	O43809	LYPLTNYTF	O43809	LYPLTNYTF	Q01085	VFPEKGYSF			P08670	RISLPLPNF	Q9NP97	mDNPTTTQY
P28749	IPREVVAY	P13639	ILTDITKGV	Q9Y6X2	RFEEAHFTF	Q13952	EPVQYYFTL	P52701	TLNNLEIFL	P25205	FEELVAF	Q8IWJ2	LPKEDLIKF	Q5SY16	VYTDFAFRI	Q5H9R7	RVSDINFTL	O00141;Q96BR1;Q9HBY8;Q13042	SALGYLHSL	Q96RK1	ALTSLELEL	Q96RK1	ALTSLELEL	P31943	RYGDGGSTF			P49755	FLLGPRLVLA	Q9NVA2;Q14141	FIAPTGHSL
Q9Y2A7;P55160	KLAEKLTIL	O95997;Q9NZH5	DAYPEIEKF	O95251	NPVDIVSTL	Q9ULW0	KILEDVVGV	Q9Y6K0	TYVSGTLRF	Q8NH93	TFVNEIVAm	Q53EL6	ALDKATVLL	Q6ZS81	TYPQLEGFKF	P04844	NVADVVIKF	Q9HBY8;O00141;Q96BR1;Q13042	SAIGYLHSL	Q9NZS9	KAVNPGRSL	Q9NZS9	KAVNPGRSL	Q99941	HPDRSQPAF			P18074	YPLEVTKLIY	Q9Y6X2	RFEEAHFTF
P60510	RYPDRITLI	Q9Y6X2	RFEEAHFTF	Q9ULT8	LPKNDLITY	P17987	HPTSVISGY	Q03519	YLHSQVVSV	Q8NF50	TYFEKNFNL	Q14094	LLDRFLATV	P55084	DAFEFHEAF	P11388;Q02880	KIFDEILV	P61513	YGTRYGASL	Q8WY64	VYLPTHTSL	Q8WY64	VYLPTHTSL	Q9H3K2	IAISRTPVL			Q9UH99	FYPYGLQTF	Q29RF7	FAIDPHLLL
Q68CZ2	IPFPNVLPDF	O95251	NPVDIVSTL	P13073	VYGPLPQSF	O75419	RPVNVVNVY	Q8TAQ2	SLSSLVVQL	Q99590	LPADVQNYY	Q7LBC6	FLDHIIASV	Q14393	LPAREATQF	P51854	RYSTFSEIF	Q9BRR9;Q53QZ3	GLDVDGIYRV	O43684	FPNKQGYVL	O43684	FPNKQGYVL	Q9Y240	ALDTRVVEL			O14737	GLIEILKKV	Q9ULT8	LPKNDLITY
Q8NBJ7	LPTEEEWEF	Q9ULT8	LPKNDLITY	Q8N3A8	RYSDSTFTF	P62805	TAMDVVYAL	Q63ZY3	RLLDYVVNI	P27708	HPQPGAVEL	Q9BV10	PYTKVEESF	Q96ST3	VYAQVARLF	O43684	RYPTSIASLAF	P60660	DYVEGLRVF	Q6Z5	MFLGmDLPGL	P50914	FPHSAHQKY	O60216;Q9H4I0	ITLPEEF			Q9ULV3	RYFKTPRKF	P42166	TPFKGGTLF
Q9UI30	IPKVEWSAF	P13073	VYGPLPQSF	Q9UJX3	LPSEIEVKY	Q9ULV3	LLGPPPVGV	Q6NVV1;P40429	KYQAVTATL	Q8IWJ2	LPKEDLIKF	Q9UL33	YPTEDYKVY	Q99741	ILQDRLNQV	P84077;P61204;P18085;P84085	KLGEIVTTI	P59998	KPVEGYDISF	Q9HB90;Q9NQL2	KLIPQLPTL	Q6Z5	MFLGmDLPGL	Q9Y240	GLDAGLHQL			Q66K64	FLYAGHIFL	P13073	VYGPLPQSF
Q9BXL6	KVLQAQV	Q8N3A8	RYSDSTFTF	O15121	FPNIPGKSL	O75190	NPDDVFREF	Q9HBT6	FTIDDTTGDI	Q53EL6	ALDKATVLL	Q9NUQ8	VLLDAPIQL	Q6P1A2	RLIQESPTL	Q96BR1;O00141;Q9HBY8;Q13042	SALGYLHSI	Q9Y5Q9	HPDEPLYSF	Q92621	ALLDRIVSV	Q9HB90;Q9NQL2	KLIPQLPTL	Q8WYP5	SYISRTNQL			Q15155;Q5JPE7;P69849	KLIPLLLQL	P08579;P09012	NQFPGFKEV
Q9NVF7	KVIDEIYRV	Q9UJX3	LPSEIEVKY	P14866	IYIAGHPAF	Q14814	LPFSSmPTAY	Q49AG3	YLADIFTKL	Q14094	LLDRFLATV	Q9P055	ALFQHITAL	P49754	RYVEIVSQF	Q13042;Q9HBY8;O00141	SAIGYIHSL	A6NIE6;Q9NYV6	TVTEVLLKY	Q14999	TLISELVQA	P04222;P30504;Q9TNN7;Q29963;P30505;P30508;P30510;Q29960;P30443;P04439;P13746;P30512;P16188;P16189;P10314;P16190;P30455;P30459;Q07000	VmAPRTLIL	P30040	AAVPRAAFL			P18621	RWPKKSAEF	P23921	SPVSKGILQY
Q86U44	DAHPTLVTY	O15121	FPNIPGKSL	P11021	QARIEIESF	O95273	RLNEAAVTV	P25205	FEELVAF	Q7LBC6	FLDHIIASV	Q9Y295	VYSEVAAYEF	Q9Y4A5	NPADSISHVAY	O00141;Q96BR1;Q9HBY8;Q13042	SALGYLHSL	P42766	KQLDDLKVEL	Q8NB46	TLAETLVNL	P30443;P04439;P13746;P30512;P16188;P16189;P10314;P16190;P30455;P30459;Q07000;P04222;P30504;Q9TNN7;Q29963;P30505;P30508;P30510;Q29960	VmAPRTLLL	Q99828	FLTKQEILL			P98194	IVAEIIKKV	P29353	RVPPPPQSV
Q5VWN6	LPFPGRSASY	P14866	IYIAGHPAF	Q9Y2K1	mIFGVRmY	Q9NZN8	FPALPGSSY	Q8NH93	TFVNEIVAm	Q9BV10	PYTKVEESF	Q8NI27	NLIDLDDLYV	A8MWD9;P62308	ImLEALERV	Q9HBY8;O00141;Q96BR1;Q13042	SAIGYLHSL	P53621	GYPEVALHF	Q92688	SLINVGLISV	Q92621	ALLDRIVSV	P30443;P04439;P13746;P30447;P05534;P16188;P30455;Q09160;P01889;P30460;P30461;P30462;P30464;P30466;P03989;P18463;Q95365;P30475;Q04826;P30479;P30480;P30483;P30484;P30485;P30486;P30487;P30488;P30492;P30493;P30495;P18465;Q29940;Q29836;Q31612;Q31610;Q29718;P13747;P30511;P01893;P10321	HPISDHEATL			Q00325	KYKGIFNGF	Q92508	FAEGQGRAL
P05496	SPVNSSKQPSY	P11021	QARIEIESF	Q15038	AAFPGASLY	P46379	mPVGPDAILRY	Q8NF50	TYFEKNFNL	Q9UL33	YPTEDYKVY	Q96KA5	VYSLQQFGF	P42356;Q8N8J0;A4QPH2	IYSTAFDYF	P61513	YGTRYGASL	P31483	VFPDKGYSF	O00571;O15523	FLLPILSQI	Q14999	TLISELVQA	P10321;P30443;P04439;P13746;P30447;P05534;P16188;P30455;Q09160;P01889;P30460;P30461;P30462;P30464;P30466;P03989;P18463;Q95365;P30475;Q04826;P30479;P30480;P30483;P30484;P30485;P30486;P30487;P30488;P30492;P30493;P30495;P18465;Q29940;Q29836;Q31612;Q31610;Q29718;P13747;P30511;P01893	HPLSDHEATL			P13639	ILTDITKGV	P09234	SLIDKTTAA
Q13574	IYILDPELL	Q9Y2K1	mIFGVRmY	Q969X6	LPNDKTLLY	Q96KR1	FNDPKEm	Q99590	LPADVQNYY	Q9NUQ8	VLLDAPIQL	Q5SY16	VYTDFAFRI	Q9P2G9	WLDETLAQV	Q9BRR9;Q53QZ3	GLDVDGIYRV	O43809	LYPLTNYTF	P19387	KLSDLQTQL	Q8NB46	TLAETLVNL	Q01518	HAYLSKNSL			O95997;Q9NZH5	DAYPEIEKF	Q16850	SPIEFLEY
O95931	VVKAGAPEL	Q15038	AAFPGASLY	Q9BVK2	FLDPNNIPKA	P55061	AYVHmVTHF	P27708	HPQPGAVEL	Q9P055	ALFQHITAL	Q6ZS81	TYPQLEGFKF	Q68EM7	EYGKFFVTL	P60660	DYVEGLRVF	Q96RK1	ALTSLELEL	O43847	TYLPTSPLL	Q92688	SLINVGLISV	Q8NFF2	TATLWIAVF			P40926	TYFSTPLLL	Q99832	LPIGDVATQY
Q96QV6;P04908;Q93077;P20671;Q96KK5;Q99878;P0C0S8;Q6FI13;Q8IUE6;Q16777;Q7L7L0;Q9BTM1;P16104;O75367	YLTAEILEL	Q969X6	LPNDKTLLY	Q99832	LPIGDVATQY	O76021	HIIENIVAV	Q8IWJ2	LPKEDLIKF	Q9Y295	VYSEVAAYEF	P55084	DAFEFHEAF	P05109	KYSLIKGNF	P59998	KPVEGYDISF	Q9NZS9	KAVNPGRSL	Q92611	FYQRFPLSF	O00571;O15523	FLLPILSQI	B0I1T2	DPIGGHIHSY			Q9NP97	mDNPTTTQY	P62424	KVAPAPAVV
P51665	LPINHQIIY	Q9BVK2	FLDPNNIPKA	Q9UGL1	RLIDLGVGL	P52701	TLNNLEIFL	Q53EL6	ALDKATVLL	Q8NI27	NLIDLDDLYV	Q14393	LPAREATQF	P04843	FLLALEPEL	Q9Y5Q9	HPDEPLYSF	Q8WY64	VYLPTHTSL	Q92576	GQIEVVPEV	P19387	KLSDLQTQL	Q93096	RPAPVEVTY			Q9NVA2;Q14141	FIAPTGHSL	P22415	TAAETHYTY
Q96N66	GLLPDVPSL	Q99832	LPIGDVATQY	Q16678	FLDPRPLTV	Q9Y6K0	TYVSGTLRF	Q14094	LLDRFLATV	Q96KA5	VYSLQQFGF	Q96ST3	VYAQVARLF	Q13045	SLFPGKLEV	A6NIE6;Q9NYV6	TVTEVLLKY	O43684	FPNKQGYVL	Q8N766	FPQTALVSF	O43847	TYLPTSPLL	P28482;P27361;P31152;Q16659	KYIHSANVL			Q9Y6X2	RFEEAHFTF	P28074;P28062	KVIEINPYL
P04844	YAAQASQAL	Q9UGL1	RLIDLGVGL	Q9BWG6	RALDHYLTL	Q03519	YLHSQVVSV	Q7LBC6	FLDHIIASV	Q5SY16	VYTDFAFRI	Q99741	ILQDRLNQV	P13747;P30462;P18463;Q95365;P30475;Q29836;Q31612;P30504;Q9TNN7;P30505;Q95604;Q29865	FAYDGKDYL	P42766	KQLDDLKVEL	Q9UBF8	KLYDGFQYL	Q9NVV0	FPFFDIAHY	Q92611	FYQRFPLSF	Q92900	TPYEGQRSY			Q29RF7	FAIDPHLLL	P46379	MPVGPDAILRY
O14977	VYGSFASKL	Q16678	FLDPRPLTV	P23921	IPDDLKQLY	Q8TAQ2	SLSSLVVQL	Q9BV10	PYTKVEESF	Q6ZS81	TYPQLEGFKF	Q92888	VPVPPNVAF	P30462;P18463;Q95365;P30475;Q29836;Q31612;P30504;Q9TNN7;P30505;Q95604;Q29865;P13747	FAYDGKDYI	P53621	GYPEVALHF	P50914	FPHSAHQKY	Q9NZ08	LPYTVVIHY	Q92576	GQIEVVPEV	Q8N884	VPRIQLEEY			Q9ULT8	LPKNDLITY	P55061	AYVHMVTHF
P39656	TAVIDHHNY	Q9BWG6	RALDHYLTL	O15031	TYTDRVFFL	Q63ZY3	RLLDYVVNI	Q9UL33	YPTEDYKVY	P55084	DAFEFHEAF	Q6P1A2	RLIQESPTL	P51571	YADVGGKQF	P31483	VFPDKGYSF	Q6Z5	MFLGmDLPGL	Q01085	VFPEKGYSF	Q8N766	FPQTALVSF	Q8IYV9	ALITGLTFAI			O14777	ALNEQIARL	P08670	SLQEEIAFL
P30153;P30154	SLLPAIVEL	P23921	IPDDLKQLY	O94782	KLFQGQLVL	Q6NVV1;P40429	KYQAVTATL	Q9NUQ8	VLLDAPIQL	Q14393	LPAREATQF	P49754	RYVEIVSQF	P04350;P68371;P07437	RYLTVAAVF	O43809	LYPLTNYTF	Q9HB90;Q9NQL2	KLIPQLPTL	P31943	RYGDGGSTF	Q9NVV0	FPFFDIAHY	Q14289	AVLELKNEL			P42166	TPFKGGTLF	Q92752	ITAKVATHL
O43292	LPFPDETHERY	O15031	TYTDRVFFL	P43308	RLLSFVVLA	Q9HBT6	FTIDDTTGDI	Q9P055	ALFQHITAL	Q96ST3	VYAQVARLF	Q9Y4A5	NPADSISHVAY	O94979	IYIWDLNNF	Q96RK1	ALTSLELEL	Q9Y4G6	EFVSIPAQI	Q99941	HPDRSQPAF	Q9NZ08	LPYTVVIHY	Q08211	KYPSPFFVF			P13073	VYGPLPQSF	P25789;P60900	EGRLYQVEY
Q99613;B5ME19	SLDQPTQTV	O94782	KLFQGQLVL	Q9H0A9	YYLNEIQSF	Q49AG3	YLADIFTKL	Q9Y295	VYSEVAAYEF	Q99741	ILQDRLNQV	A8MWD9;P62308	ImLEALERV	Q7L1Q6	QYSPLLAAF	Q9NZS9	KAVNPGRSL	P04222;P30504;Q9TNN7;Q29963;P30505;P30508;P30510;Q29960;P30443;P04439;P13746;P30512;P16188;P16189;P10314;P16190;P30455;P30459;Q07000	VmAPRTLIL	Q9H3K2	IAISRTPVL	Q01085	VFPEKGYSF	O14965;Q96GD4;Q9UQB9	KIADFGWSV			P08579;P09012	NQFPGFKEV	P34982;P47884;P58170	NLILAVmAY
Q13409	FPVGDVNNF	P43308	RLLSFVVLA	Q15366	FPmTHGNTGF	P25205	FEELVAF	Q8NI27	NLIDLDDLYV	Q92888	VPVPPNVAF	P42356;Q8N8J0;A4QPH2	IYSTAFDYF	Q13435	IYEPNFIFF	Q8WY64	VYLPTHTSL	Q01543	TLYNTEVLL	Q9Y240	ALDTRVVEL	P31943	RYGDGGSTF	A6NHR9	GLLDLPFRV			P23921	SPVSKGILQY	Q8NEM2	FSIADSIEL
P48643	HPIRIADGY	Q9H0A9	YYLNEIQSF	Q13952	EPVQYYFTL	Q8NH93	TFVNEIVAm	Q96KA5	VYSLQQFGF	Q6P1A2	RLIQESPTL	Q9P2G9	WLDETLAQV	Q6P2H3	RYLADLPTL	O43684	FPNKQGYVL	P30443;P04439;P13746;P30512;P16188;P16189;P10314;P16190;P30455;P30459;Q07000;P04222;P30504;Q9TNN7;Q29963;P30505;P30508;P30510;Q29960	VmAPRTLLL	O60216;Q9H4I0	ITLPEEF	Q99941	HPDRSQPAF	Q5SR56	QGFGRPSVY			P29353	RVPPPPQSV	A8MWD9;P62308	IMLEALERV
O14910	TAIREVYQY	Q15366	FPmTHGNTGF	Q9ULW0	KILEDVVGV	Q8NF50	TYFEKNFNL	Q5SY16	VYTDFAFRI	P49754	RYVEIVSQF	Q68EM7	EYGKFFVTL	Q9NZJ4	FLADIVQKL	Q9UBF8	KLYDGFQYL	Q92621	ALLDRIVSV	Q9Y240	GLDAGLHQL	Q9H3K2	IAISRTPVL	Q96BF6	LPASLISQIGY			Q92508	FAEGQGRAL	O00311	MPYLEHESF
P12270	QASDVSVKY	Q13952	EPVQYYFTL	P17987	HPTSVISGY	Q99590	LPADVQNYY	Q6ZS81	TYPQLEGFKF	Q9Y4A5	NPADSISHVAY	P05109	KYSLIKGNF	P24941	IPLPLIKSY	P50914	FPHSAHQKY	Q14999	TLISELVQA	Q8WYP5	SYISRTNQL	Q9Y240	ALDTRVVEL	Q9NXW2	FPSSNVHVY			P09234	SLIDKTTAA	O94921;Q96Q40	FTAIREASL
Q9UPN3	GLIDRQVTV	Q9ULW0	KILEDVVGV	O75419	RPVNVVNVY	P27708	HPQPGAVEL	P55084	DAFEFHEAF	A8MWD9;P62308	ImLEALERV	P04843	FLLALEPEL	Q9Y236	TYITSVSRL	Q6Z5	MFLGmDLPGL	Q8NB46	TLAETLVNL	P30040	AAVPRAAFL	O60216;Q9H4I0	ITLPEEF	Q9BZX2	ILSQYITFV			Q16850	SPIEFLEY	Q96DT5	MLLQQPLIY
O75190;Q7Z6W7;Q8NHS0	SPEDIKKAY	P17987	HPTSVISGY	P62805	TAMDVVYAL	Q8IWJ2	LPKEDLIKF	Q14393	LPAREATQF	P42356;Q8N8J0;A4QPH2	IYSTAFDYF	Q13045	SLFPGKLEV	Q969V6	FLDGHDLQL	Q9HB90;Q9NQL2	KLIPQLPTL	Q92688	SLINVGLISV	Q99828	FLTKQEILL	Q9Y240	GLDAGLHQL	Q92608	AYTLLLHTW			Q99832	LPIGDVATQY	P34896	FPLPGLPDF
Q8WXX5	ELADIKQAY	O75419	RPVNVVNVY	Q9ULV3	LLGPPPVGV	Q53EL6	ALDKATVLL	Q96ST3	VYAQVARLF	Q9P2G9	WLDETLAQV	P13747;P30462;P18463;Q95365;P30475;Q29836;Q31612;P30504;Q9TNN7;P30505;Q95604;Q29865	FAYDGKDYL	Q15393	TLVYHVVGV	P49366	VYINTAQEF	P36959;Q9P2T1	GYSEHFVEF	P30443;P04439;P13746;P30447;P05534;P16188;P30455;Q09160;P01889;P30460;P30461;P30462;P30464;P30466;P03989;P18463;Q95365;P30475;Q04826;P30479;P30480;P30483;P30484;P30485;P30486;P30487;P30488;P30492;P30493;P30495;P18465;Q29940;Q29836;Q31612;Q31610;Q29718;P13747;P30511;P01893;P10321	HPISDHEATL	Q9UPN9	VYAQKHQQL	Q6NXT6	TLLPLRVFL			P62424	KVAPAPAVV	P33991	YPQEVIPTF
Q13547;Q92769	EYSKQMQRF	P62805	TAMDVVYAL	O75190	NPDDVFREF	Q14094	LLDRFLATV	Q99741	ILQDRLNQV	Q68EM7	EYGKFFVTL	P30462;P18463;Q95365;P30475;Q29836;Q31612;P30504;Q9TNN7;P30505;Q95604;Q29865;P13747	FAYDGKDYI	Q9BRQ5	RLQGELQAV	Q9Y4G6	EFVSIPAQI	O00571;O15523	FLLPILSQI	P10321;P30443;P04439;P13746;P30447;P05534;P16188;P30455;Q09160;P01889;P30460;P30461;P30462;P30464;P30466;P03989;P18463;Q95365;P30475;Q04826;P30479;P30480;P30483;P30484;P30485;P30486;P30487;P30488;P30492;P30493;P30495;P18465;Q29940;Q29836;Q31612;Q31610;Q29718;P13747;P30511;P01893	HPLSDHEATL	Q8WYP5	SYISRTNQL	P30101	ALFPGVALL			P22415	TAAETHYTY	P28749	IPREVVAY
P13639	ILTDITKGV	Q9ULV3	LLGPPPVGV	Q14814	LPFSSmPTAY	Q13596	RLPPPFPGL	Q92888	VPVPPNVAF	P05109	KYSLIKGNF	P51571	YADVGGKQF	Q05D32	NYIKDLNIL	P04222;P30504;Q9TNN7;Q29963;P30505;P30508;P30510;Q29960;P30443;P04439;P13746;P30512;P16188;P16189;P10314;P16190;P30455;P30459;Q07000	VmAPRTLIL	P19387	KLSDLQTQL	Q01518	HAYLSKNSL	P30040	AAVPRAAFL	Q9UBF8	DLRQELLAF			P28074;P28062	KVIEINPYL	Q9Y2A7;P55160	KLAEKLTIL
O95997;Q9NZH5	DAYPEIEKF	O75190	NPDDVFREF	O95273	RLNEAAVTV	Q7LBC6	FLDHIIASV	Q6P1A2	RLIQESPTL	P04843	FLLALEPEL	P04350;P68371;P07437	RYLTVAAVF	P48595	IYGEKTYAF	Q01543	TLYNTEVLL	O43847	TYLPTSPLL	Q8NFF2	TATLWIAVF	Q99828	FLTKQEILL	P08670	RISLPLPNF			P46379	MPVGPDAILRY	P60510	RYPDRITLI
Q9NP97	mDNPTTTQY	Q9UBB4	IAIDVIDAY	Q9NZN8	FPALPGSSY	Q9BV10	PYTKVEESF	P49754	RYVEIVSQF	Q13045	SLFPGKLEV	O94979	IYIWDLNNF	Q15155;Q5JPE7;P69849	FSVTGRVL	P30443;P04439;P13746;P30512;P16188;P16189;P10314;P16190;P30455;P30459;Q07000;P04222;P30504;Q9TNN7;Q29963;P30505;P30508;P30510;Q29960	VmAPRTLLL	Q92611	FYQRFPLSF	B0I1T2	DPIGGHIHSY	P30443;P04439;P13746;P30447;P05534;P16188;P30455;Q09160;P01889;P30460;P30461;P30462;P30464;P30466;P03989;P18463;Q95365;P30475;Q04826;P30479;P30480;P30483;P30484;P30485;P30486;P30487;P30488;P30492;P30493;P30495;P18465;Q29940;Q29836;Q31612;Q31610;Q29718;P13747;P30511;P01893;P10321	HPISDHEATL	P49755	FLLGPRLVLA			P55061	AYVHMVTHF	O43776	FPVEIKSFY
Q9NVA2;Q14141	FIAPTGHSL	Q14814	LPFSSmPTAY	P46379	mPVGPDAILRY	Q9UL33	YPTEDYKVY	Q9Y4A5	NPADSISHVAY	P13747;P30462;P18463;Q95365;P30475;Q29836;Q31612;P30504;Q9TNN7;P30505;Q95604;Q29865	FAYDGKDYL	Q7L1Q6	QYSPLLAAF	Q15155;Q5JPE7;P69849	KIAPNTPQL	Q92621	ALLDRIVSV	Q92576	GQIEVVPEV	Q93096	RPAPVEVTY	P10321;P30443;P04439;P13746;P30447;P05534;P16188;P30455;Q09160;P01889;P30460;P30461;P30462;P30464;P30466;P03989;P18463;Q95365;P30475;Q04826;P30479;P30480;P30483;P30484;P30485;P30486;P30487;P30488;P30492;P30493;P30495;P18465;Q29940;Q29836;Q31612;Q31610;Q29718;P13747;P30511;P01893	HPLSDHEATL	P18074	YPLEVTKLIY			P08670	SLQEEIAFL	P30153;P30154	WLVDHVYAI
Q9Y6X2	RFEEAHFTF	O95273	RLNEAAVTV	Q96KR1	FNDPKEm	Q9NUQ8	VLLDAPIQL	A8MWD9;P62308	ImLEALERV	P30462;P18463;Q95365;P30475;Q29836;Q31612;P30504;Q9TNN7;P30505;Q95604;Q29865;P13747	FAYDGKDYI	Q13435	IYEPNFIFF	Q15008	RYSVFFQSL	Q14999	TLISELVQA	Q8N766	FPQTALVSF	P28482;P27361;P31152;Q16659	KYIHSANVL	Q01518	HAYLSKNSL	Q9UH99	FYPYGLQTF			Q92752	ITAKVATHL	Q969X6	LPNDKTLLY
P43243	EPYGKIKNY	Q9NZN8	FPALPGSSY	P55061	AYVHmVTHF	Q9P055	ALFQHITAL	P42356;Q8N8J0;A4QPH2	IYSTAFDYF	P51571	YADVGGKQF	Q6P2H3	RYLADLPTL	O75348	VLDNLLAFV	Q8NB46	TLAETLVNL	Q9NVV0	FPFFDIAHY	Q92900	TPYEGQRSY	Q8NFF2	TATLWIAVF	O14737	GLIEILKKV			P25789;P60900	EGRLYQVEY	Q8IZX4	ALDPNDENLI
P06737	FPDQVAIQL	P46379	mPVGPDAILRY	O76021	HIIENIVAV	Q9Y295	VYSEVAAYEF	Q9P2G9	WLDETLAQV	P04350;P68371;P07437	RYLTVAAVF	Q9NZJ4	FLADIVQKL	Q10713	KYLSGIAHF	Q92688	SLINVGLISV	Q9NZ08	LPYTVVIHY	Q8N884	VPRIQLEEY	B0I1T2	DPIGGHIHSY	Q9ULV3	RYFKTPRKF			P34982;P47884;P58170	NLILAVmAY	Q68CZ2	IPFPNVLPDF
Q58FF7;P08238	ILDKKVEKV	Q96KR1	FNDPKEm	P52701	TLNNLEIFL	Q8NI27	NLIDLDDLYV	Q68EM7	EYGKFFVTL	O94979	IYIWDLNNF	P24941	IPLPLIKSY	Q5H9R7	RVSDINFTL	P36959;Q9P2T1	GYSEHFVEF	Q01085	VFPEKGYSF	Q13438	HPSLQPEEY	Q93096	RPAPVEVTY	Q66K64	FLYAGHIFL			Q8NEM2	FSIADSIEL	O00767	ITAPPSRVL
Q6P1K8;Q13888	FPQHTIASL	P55061	AYVHmVTHF	Q9Y6K0	TYVSGTLRF	Q96KA5	VYSLQQFGF	P05109	KYSLIKGNF	Q7L1Q6	QYSPLLAAF	Q86WV6	VYSNSIYEL	Q9NZM4	KAFASNLPTL	O00571;O15523	FLLPILSQI	P31943	RYGDGGSTF	P49454	KYISGPHEL	P28482;P27361;P31152;Q16659	KYIHSANVL	Q15155;Q5JPE7;P69849	KLIPLLLQL			A8MWD9;P62308	IMLEALERV	P62273	LYWSHPRKF
O95298	FPEEDKKTY	O76021	HIIENIVAV	Q03519	YLHSQVVSV	Q5SY16	VYTDFAFRI	P04843	FLLALEPEL	Q13435	IYEPNFIFF	Q9Y236	TYITSVSRL	Q14997	FLQPELVKL	P23526	VLIETLVTL	Q99941	HPDRSQPAF	Q8IYV9	ALITGLTFAI	Q92900	TPYEGQRSY	P18621	RWPKKSAEF			O00311	MPYLEHESF	Q14739	ALWNEEALL
O95251	NPVDIVSTL	P52701	TLNNLEIFL	Q8TAQ2	SLSSLVVQL	Q6ZS81	TYPQLEGFKF	Q13045	SLFPGKLEV	P55786	SLLPGIRDL	Q969V6	FLDGHDLQL	Q5TAX3	VYEYVVERF	Q9UIV1	FPVIYDVKY	Q9H3K2	IAISRTPVL	Q14289	AVLELKNEL	Q8N884	VPRIQLEEY	P98194	IVAEIIKKV			O94921;Q96Q40	FTAIREASL	Q8NBJ7	LPTEEEWEF
Q9ULT8	LPKNDLITY	Q9Y6K0	TYVSGTLRF	Q63ZY3	RLLDYVVNI	P55084	DAFEFHEAF	P13747;P30462;P18463;Q95365;P30475;Q29836;Q31612;P30504;Q9TNN7;P30505;Q95604;Q29865	FAYDGKDYL	Q6P2H3	RYLADLPTL	Q15393	TLVYHVVGV	P04844	NVADVVIKF	P19387	KLSDLQTQL	Q9Y240	ALDTRVVEL	Q08211	KYPSPFFVF	Q13438	HPSLQPEEY	Q6P2Q9	RYIDRIHIF			Q96DT5	MLLQQPLIY	P62330	GLYEGLTWL
P42166	TPFKGGTLF	Q03519	YLHSQVVSV	Q6NVV1;P40429	KYQAVTATL	Q14393	LPAREATQF	P30462;P18463;Q95365;P30475;Q29836;Q31612;P30504;Q9TNN7;P30505;Q95604;Q29865;P13747	FAYDGKDYI	Q9NZJ4	FLADIVQKL	Q9BRQ5	RLQGELQAV	P11388;Q02880	KIFDEILV	O43847	TYLPTSPLL	O60216;Q9H4I0	ITLPEEF	O14965;Q96GD4;Q9UQB9	KIADFGWSV	P49454	KYISGPHEL	Q00325	KYKGIFNGF			P34896	FPLPGLPDF	Q9Y5U8	VQPRNWLLF
P13073	VYGPLPQSF	Q8TAQ2	SLSSLVVQL	Q9HBT6	FTIDDTTGDI	Q96ST3	VYAQVARLF	P51571	YADVGGKQF	P24941	IPLPLIKSY	Q05D32	NYIKDLNIL	P51854	RYSTFSEIF	Q92611	FYQRFPLSF	Q9Y240	GLDAGLHQL	A6NHR9	GLLDLPFRV	Q8IYV9	ALITGLTFAI	P13639	ILTDITKGV			P33991	YPQEVIPTF	Q9UI30	IPKVEWSAF
Q8N3A8	RYSDSTFTF	Q63ZY3	RLLDYVVNI	Q49AG3	YLADIFTKL	Q9Y2K7	KYNFVTF	P04350;P68371;P07437	RYLTVAAVF	Q86WV6	VYSNSIYEL	P48595	IYGEKTYAF	O43684	RYPTSIASLAF	Q92576	GQIEVVPEV	P48029	LVYNNTYVY	Q5SR56	QGFGRPSVY	Q14289	AVLELKNEL	O95997;Q9NZH5	DAYPEIEKF			P28749	IPREVVAY	Q9BWJ5	SYMGHFDLL
Q9UJX3	LPSEIEVKY	Q6NVV1;P40429	KYQAVTATL	Q03001	FIWENIHTL	Q99741	ILQDRLNQV	O94979	IYIWDLNNF	Q9Y236	TYITSVSRL	Q15155;Q5JPE7;P69849	FSVTGRVL	P84077;P61204;P18085;P84085	KLGEIVTTI	P01892;P30447;P05534;P18462;P30450;P30456;P30457;P01891;P10316	VmAPRTLVL	Q9UPN9	VYAQKHQQL	Q96BF6	LPASLISQIGY	Q08211	KYPSPFFVF	Q13596	RLPPPFPGL			Q9Y2A7;P55160	KLAEKLTIL	P61619;Q9H9S3	KLFGMIITI
O15121	FPNIPGKSL	Q9HBT6	FTIDDTTGDI	P25205	FEELVAF	Q92888	VPVPPNVAF	Q7L1Q6	QYSPLLAAF	Q969V6	FLDGHDLQL	Q15155;Q5JPE7;P69849	KIAPNTPQL	Q96BR1;O00141;Q9HBY8;Q13042	SALGYLHSI	Q8N766	FPQTALVSF	Q8WYP5	SYISRTNQL	Q14444	SLLDEFYKL	O14965;Q96GD4;Q9UQB9	KIADFGWSV	P40926	TYFSTPLLL			P60510	RYPDRITLI	Q9BQ90	KFNPVSFTW
P14866	IYIAGHPAF	Q49AG3	YLADIFTKL	Q8NH93	TFVNEIVAm	Q6P1A2	RLIQESPTL	Q13435	IYEPNFIFF	Q15393	TLVYHVVGV	Q15008	RYSVFFQSL	Q13042;Q9HBY8;O00141	SAIGYIHSL	Q9NVV0	FPFFDIAHY	Q9H6L2	TYIPPLLVAF	Q9NXW2	FPSSNVHVY	A6NHR9	GLLDLPFRV	Q9NP97	mDNPTTTQY			O43776	FPVEIKSFY	P05107	GMDRYLIYV
P11021	QARIEIESF	Q03001	FIWENIHTL	Q8NF50	TYFEKNFNL	P49754	RYVEIVSQF	P55786	SLLPGIRDL	Q9BRQ5	RLQGELQAV	O75348	VLDNLLAFV	O00141;Q96BR1;Q9HBY8;Q13042	SALGYLHSL	Q9NZ08	LPYTVVIHY	P30040	AAVPRAAFL	P18858	KYPDIISRI	Q5SR56	QGFGRPSVY	Q9NVA2;Q14141	FIAPTGHSL			P30153;P30154	WLVDHVYAI	P19387	KWNPTAGVAF
Q9Y2K1	mIFGVRmY	P25205	FEELVAF	Q99590	LPADVQNYY	Q9Y4A5	NPADSISHVAY	Q6P2H3	RYLADLPTL	Q05D32	NYIKDLNIL	Q10713	KYLSGIAHF	Q9HBY8;O00141;Q96BR1;Q13042	SAIGYLHSL	Q01085	VFPEKGYSF	Q99828	FLTKQEILL	Q9BZX2	ILSQYITFV	Q96BF6	LPASLISQIGY	Q9Y6X2	RFEEAHFTF			Q969X6	LPNDKTLLY	Q70J99	RWFQPAIPSW
Q9H2Y7	IPYQDRESY	Q8NH93	TFVNEIVAm	P27708	HPQPGAVEL	A8MWD9;P62308	ImLEALERV	Q9NZJ4	FLADIVQKL	P48595	IYGEKTYAF	Q5H9R7	RVSDINFTL	P61513	YGTRYGASL	P31943	RYGDGGSTF	P30443;P04439;P13746;P30447;P05534;P16188;P30455;Q09160;P01889;P30460;P30461;P30462;P30464;P30466;P03989;P18463;Q95365;P30475;Q04826;P30479;P30480;P30483;P30484;P30485;P30486;P30487;P30488;P30492;P30493;P30495;P18465;Q29940;Q29836;Q31612;Q31610;Q29718;P13747;P30511;P01893;P10321	HPISDHEATL	Q92608	AYTLLLHTW	Q14444	SLLDEFYKL	Q29RF7	FAIDPHLLL			Q8IZX4	ALDPNDENLI	Q99816	IYLPYLHEW
Q5SYB0	LmLQDRESY	Q8NF50	TYFEKNFNL	Q8IWJ2	LPKEDLIKF	P42356;Q8N8J0;A4QPH2	IYSTAFDYF	P24941	IPLPLIKSY	Q15155;Q5JPE7;P69849	FSVTGRVL	Q9NZM4	KAFASNLPTL	Q9BRR9;Q53QZ3	GLDVDGIYRV	Q99941	HPDRSQPAF	P10321;P30443;P04439;P13746;P30447;P05534;P16188;P30455;Q09160;P01889;P30460;P30461;P30462;P30464;P30466;P03989;P18463;Q95365;P30475;Q04826;P30479;P30480;P30483;P30484;P30485;P30486;P30487;P30488;P30492;P30493;P30495;P18465;Q29940;Q29836;Q31612;Q31610;Q29718;P13747;P30511;P01893	HPLSDHEATL	Q6NXT6	TLLPLRVFL	Q5JNZ5;P62854	VLPKLYVKL	Q9ULT8	LPKNDLITY			Q68CZ2	IPFPNVLPDF	O94832;B0I1T2	KYMDINFDF
Q04637	YPAQGVQQF	Q99590	LPADVQNYY	Q53EL6	ALDKATVLL	Q9P2G9	WLDETLAQV	Q86WV6	VYSNSIYEL	Q15155;Q5JPE7;P69849	KIAPNTPQL	Q14997	FLQPELVKL	Q15365;P57721	SLAQYLI	Q9H3K2	IAISRTPVL	Q01518	HAYLSKNSL	P30101	ALFPGVALL	Q9NXW2	FPSSNVHVY	Q6NXT2	RYRPGTVAL			O00767	ITAPPSRVL	Q8WVX9	NPFHWGEVEY
Q9NRG9	TLYEHNNEL	P27708	HPQPGAVEL	Q14094	LLDRFLATV	Q68EM7	EYGKFFVTL	Q9Y236	TYITSVSRL	Q15008	RYSVFFQSL	Q5TAX3	VYEYVVERF	P61457	NLASFIEQV	Q9Y240	ALDTRVVEL	P54687	HPGSSALHY	Q9UBF8	DLRQELLAF	P18858	KYPDIISRI	O14777	ALNEQIARL			P62273	LYWSHPRKF	P31350	FPIEYHDIW
Q9UL46	KVLERVV	Q8IWJ2	LPKEDLIKF	Q13596	RLPPPFPGL	P05109	KYSLIKGNF	Q969V6	FLDGHDLQL	O75348	VLDNLLAFV	P04844	NVADVVIKF	Q9BXJ9	TPLEEAIKF	O60216;Q9H4I0	ITLPEEF	Q8NFF2	TATLWIAVF	P08670	RISLPLPNF	Q9BZX2	ILSQYITFV	Q63ZY3	TERELKVAY			Q14739	ALWNEEALL	O94985	ISNEFKVEV
Q15038	AAFPGASLY	Q53EL6	ALDKATVLL	Q9GZY6	KLLQFYPSL	P04843	FLLALEPEL	Q15393	TLVYHVVGV	Q10713	KYLSGIAHF	P11388;Q02880	KIFDEILV	Q5W0B7	PTLVITEQF	Q9Y240	GLDAGLHQL	B0I1T2	DPIGGHIHSY	P49755	FLLGPRLVLA	Q92608	AYTLLLHTW	P42166	TPFKGGTLF			Q8NBJ7	LPTEEEWEF	O00541	QPIVWITPY
Q13042	RYLSKATTL	Q14094	LLDRFLATV	Q7LBC6	FLDHIIASV	Q13045	SLFPGKLEV	Q9BRQ5	RLQGELQAV	Q5H9R7	RVSDINFTL	P51854	RYSTFSEIF	P60660	DYVEGLRVF	Q9UG63	FLDEPTNHL	Q93096	RPAPVEVTY	P18074	YPLEVTKLIY	Q6NXT6	TLLPLRVFL	P13073	VYGPLPQSF			P62330	GLYEGLTWL	Q9BXL6	KVLQAQV
P23258;Q9NRH3	YPKKLVQTY	Q13596	RLPPPFPGL	Q9BV10	PYTKVEESF	Q5JTH9	RPTDVAISF	Q05D32	NYIKDLNIL	Q9NZM4	KAFASNLPTL	O43684	RYPTSIASLAF	Q68BL7	KVFGDLDQV	P48029	LVYNNTYVY	P28482;P27361;P31152;Q16659	KYIHSANVL	Q9UH99	FYPYGLQTF	P30101	ALFPGVALL	P08579;P09012	NQFPGFKEV			Q9Y5U8	VQPRNWLLF	Q9NVF7	KVIDEIYRV
P51572	KLDVGEV	Q9GZY6	KLLQFYPSL	P57678	EYIQFVPLL	P13747;P30462;P18463;Q95365;P30475;Q29836;Q31612;P30504;Q9TNN7;P30505;Q95604;Q29865	FAYDGKDYL	P48595	IYGEKTYAF	Q14997	FLQPELVKL	P84077;P61204;P18085;P84085	KLGEIVTTI	P59998	KPVEGYDISF	Q9UPN9	VYAQKHQQL	Q92900	TPYEGQRSY	O14737	GLIEILKKV	Q9UBF8	DLRQELLAF	P23921	SPVSKGILQY			O95219	NYGRVFSEW	Q86U44	DAHPTLVTY
P08579;P09012	NQFPGFKEV	Q7LBC6	FLDHIIASV	Q9H0J9	EYQKVWNLF	P30462;P18463;Q95365;P30475;Q29836;Q31612;P30504;Q9TNN7;P30505;Q95604;Q29865;P13747	FAYDGKDYI	Q15155;Q5JPE7;P69849	FSVTGRVL	Q5TAX3	VYEYVVERF	Q96BR1;O00141;Q9HBY8;Q13042	SALGYLHSI	Q14738;Q16537;Q13362	KYIDQKFVL	Q6Y1H2	SYIPIFPQL	Q8N884	VPRIQLEEY	Q9ULV3	RYFKTPRKF	P08670	RISLPLPNF	P29353	RVPPPPQSV			Q9UI30	IPKVEWSAF	Q5VWN6	LPFPGRSASY
P23921	SPVSKGILQY	Q9BV10	PYTKVEESF	Q9UL33	YPTEDYKVY	P51571	YADVGGKQF	Q15155;Q5JPE7;P69849	KIAPNTPQL	P04844	NVADVVIKF	Q13042;Q9HBY8;O00141	SAIGYIHSL	Q9Y5Q9	HPDEPLYSF	Q8WYP5	SYISRTNQL	Q13438	HPSLQPEEY	Q66K64	FLYAGHIFL	P49755	FLLGPRLVLA	Q92508	FAEGQGRAL			O95825	FLNDEVWNL	P05496	SPVNSSKQPSY
P29353	RVPPPPQSV	P57678	EYIQFVPLL	Q9NUQ8	VLLDAPIQL	P04350;P68371;P07437	RYLTVAAVF	Q15008	RYSVFFQSL	P11388;Q02880	KIFDEILV	O00141;Q96BR1;Q9HBY8;Q13042	SALGYLHSL	O75534	RLLGYVATL	Q9H6L2	TYIPPLLVAF	P49454	KYISGPHEL	Q15155;Q5JPE7;P69849	KLIPLLLQL	P18074	YPLEVTKLIY	Q96QK1	FPDEFHLQTL			Q9BWJ5	SYMGHFDLL	Q5EBM0	LLKPDLILL
Q92508	FAEGQGRAL	Q9H0J9	EYQKVWNLF	P04792	RLFDQAFGL	O94979	IYIWDLNNF	O75348	VLDNLLAFV	P51854	RYSTFSEIF	Q9HBY8;O00141;Q96BR1;Q13042	SAIGYLHSL	A6NIE6;Q9NYV6	TVTEVLLKY	P30040	AAVPRAAFL	Q8IYV9	ALITGLTFAI	P18621	RWPKKSAEF	Q9UH99	FYPYGLQTF	P09234	SLIDKTTAA			P61619;Q9H9S3	KLFGMIITI	Q13574	IYILDPELL
P09234	SLIDKTTAA	Q9UL33	YPTEDYKVY	Q9P055	ALFQHITAL	Q7L1Q6	QYSPLLAAF	Q10713	KYLSGIAHF	O43684	RYPTSIASLAF	P61513	YGTRYGASL	P42766	KQLDDLKVEL	Q99828	FLTKQEILL	Q14289	AVLELKNEL	P98194	IVAEIIKKV	O14737	GLIEILKKV	Q16850	SPIEFLEY			Q9BQ90	KFNPVSFTW	O95931	VVKAGAPEL
Q969X6	LPNDKTLLY	Q9NUQ8	VLLDAPIQL	Q9Y295	VYSEVAAYEF	Q13435	IYEPNFIFF	Q5H9R7	RVSDINFTL	P84077;P61204;P18085;P84085	KLGEIVTTI	Q9BRR9;Q53QZ3	GLDVDGIYRV	Q9Y6E2	FTDAGLKEL	P30443;P04439;P13746;P30447;P05534;P16188;P30455;Q09160;P01889;P30460;P30461;P30462;P30464;P30466;P03989;P18463;Q95365;P30475;Q04826;P30479;P30480;P30483;P30484;P30485;P30486;P30487;P30488;P30492;P30493;P30495;P18465;Q29940;Q29836;Q31612;Q31610;Q29718;P13747;P30511;P01893;P10321	HPISDHEATL	Q08211	KYPSPFFVF	P02655	RLLPALFLV	Q9ULV3	RYFKTPRKF	Q99832	LPIGDVATQY			P05107	GMDRYLIYV	Q8IXH7	NPADITVLF
Q9BVK2	FLDPNNIPKA	P04792	RLFDQAFGL	Q8NI27	NLIDLDDLYV	Q96SN7	LFLAEVVLL	Q9NZM4	KAFASNLPTL	Q96BR1;O00141;Q9HBY8;Q13042	SALGYLHSI	Q15365;P57721	SLAQYLI	P40763	RYLEQLHQL	P10321;P30443;P04439;P13746;P30447;P05534;P16188;P30455;Q09160;P01889;P30460;P30461;P30462;P30464;P30466;P03989;P18463;Q95365;P30475;Q04826;P30479;P30480;P30483;P30484;P30485;P30486;P30487;P30488;P30492;P30493;P30495;P18465;Q29940;Q29836;Q31612;Q31610;Q29718;P13747;P30511;P01893	HPLSDHEATL	O14965;Q96GD4;Q9UQB9	KIADFGWSV	P26196	YLIPLLERL	Q66K64	FLYAGHIFL	P62424	KVAPAPAVV			Q86TM6	NPWDNKAVY	P00492	IPDKFVVGY
Q9UBB4	HPDKKIVAY	Q9P055	ALFQHITAL	Q96KA5	VYSLQQFGF	P55786	SLLPGIRDL	Q14997	FLQPELVKL	Q13042;Q9HBY8;O00141	SAIGYIHSL	P61457	NLASFIEQV	Q86YV9	RALDAGLAL	Q01518	HAYLSKNSL	A6NHR9	GLLDLPFRV	Q6P2Q9	RYIDRIHIF	Q15155;Q5JPE7;P69849	KLIPLLLQL	P22415	TAAETHYTY			P19387	KWNPTAGVAF	P43243	EPYGKIKNY
Q99832	LPIGDVATQY	Q9Y295	VYSEVAAYEF	Q5SY16	VYTDFAFRI	Q6P2H3	RYLADLPTL	Q5TAX3	VYEYVVERF	O00141;Q96BR1;Q9HBY8;Q13042	SALGYLHSL	Q9BXJ9	TPLEEAIKF	P53621	GYPEVALHF	P54687	HPGSSALHY	Q5SR56	QGFGRPSVY	Q00325	KYKGIFNGF	P18621	RWPKKSAEF	P43308	YAVEGRDLTL			Q70J99	RWFQPAIPSW	Q96JB2	MDQDEGTKY
P62424	KVAPAPAVV	Q8NI27	NLIDLDDLYV	Q6ZS81	TYPQLEGFKF	Q9NZJ4	FLADIVQKL	P04844	NVADVVIKF	Q9HBY8;O00141;Q96BR1;Q13042	SAIGYLHSL	Q5W0B7	PTLVITEQF	Q5VTD9;Q99684	FSTPHGLEV	Q8NFF2	TATLWIAVF	Q96BF6	LPASLISQIGY	P13639	ILTDITKGV	P98194	IVAEIIKKV	P28074;P28062	KVIEINPYL			Q99816	IYLPYLHEW	Q8N3A8	RYSDSTFTF
P22415	TAAETHYTY	Q96KA5	VYSLQQFGF	P55084	DAFEFHEAF	P24941	IPLPLIKSY	P11388;Q02880	KIFDEILV	P61513	YGTRYGASL	P60660	DYVEGLRVF	Q9P2D3	GLLEIVTSV	P40222	ALRDVSEEL	O94782	KLFQGQLVL	O95997;Q9NZH5	DAYPEIEKF	P02655	RLLPALFLV	P46379	MPVGPDAILRY			O94832;B0I1T2	KYMDINFDF	Q9UJX3	LPSEIEVKY
Q6UXN9	YANSKAVTL	Q5SY16	VYTDFAFRI	Q14393	LPAREATQF	Q86WV6	VYSNSIYEL	P51854	RYSTFSEIF	Q9BRR9;Q53QZ3	GLDVDGIYRV	Q68BL7	KVFGDLDQV	P06733;P13929;P09104	ILPVPAFNV	Q6Y1H2	SYIPLFPQL	Q14444	SLLDEFYKL	Q13596	RLPPPFPGL	P26196	YLIPLLERL	P55061	AYVHMVTHF			Q8WVX9	NPFHWGEVEY	O15121	FPNIPGKSL
Q96EK7	SYTSVKENF	Q6ZS81	TYPQLEGFKF	Q96ST3	VYAQVARLF	Q99613;B5ME19	SLYDYNPNL	O43684	RYPTSIASLAF	Q15365;P57721	SLAQYLI	P59998	KPVEGYDISF	P29728	ILDPAEPTGDV	B0I1T2	DPIGGHIHSY	Q5JNZ5;P62854	VLPKLYVKL	Q6IN85	NYIINKDIL	Q6P2Q9	RYIDRIHIF	P08670	SLQEEIAFL			P31350	FPIEYHDIW	P14866	IYIAGHPAF
Q6UW02	IPRETLVLY	P55084	DAFEFHEAF	Q9Y2K7	KYNFVTF	Q9Y236	TYITSVSRL	P84077;P61204;P18085;P84085	KLGEIVTTI	P61457	NLASFIEQV	Q14738;Q16537;Q13362	KYIDQKFVL	Q8WXG6	YPLEDHTEF	Q93096	RPAPVEVTY	Q9NXW2	FPSSNVHVY	P40926	TYFSTPLLL	Q00325	KYKGIFNGF	Q92752	ITAKVATHL			O94985	ISNEFKVEV	P11021	QARIEIESF
Q96S19	YLDPAQRGV	Q14393	LPAREATQF	Q99741	ILQDRLNQV	Q969V6	FLDGHDLQL	Q96BR1;O00141;Q9HBY8;Q13042	SALGYLHSI	Q9BXJ9	TPLEEAIKF	Q9Y5Q9	HPDEPLYSF	Q9UPN9	RYQFIEEAF	P28482;P27361;P31152;Q16659	KYIHSANVL	P18858	KYPDIISRI	Q9NP97	mDNPTTTQY	P13639	ILTDITKGV	P25789;P60900	EGRLYQVEY			O00541	QPIVWITPY	Q9BVK2	FLDPNNIPKA
Q99684	QPRSPGPDY	Q96ST3	VYAQVARLF	Q92888	VPVPPNVAF	Q15393	TLVYHVVGV	Q13042;Q9HBY8;O00141	SAIGYIHSL	Q5W0B7	PTLVITEQF	O75534	RLLGYVATL	Q8TBB5	VYAFNLDTF	Q92900	TPYEGQRSY	P09874	ILSEVQQAV	Q9NVA2;Q14141	FIAPTGHSL	O95997;Q9NZH5	DAYPEIEKF	P34982;P47884;P58170	NLILAVmAY			Q9BXL6	KVLQAQV	Q96QV6;P04908;Q93077;P20671;Q96KK5;Q99878;P0C0S8;Q6FI13;Q8IUE6;Q16777;Q7L7L0;Q9BTM1;P16104;O75367	YLTAEILEL
P52948	VPREKSVTY	Q9Y2K7	KYNFVTF	Q6P1A2	RLIQESPTL	Q9BRQ5	RLQGELQAV	O00141;Q96BR1;Q9HBY8;Q13042	SALGYLHSL	P60660	DYVEGLRVF	A6NIE6;Q9NYV6	TVTEVLLKY	Q15154	IYSEVATLI	Q8N884	VPRIQLEEY	Q9BZX2	ILSQYITFV	Q9BWT1	HGFGNVHAY	Q13596	RLPPPFPGL	Q8NEM2	FSIADSIEL			Q9NVF7	KVIDEIYRV	P51665	LPINHQIIY
O15357	VAAPPPKNSF	Q99741	ILQDRLNQV	P49754	RYVEIVSQF	P51665	LPDVSLQEF	Q9HBY8;O00141;Q96BR1;Q13042	SAIGYLHSL	Q68BL7	KVFGDLDQV	P42766	KQLDDLKVEL	O75935	ALLEQVL	Q13438	HPSLQPEEY	Q92608	AYTLLLHTW	Q9Y6X2	RFEEAHFTF	Q6IN85	NYIINKDIL	A8MWD9;P62308	IMLEALERV			Q86U44	DAHPTLVTY	Q96N66	GLLPDVPSL
P42338	VPREATISY	Q92888	VPVPPNVAF	Q9Y4A5	NPADSISHVAY	Q9ULJ7	LTPLEAQEF	P61513	YGTRYGASL	P59998	KPVEGYDISF	Q9Y6E2	FTDAGLKEL	Q9BZ01;Q14331	NYVKKFQSF	P49454	KYISGPHEL	Q6NXT6	TLLPLRVFL	Q29RF7	FAIDPHLLL	P40926	TYFSTPLLL	O00311	MPYLEHESF			Q5VWN6	LPFPGRSASY	P14923;P35222	LATRALPEL
P48730;P49674	RYASINTHL	Q6P1A2	RLIQESPTL	A8MWD9;P62308	ImLEALERV	Q05D32	NYIKDLNIL	Q9BRR9;Q53QZ3	GLDVDGIYRV	Q14738;Q16537;Q13362	KYIDQKFVL	P40763	RYLEQLHQL	Q9NR30;Q9BQ39	ALAAALAHI	Q8IYV9	ALITGLTFAI	P30101	ALFPGVALL	Q9ULT8	LPKNDLITY	Q9NP97	mDNPTTTQY	O94921;Q96Q40	FTAIREASL			P05496	SPVNSSKQPSY	Q9Y2K1	mIFGVRmY
P60228	YSDDIPHAL	Q9Y6X3	VLLGHIFYV	P42356;Q8N8J0;A4QPH2	IYSTAFDYF	P48595	IYGEKTYAF	Q15365;P57721	SLAQYLI	Q9Y5Q9	HPDEPLYSF	Q86YV9	RALDAGLAL	P57740	AYLEAHETF	Q14289	AVLELKNEL	Q9UBF8	DLRQELLAF	Q6NXT2	RYRPGTVAL	Q9NVA2;Q14141	FIAPTGHSL	Q96DT5	MLLQQPLIY			Q5EBM0	LLKPDLILL	Q4J6C6	YPSIHITAY
P11047	YPSETTVKY	P49754	RYVEIVSQF	Q9P2G9	WLDETLAQV	Q15155;Q5JPE7;P69849	FSVTGRVL	P61457	NLASFIEQV	O75534	RLLGYVATL	P53621	GYPEVALHF	Q6TFL4	VLLGKVYVV	Q08211	KYPSPFFVF	Q9GZY6	KLLQFYPSL	O14777	ALNEQIARL	Q9BWT1	HGFGNVHAY	P34896	FPLPGLPDF			Q13574	IYILDPELL	P06737	FPDQVAIQL
P28074	NVADLHEKY	Q9Y4A5	NPADSISHVAY	Q68EM7	EYGKFFVTL	P13639	GLKEGIPAL	Q9BXJ9	TPLEEAIKF	A6NIE6;Q9NYV6	TVTEVLLKY	Q5VTD9;Q99684	FSTPHGLEV	P49588	IPIERLYVTY	O14965;Q96GD4;Q9UQB9	KIADFGWSV	P08670	RISLPLPNF	Q63ZY3	TERELKVAY	Q9Y6X2	RFEEAHFTF	P33991	YPQEVIPTF			O95931	VVKAGAPEL	Q14739	VPYRIFPY
P63010	IPNENELQF	A8MWD9;P62308	ImLEALERV	P05109	KYSLIKGNF	Q15155;Q5JPE7;P69849	KIAPNTPQL	Q5W0B7	PTLVITEQF	P42766	KQLDDLKVEL	Q9P2D3	GLLEIVTSV	Q9Y546	RYLVISEKL	A6NHR9	GLLDLPFRV	P49755	FLLGPRLVLA	P42166	TPFKGGTLF	Q29RF7	FAIDPHLLL	P28749	IPREVVAY			Q8IXH7	NPADITVLF	Q9BQI4	IVYARVLAL
O00567	YPASTVQIL	P42356;Q8N8J0;A4QPH2	IYSTAFDYF	P04843	FLLALEPEL	Q8N1W1	ALTAGALPAL	P60660	DYVEGLRVF	Q9Y6E2	FTDAGLKEL	P06733;P13929;P09104	ILPVPAFNV	Q96EP9	RVADYIVKV	Q5SR56	QGFGRPSVY	P18074	YPLEVTKLIY	P13073	VYGPLPQSF	Q9ULT8	LPKNDLITY	Q9Y2A7;P55160	KLAEKLTIL			Q16850	TPVFGKGVAY	P18077	YARDETEFY
P11473	LPHLADLVSY	Q9P2G9	WLDETLAQV	A8MTY0	KYVKDFHKF	Q6IN85	NYIINKDIL	Q68BL7	KVFGDLDQV	P40763	RYLEQLHQL	P29728	ILDPAEPTGDV	Q96P20	LYQDRFDYL	Q96BF6	LPASLISQIGY	Q9UH99	FYPYGLQTF	P08579;P09012	NQFPGFKEV	Q6NXT2	RYRPGTVAL	P60510	RYPDRITLI			P00492	IPDKFVVGY	Q15437	MPQFSTIEY
Q13901	YPVEIHEYL	Q68EM7	EYGKFFVTL	Q13045	SLFPGKLEV	Q15008	RYSVFFQSL	P59998	KPVEGYDISF	Q86YV9	RALDAGLAL	Q8WXG6	YPLEDHTEF	P18615	VYKENLVDGF	O94782	KLFQGQLVL	O14737	GLIEILKKV	P23921	SPVSKGILQY	O14777	ALNEQIARL	Q92597	KLDPTKTTL			P43243	EPYGKIKNY	O96019	MPTVHYEF
Q5TBA9	KLIGQVHEV	P05109	KYSLIKGNF	Q5JTH9	RPTDVAISF	O75348	VLDNLLAFV	Q14738;Q16537;Q13362	KYIDQKFVL	P53621	GYPEVALHF	Q9UPN9	RYQFIEEAF	P31483	VFPDKGYSF	Q14444	SLLDEFYKL	Q9ULV3	RYFKTPRKF	P29353	RVPPPPQSV	Q63ZY3	TERELKVAY	O43776	FPVEIKSFY			Q96JB2	MDQDEGTKY	O00159	KYMDVQFDF
Q9NQ31	VPEEGGATHVY	P04843	FLLALEPEL	P13747;P30462;P18463;Q95365;P30475;Q29836;Q31612;P30504;Q9TNN7;P30505;Q95604;Q29865	FAYDGKDYL	Q10713	KYLSGIAHF	Q9Y5Q9	HPDEPLYSF	Q5VTD9;Q99684	FSTPHGLEV	Q8TBB5	VYAFNLDTF	O43809	LYPLTNYTF	Q5JNZ5;P62854	VLPKLYVKL	Q66K64	FLYAGHIFL	Q92508	FAEGQGRAL	P42166	TPFKGGTLF	P30153;P30154	WLVDHVYAI			O43920	KYTPPPHHI	Q9BXS4	SFITSSWTF
Q9UGL1	RLIDLGVGL	A8MTY0	KYVKDFHKF	P30462;P18463;Q95365;P30475;Q29836;Q31612;P30504;Q9TNN7;P30505;Q95604;Q29865;P13747	FAYDGKDYI	Q5H9R7	RVSDINFTL	O75534	RLLGYVATL	Q9P2D3	GLLEIVTSV	Q15154	IYSEVATLI	Q96RK1	ALTSLELEL	Q9NXW2	FPSSNVHVY	Q15155;Q5JPE7;P69849	KLIPLLLQL	Q96QK1	FPDEFHLQTL	Q99590	NIFPYPVGV	Q969X6	LPNDKTLLY			Q8N3A8	RYSDSTFTF	P55160	RMLDSVEKL
Q16678	FLDPRPLTV	Q13045	SLFPGKLEV	P51571	YADVGGKQF	Q9NZM4	KAFASNLPTL	A6NIE6;Q9NYV6	TVTEVLLKY	P06733;P13929;P09104	ILPVPAFNV	O75935	ALLEQVL	Q9NZS9	KAVNPGRSL	P18858	KYPDIISRI	P18621	RWPKKSAEF	P09234	SLIDKTTAA	P13073	VYGPLPQSF	Q8IZX4	ALDPNDENLI			Q9UJX3	LPSEIEVKY	P28340	FPSPIRLEF
Q02127	YAEGVRVL	Q5JTH9	RPTDVAISF	P04350;P68371;P07437	RYLTVAAVF	Q14997	FLQPELVKL	P42766	KQLDDLKVEL	P29728	ILDPAEPTGDV	Q9BZ01;Q14331	NYVKKFQSF	Q8WY64	VYLPTHTSL	P09874	ILSEVQQAV	Q03001	FIWENIHTL	Q16850	SPIEFLEY	Q92499	LIVEPSREL	Q68CZ2	IPFPNVLPDF			O15121	FPNIPGKSL	P04844	YAAQASQAL
Q8IWZ3;O75179	YAEVGRVL	P13747;P30462;P18463;Q95365;P30475;Q29836;Q31612;P30504;Q9TNN7;P30505;Q95604;Q29865	FAYDGKDYL	O94979	IYIWDLNNF	Q5TAX3	VYEYVVERF	Q9Y6E2	FTDAGLKEL	Q8WXG6	YPLEDHTEF	Q9NR30;Q9BQ39	ALAAALAHI	O43684	FPNKQGYVL	Q9BZX2	ILSQYITFV	P98194	IVAEIIKKV	Q99832	LPIGDVATQY	P08579;P09012	NQFPGFKEV	O00767	ITAPPSRVL			P14866	IYIAGHPAF	O14977	VYGSFASKL
Q9BWG6	RALDHYLTL	P30462;P18463;Q95365;P30475;Q29836;Q31612;P30504;Q9TNN7;P30505;Q95604;Q29865;P13747	FAYDGKDYI	Q7L1Q6	QYSPLLAAF	P04844	NVADVVIKF	P40763	RYLEQLHQL	Q9UPN9	RYQFIEEAF	P57740	AYLEAHETF	Q9UBF8	KLYDGFQYL	Q5VU65	SPLTPGLAI	P02655	RLLPALFLV	P62424	KVAPAPAVV	P23921	SPVSKGILQY	P08311	FLLPTGAEA			P11021	QARIEIESF	Q58FF7;P08238	ILDKKVEKV
P23921	IPDDLKQLY	P51571	YADVGGKQF	Q14444	SLLDEFYKL	P11388;Q02880	KIFDEILV	Q86YV9	RALDAGLAL	Q8TBB5	VYAFNLDTF	Q6TFL4	VLLGKVYVV	P50914	FPHSAHQKY	Q92608	AYTLLLHTW	P26196	YLIPLLERL	P22415	TAAETHYTY	P29353	RVPPPPQSV	P62273	LYWSHPRKF			Q9BVK2	FLDPNNIPKA	Q9H2Y7	IPYQDRESY
P20700	RLAVYIDKV	P28749	QPQANSHVY	Q13435	IYEPNFIFF	P51854	RYSTFSEIF	P53621	GYPEVALHF	Q15154	IYSEVATLI	P49588	IPIERLYVTY	Q6Z5	MFLGmDLPGL	Q6NXT6	TLLPLRVFL	Q16533	RYFLPPYTF	P43308	YAVEGRDLTL	Q92508	FAEGQGRAL	Q14739	ALWNEEALL			Q96QV6;P04908;Q93077;P20671;Q96KK5;Q99878;P0C0S8;Q6FI13;Q8IUE6;Q16777;Q7L7L0;Q9BTM1;P16104;O75367	YLTAEILEL	Q5SYB0	LmLQDRESY
P17181	VIQDYPLIY	P52952	AAFKPEAY	Q96SN7	LFLAEVVLL	O43684	RYPTSIASLAF	Q5VTD9;Q99684	FSTPHGLEV	O75935	ALLEQVL	Q9Y546	RYLVISEKL	Q9HB90;Q9NQL2	KLIPQLPTL	P30101	ALFPGVALL	Q6P2Q9	RYIDRIHIF	P28074;P28062	KVIEINPYL	Q96QK1	FPDEFHLQTL	Q8NBJ7	LPTEEEWEF			Q9HCS2	EYIATILEL	Q04637	YPAQGVQQF
O15031	TYTDRVFFL	P04350;P68371;P07437	RYLTVAAVF	P55786	SLLPGIRDL	P84077;P61204;P18085;P84085	KLGEIVTTI	Q9P2D3	GLLEIVTSV	Q9BZ01;Q14331	NYVKKFQSF	Q96EP9	RVADYIVKV	Q14145	VIDGHIYAV	Q9UBF8	DLRQELLAF	Q00325	KYKGIFNGF	P46379	MPVGPDAILRY	P09234	SLIDKTTAA	Q9Y3Z3	NPIDHVSFY			P51665	LPINHQIIY	Q6UXN9	YANSKAVTL
O94782	KLFQGQLVL	O94979	IYIWDLNNF	Q6P2H3	RYLADLPTL	Q96BR1;O00141;Q9HBY8;Q13042	SALGYLHSI	P06733;P13929;P09104	ILPVPAFNV	Q9NR30;Q9BQ39	ALAAALAHI	Q96P20	LYQDRFDYL	P49366	VYINTAQEF	Q9GZY6	KLLQFYPSL	P13639	ILTDITKGV	P55061	AYVHMVTHF	Q16850	SPIEFLEY	P62330	GLYEGLTWL			Q96N66	GLLPDVPSL	P48730;P49674	RYASINTHL
P20073	YPQPPSQSY	Q7L1Q6	QYSPLLAAF	Q9UBS9	LYIVEPLKF	Q13042;Q9HBY8;O00141	SAIGYIHSL	P29728	ILDPAEPTGDV	P57740	AYLEAHETF	P18615	VYKENLVDGF	Q969F9	KYQIINEEF	P08670	RISLPLPNF	O95997;Q9NZH5	DAYPEIEKF	O75182	VFTEVANLF	Q99832	LPIGDVATQY	Q9Y5U8	VQPRNWLLF			P14923;P35222	LATRALPEL	Q96EK7	SYTSVKENF
P43308	RLLSFVVLA	Q14444	SLLDEFYKL	Q9NZJ4	FLADIVQKL	O00141;Q96BR1;Q9HBY8;Q13042	SALGYLHSL	Q8WXG6	YPLEDHTEF	Q6TFL4	VLLGKVYVV	Q99576	SLLGGDVVSV	Q9Y4G6	EFVSIPAQI	P49755	FLLGPRLVLA	Q13596	RLPPPFPGL	P08670	SLQEEIAFL	P62424	KVAPAPAVV	O95219	NYGRVFSEW			Q9Y2K1	mIFGVRmY	P39656	TAVIDHHNY
Q9H0A9	YYLNEIQSF	Q13435	IYEPNFIFF	P53621	TLLGHLDYI	Q9HBY8;O00141;Q96BR1;Q13042	SAIGYLHSL	Q9UPN9	RYQFIEEAF	P49588	IPIERLYVTY	P31483	VFPDKGYSF	P43003	IFIAQVNNF	P18074	YPLEVTKLIY	Q6IN85	NYIINKDIL	Q92752	ITAKVATHL	P22415	TAAETHYTY	Q9UI30	IPKVEWSAF			Q9BPX3	AFLPTLQTL	Q6P1K8;Q13888	FPQHTIASL
Q6S8J7	EVPRADLIVm	Q96SN7	LFLAEVVLL	P24941	IPLPLIKSY	P61513	YGTRYGASL	Q8TBB5	VYAFNLDTF	Q9Y546	RYLVISEKL	O43809	LYPLTNYTF	Q9Y508	ALAPGVRAV	Q9UH99	FYPYGLQTF	P40926	TYFSTPLLL	P25789;P60900	EGRLYQVEY	P43308	YAVEGRDLTL	O95825	FLNDEVWNL			Q4J6C6	YPSIHITAY	P30153;P30154	SLLPAIVEL
Q9NYP7	KYITQGQLL	P55786	SLLPGIRDL	Q86WV6	VYSNSIYEL	Q9BRR9;Q53QZ3	GLDVDGIYRV	Q15154	IYSEVATLI	Q96EP9	RVADYIVKV	Q96RK1	ALTSLELEL	Q9Y6E2	NYAQVFNKL	O14737	GLIEILKKV	Q9NP97	mDNPTTTQY	P34982;P47884;P58170	NLILAVmAY	P28074;P28062	KVIEINPYL	Q9BWJ5	SYMGHFDLL			P06737	FPDQVAIQL	Q9Y2F9	ILDGNELSY
Q15366	FPmTHGNTGF	Q6P2H3	RYLADLPTL	Q99613;B5ME19	SLYDYNPNL	Q6NXT2	RYRPGTVAL	O75935	ALLEQVL	Q96P20	LYQDRFDYL	Q9NZS9	KAVNPGRSL	P04222;P30504;Q9TNN7;Q29963;P30505;P30508;P30510;Q29960;P30443;P04439;P13746;P30512;P16188;P16189;P10314;P16190;P30455;P30459;Q07000	VmAPRTLIL	Q9ULV3	RYFKTPRKF	Q9NVA2;Q14141	FIAPTGHSL	P61421	YYPEYKLLF	P46379	MPVGPDAILRY	P61619;Q9H9S3	KLFGMIITI			Q5S007	QFNLSYNQL	P35222;P14923	LATRAIPEL
Q13952	EPVQYYFTL	Q9UBS9	LYIVEPLKF	Q9Y236	TYITSVSRL	Q15365;P57721	SLAQYLI	Q9BZ01;Q14331	NYVKKFQSF	P18615	VYKENLVDGF	Q8WY64	VYLPTHTSL	Q9UPN9;O15164	RYQFLEEAF	Q66K64	FLYAGHIFL	Q9BWT1	HGFGNVHAY	Q8NEM2	FSIADSIEL	P55061	AYVHMVTHF	P13639	GLHGWAFTL			Q9H2H9	AFALANTGILL	Q9BZE4	YPNVGKSSF
P54687	HPGSSALHY	Q9NZJ4	FLADIVQKL	Q9HC24	KYPLNLYLL	P61457	NLASFIEQV	Q9NR30;Q9BQ39	ALAAALAHI	Q99576	SLLGGDVVSV	O43684	FPNKQGYVL	Q86VV8	SLLDNLLTI	Q15155;Q5JPE7;P69849	KLIPLLLQL	Q92667	IYAPPLPSL	A8MWD9;P62308	IMLEALERV	O75182	VFTEVANLF	Q9BQ90	KFNPVSFTW			Q14739	VPYRIFPY	Q9P2U8	mPLAGILVQY
Q9ULW0	KILEDVVGV	P53621	TLLGHLDYI	Q969V6	FLDGHDLQL	Q9BXJ9	TPLEEAIKF	P57740	AYLEAHETF	P31483	VFPDKGYSF	Q8TEL6	KYINTDAKF	Q86SQ9	VYAFSIENF	P18621	RWPKKSAEF	Q9Y6X2	RFEEAHFTF	O00311	MPYLEHESF	P08670	SLQEEIAFL	P05107	GMDRYLIYV			Q9BQI4	IVYARVLAL	P62736;Q562R1;Q9BYX7;P60709;P68032;P63261;P63267;P68133;A5A3E0	VAIQAVLSL
P17987	HPTSVISGY	P24941	IPLPLIKSY	Q15393	TLVYHVVGV	Q5W0B7	PTLVITEQF	Q6TFL4	VLLGKVYVV	O43809	LYPLTNYTF	Q9UBF8	KLYDGFQYL	Q6P2E9	ALSQDIPEI	Q03001	FIWENIHTL	Q29RF7	FAIDPHLLL	O94921;Q96Q40	FTAIREASL	Q92752	ITAKVATHL	Q86TM6	NPWDNKAVY			P18077	YARDETEFY	O94979	MPRVQTQQY
O75419	RPVNVVNVY	Q86WV6	VYSNSIYEL	Q9BRQ5	RLQGELQAV	P60660	DYVEGLRVF	P49588	IPIERLYVTY	Q96RK1	ALTSLELEL	P50914	FPHSAHQKY	Q6ZMG9	AILEKVFTA	P98194	IVAEIIKKV	Q9ULT8	LPKNDLITY	Q96DT5	MLLQQPLIY	P25789;P60900	EGRLYQVEY	P19387	KWNPTAGVAF			Q15437	MPQFSTIEY	O43292	LPFPDETHERY
P62805	TAMDVVYAL	Q99613;B5ME19	SLYDYNPNL	P51665	LPDVSLQEF	Q68BL7	KVFGDLDQV	Q9Y546	RYLVISEKL	Q9NZS9	KAVNPGRSL	Q6Z5	MFLGmDLPGL	Q9UJX3	SLADLYFRA	P02655	RLLPALFLV	Q6NXT2	RYRPGTVAL	P34896	FPLPGLPDF	P34982;P47884;P58170	NLILAVmAY	Q70J99	RWFQPAIPSW			O96019	MPTVHYEF	Q9UN86	RYPDSHQLF
Q9ULV3	LLGPPPVGV	Q9Y236	TYITSVSRL	Q9ULJ7	LTPLEAQEF	P59998	KPVEGYDISF	Q96EP9	RVADYIVKV	Q8WY64	VYLPTHTSL	Q9HB90;Q9NQL2	KLIPQLPTL	Q01543	TLYNTEVLL	P26196	YLIPLLERL	O14777	ALNEQIARL	P33991	YPQEVIPTF	P61421	YYPEYKLLF	Q99816	IYLPYLHEW			O00159	KYMDVQFDF	Q99613;B5ME19	SLDQPTQTV
O75190	NPDDVFREF	Q9HC24	KYPLNLYLL	Q96PQ6	EYAHLFEVF	Q92499	LIVEPSREL	Q96P20	LYQDRFDYL	O43684	FPNKQGYVL	Q14145	VIDGHIYAV	Q9UNX4	SLQDEIQRV	Q16533	RYFLPPYTF	Q63ZY3	TERELKVAY	P28749	IPREVVAY	Q8NEM2	FSIADSIEL	O94832;B0I1T2	KYMDINFDF			Q9BXS4	SFITSSWTF	Q9NRG9	TLYEHNNEL
Q96RD3	VLLIILSHI	Q969V6	FLDGHDLQL	Q05D32	NYIKDLNIL	Q14738;Q16537;Q13362	KYIDQKFVL	P18615	VYKENLVDGF	Q8TEL6	KYINTDAKF	P49366	VYINTAQEF	Q13547	RmLPHAPGV	Q6P2Q9	RYIDRIHIF	P42166	TPFKGGTLF	Q9Y2A7;P55160	KLAEKLTIL	A8MWD9;P62308	IMLEALERV	Q8WVX9	NPFHWGEVEY			P55160	RMLDSVEKL	Q99460	LPKDTSPGSAY
Q96DB9	HPTDDTTTL	Q15393	TLVYHVVGV	P48595	IYGEKTYAF	Q9Y5Q9	HPDEPLYSF	Q99576	SLLGGDVVSV	Q9UBF8	KLYDGFQYL	Q969F9	KYQIINEEF	P52294;O15131;O60684	VmDSKIVQV	O43156	QYILFPLRF	Q99590	NIFPYPVGV	P60510	RYPDRITLI	O00311	MPYLEHESF	P31350	FPIEYHDIW			P28340	FPSPIRLEF	P35637	QGYGQQNQY
P61313	RPVPKGATY	Q9BRQ5	RLQGELQAV	Q15155;Q5JPE7;P69849	FSVTGRVL	O75534	RLLGYVATL	P31483	VFPDKGYSF	P50914	FPHSAHQKY	Q9Y4G6	EFVSIPAQI	P61421	AYLESFYKF	Q00325	KYKGIFNGF	P13073	VYGPLPQSF	Q92597	KLDPTKTTL	O94921;Q96Q40	FTAIREASL	O94985	ISNEFKVEV			P04844	YAAQASQAL	P60228	YSDDIPHAL
Q9UBB4	IAIDVIDAY	P51665	LPDVSLQEF	P13639	GLKEGIPAL	O94759	TPSSVIYHL	O43809	LYPLTNYTF	Q6Z5	MFLGmDLPGL	P43003	IFIAQVNNF	Q15038	SAAFPGASL	P13639	ILTDITKGV	Q92499	LIVEPSREL	O43776	FPVEIKSFY	Q96DT5	MLLQQPLIY	O00541	QPIVWITPY			O14977	VYGSFASKL	Q12769	YLLPYENLL
Q92616	SLLDPVPEV	Q9ULJ7	LTPLEAQEF	Q15155;Q5JPE7;P69849	KIAPNTPQL	A6NIE6;Q9NYV6	TVTEVLLKY	Q96RK1	ALTSLELEL	Q9HB90;Q9NQL2	KLIPQLPTL	Q9Y508	ALAPGVRAV	O60341	RLLEATSYL	O95997;Q9NZH5	DAYPEIEKF	P08579;P09012	NQFPGFKEV	P57678	EYIQFVPLL	P34896	FPLPGLPDF	Q9BXL6	KVLQAQV			Q58FF7;P08238	ILDKKVEKV	Q9Y2Z2	VLIDDLTTL
Q14814	LPFSSmPTAY	Q96PQ6	EYAHLFEVF	Q8N1W1	ALTAGALPAL	P42766	KQLDDLKVEL	Q9NZS9	KAVNPGRSL	Q14145	VIDGHIYAV	Q9Y6E2	NYAQVFNKL	Q13308	VYNSEYYHF	Q13596	RLPPPFPGL	P23921	SPVSKGILQY	P30153;P30154	WLVDHVYAI	P33991	YPQEVIPTF	Q9NVF7	KVIDEIYRV			Q9H2Y7	IPYQDRESY	Q9UPN7	FPEEAVLQQAF
P11021;P54652	EPTAAALAY	Q05D32	NYIKDLNIL	Q6IN85	NYIINKDIL	Q9Y6E2	FTDAGLKEL	Q8WY64	VYLPTHTSL	P49366	VYINTAQEF	P13010	ALSSLIHAL	Q6I9Y2	VLLSTIHEL	Q6IN85	NYIINKDIL	P29353	RVPPPPQSV	Q969X6	LPNDKTLLY	P28749	IPREVVAY	Q86U44	DAHPTLVTY			Q5SYB0	LmLQDRESY	O95807;P56557	VYPGIAVFF
P11021;P34931;P08107;P54652;P17066;P11142;P38646	EPTAAAIAY	P48595	IYGEKTYAF	Q15008	RYSVFFQSL	P40763	RYLEQLHQL	O43684	FPNKQGYVL	Q969F9	KYQIINEEF	P04222;P30504;Q9TNN7;Q29963;P30505;P30508;P30510;Q29960;P30443;P04439;P13746;P30512;P16188;P16189;P10314;P16190;P30455;P30459;Q07000	VmAPRTLIL	Q6PL18	GLSNHIAAL	P40926	TYFSTPLLL	Q04637	FVAEQKVEY	Q8IZX4	ALDPNDENLI	Q9Y2A7;P55160	KLAEKLTIL	Q5VWN6	LPFPGRSASY			Q04637	YPAQGVQQF	P56557;O95807	VYPGLAVFF
Q9BQ70	FAFEHSEEY	Q15155;Q5JPE7;P69849	FSVTGRVL	O75348	VLDNLLAFV	Q86YV9	RALDAGLAL	Q8TEL6	KYINTDAKF	Q9Y4G6	EFVSIPAQI	Q9UPN9;O15164	RYQFLEEAF	P30443;P04439;P13746;P30512;P16188;P16189;P10314;P16190;P30455;P30459;Q07000;P04222;P30504;Q9TNN7;Q29963;P30505;P30508;P30510;Q29960	VmAPRTLLL	Q9NP97	mDNPTTTQY	Q92508	FAEGQGRAL	Q68CZ2	IPFPNVLPDF	P60510	RYPDRITLI	P05496	SPVNSSKQPSY			Q6UXN9	YANSKAVTL	Q9UL46	KVLERVV
O95273	RLNEAAVTV	P13639	GLKEGIPAL	Q10713	KYLSGIAHF	Q9NVF7	ILAAVETRL	Q9UBF8	KLYDGFQYL	P43003	IFIAQVNNF	Q86VV8	SLLDNLLTI	Q9UPW6	ILQSFIHDV	Q9NVA2;Q14141	FIAPTGHSL	Q96QK1	FPDEFHLQTL	O00767	ITAPPSRVL	Q92597	KLDPTKTTL	Q5EBM0	LLKPDLILL			P48730;P49674	RYASINTHL	Q6UW02	IPRETLVLY
Q9NZN8	FPALPGSSY	Q15155;Q5JPE7;P69849	KIAPNTPQL	Q5H9R7	RVSDINFTL	P53621	GYPEVALHF	P50914	FPHSAHQKY	Q9Y508	ALAPGVRAV	Q86SQ9	VYAFSIENF	Q6IN85	FLFEPVVKA	Q9BWT1	HGFGNVHAY	P09234	SLIDKTTAA	P08311	FLLPTGAEA	O43776	FPVEIKSFY	Q13574	IYILDPELL			P42768	TPTPFFHTF	Q13884	LADPENRQL
P46379	mPVGPDAILRY	Q8N1W1	ALTAGALPAL	Q9NZM4	KAFASNLPTL	Q5VTD9;Q99684	FSTPHGLEV	Q6Z5	MFLGmDLPGL	Q9Y6E2	NYAQVFNKL	Q6P2E9	ALSQDIPEI	Q92621	ALLDRIVSV	Q6IE37;Q6IE36	AILAYAFAL	Q16850	SPIEFLEY	Q32P51;P09651	NYNNQSSNF	P57678	EYIQFVPLL	O95931	VVKAGAPEL			Q96EK7	SYTSVKENF	Q6PCB8	MPVEKNITL
Q96KR1	FNDPKEm	Q6IN85	NYIINKDIL	Q14997	FLQPELVKL	Q5BJF6	KILDLETQL	Q9HB90;Q9NQL2	KLIPQLPTL	P13010	ALSSLIHAL	Q6ZMG9	AILEKVFTA	Q14999	TLISELVQA	Q92667	IYAPPLPSL	Q99832	LPIGDVATQY	P46060	SLLQTLYKV	P30153;P30154	WLVDHVYAI	Q8N163	ALDPELLLL			P39656	TAVIDHHNY	P14735	FPIPDLQKY
P30679	RYLDEINLL	Q15008	RYSVFFQSL	Q5TAX3	VYEYVVERF	Q6FI81	GLVDKLQAL	Q14145	VIDGHIYAV	P04222;P30504;Q9TNN7;Q29963;P30505;P30508;P30510;Q29960;P30443;P04439;P13746;P30512;P16188;P16189;P10314;P16190;P30455;P30459;Q07000	VmAPRTLIL	Q9UJX3	SLADLYFRA	Q8NB46	TLAETLVNL	Q9Y6X2	RFEEAHFTF	P62424	KVAPAPAVV	P62273	LYWSHPRKF	Q969X6	LPNDKTLLY	Q8IXH7	NPADITVLF			Q6P1K8;Q13888	FPQHTIASL	Q04637	VLMTEDIKL
P55061	AYVHmVTHF	O75348	VLDNLLAFV	Q16828	FYLEGGFSKF	Q969Y2	AVVSGVLQAL	P49366	VYINTAQEF	Q9UPN9;O15164	RYQFLEEAF	Q01543	TLYNTEVLL	Q92688	SLINVGLISV	Q29RF7	FAIDPHLLL	P22415	TAAETHYTY	Q14527	HGNFPRLSY	Q8IZX4	ALDPNDENLI	Q16850	TPVFGKGVAY			P30153;P30154	SLLPAIVEL	P27695	HLYPNTPYAY
O76021	HIIENIVAV	Q01543	VLLSHLSYL	P04844	NVADVVIKF	Q9P2D3	GLLEIVTSV	Q969F9	KYQIINEEF	Q86VV8	SLLDNLLTI	Q9UNX4	SLQDEIQRV	P36959;Q9P2T1	GYSEHFVEF	Q9ULT8	LPKNDLITY	P43308	YAVEGRDLTL	Q14739	ALWNEEALL	Q68CZ2	IPFPNVLPDF	P00492	IPDKFVVGY			Q9Y2F9	ILDGNELSY	Q13233	MPSSDTTVTF
P52701	TLNNLEIFL	Q10713	KYLSGIAHF	P11388;Q02880	KIFDEILV	P06733;P13929;P09104	ILPVPAFNV	Q9Y4G6	EFVSIPAQI	Q86SQ9	VYAFSIENF	Q13547	RmLPHAPGV	P53680	AYLEAIHNF	Q6NXT2	RYRPGTVAL	P28074;P28062	KVIEINPYL	Q8NBJ7	LPTEEEWEF	O00767	ITAPPSRVL	P43243	EPYGKIKNY			P35222;P14923	LATRAIPEL	Q13409	FPVGDVNNF
Q9Y6K0	TYVSGTLRF	Q5H9R7	RVSDINFTL	P51854	RYSTFSEIF	P29728	ILDPAEPTGDV	P43003	IFIAQVNNF	Q6P2E9	ALSQDIPEI	P52294;O15131;O60684	VmDSKIVQV	O00571;O15523	FLLPILSQI	O14777	ALNEQIARL	P46379	MPVGPDAILRY	Q9Y3Z3	NPIDHVSFY	P08311	FLLPTGAEA	Q96JB2	MDQDEGTKY			Q9BZE4	YPNVGKSSF	P48643	HPIRIADGY
Q03519	YLHSQVVSV	Q9NZM4	KAFASNLPTL	O43684	RYPTSIASLAF	Q8WXG6	YPLEDHTEF	Q9Y508	ALAPGVRAV	Q6ZMG9	AILEKVFTA	P61421	AYLESFYKF	P23526	VLIETLVTL	Q63ZY3	TERELKVAY	P55061	AYVHMVTHF	Q8N806	KYNDNFFGL	Q32P51;P09651	NYNNQSSNF	Q6PCT2	VGDPSVHLL			Q9P2U8	mPLAGILVQY	O14910	TAIREVYQY
Q8TAQ2	SLSSLVVQL	Q14997	FLQPELVKL	P84077;P61204;P18085;P84085	KLGEIVTTI	Q9UPN9	RYQFIEEAF	Q9Y6E2	NYAQVFNKL	Q9UJX3	SLADLYFRA	Q15038	SAAFPGASL	P02545	RLAVYIDRV	P42166	TPFKGGTLF	O75182	VFTEVANLF	P62330	GLYEGLTWL	P46060	SLLQTLYKV	O43920	KYTPPPHHI			P62736;Q562R1;Q9BYX7;P60709;P68032;P63261;P63267;P68133;A5A3E0	VAIQAVLSL	P12270	QASDVSVKY
Q6ZSS7	VTIVDTVTL	Q5TAX3	VYEYVVERF	Q96BR1;O00141;Q9HBY8;Q13042	SALGYLHSI	Q8TBB5	VYAFNLDTF	P13010	ALSSLIHAL	Q01543	TLYNTEVLL	O60341	RLLEATSYL	P00966	HAHLDIEAF	Q99590	NIFPYPVGV	P08670	SLQEEIAFL	Q9Y5U8	VQPRNWLLF	P62273	LYWSHPRKF	Q8N3A8	RYSDSTFTF			O94979	MPRVQTQQY	Q9UPN3	GLIDRQVTV
P06737	HPALAIPEL	Q16828	FYLEGGFSKF	Q13042;Q9HBY8;O00141	SAIGYIHSL	Q15154	IYSEVATLI	P04222;P30504;Q9TNN7;Q29963;P30505;P30508;P30510;Q29960;P30443;P04439;P13746;P30512;P16188;P16189;P10314;P16190;P30455;P30459;Q07000	VmAPRTLIL	Q9UNX4	SLQDEIQRV	Q13308	VYNSEYYHF	Q9UIV1	FPVIYDVKY	P13073	VYGPLPQSF	Q92752	ITAKVATHL	O60610	NPVSWVQTF	Q14527	HGNFPRLSY	Q9UJX3	LPSEIEVKY			O43292	LPFPDETHERY	O75190;Q7Z6W7;Q8NHS0	SPEDIKKAY
Q99471	FLSTSIAQL	Q8N4S7	ALLGGLVNV	O00141;Q96BR1;Q9HBY8;Q13042	SALGYLHSL	O75935	ALLEQVL	Q9UPN9;O15164	RYQFLEEAF	Q13547	RmLPHAPGV	Q6I9Y2	VLLSTIHEL	P19387	KLSDLQTQL	Q92499	LIVEPSREL	P25789;P60900	EGRLYQVEY	O95219	NYGRVFSEW	Q14739	ALWNEEALL	O15121	FPNIPGKSL			Q9UN86	RYPDSHQLF	Q8WXX5	ELADIKQAY
Q63ZY3	RLLDYVVNI	P04844	NVADVVIKF	Q9HBY8;O00141;Q96BR1;Q13042	SAIGYLHSL	P42285	EYPFILDAF	Q86VV8	SLLDNLLTI	P52294;O15131;O60684	VmDSKIVQV	Q6PL18	GLSNHIAAL	Q05193;P50570;Q9UQ16	VYSPHVLNL	P08579;P09012	NQFPGFKEV	P34982;P47884;P58170	NLILAVmAY	Q9UI30	IPKVEWSAF	Q8NBJ7	LPTEEEWEF	P14866	IYIAGHPAF			Q99613;B5ME19	SLDQPTQTV	O95298	FPEEDKKTY
Q6NVV1;P40429	KYQAVTATL	P11388;Q02880	KIFDEILV	P61513	YGTRYGASL	Q9BZ01;Q14331	NYVKKFQSF	Q86SQ9	VYAFSIENF	P61421	AYLESFYKF	P30443;P04439;P13746;P30512;P16188;P16189;P10314;P16190;P30455;P30459;Q07000;P04222;P30504;Q9TNN7;Q29963;P30505;P30508;P30510;Q29960	VmAPRTLLL	Q3MIN7	MPQGPQLLDF	P23921	SPVSKGILQY	P61421	YYPEYKLLF	O95825	FLNDEVWNL	Q9Y3Z3	NPIDHVSFY	P11021	QARIEIESF			Q9NRG9	TLYEHNNEL	Q15038	AAFPGASLY
Q9HBT6	FTIDDTTGDI	P51854	RYSTFSEIF	Q9BRR9;Q53QZ3	GLDVDGIYRV	Q9NR30;Q9BQ39	ALAAALAHI	Q6P2E9	ALSQDIPEI	Q15038	SAAFPGASL	Q9UPW6	ILQSFIHDV	P84098	ILmEHIHKL	P29353	RVPPPPQSV	Q8NEM2	FSIADSIEL	Q8TF40;Q9P278	PYNPLWAQL	Q8N806	KYNDNFFGL	P13639	GLKEGIPAL			Q99460	LPKDTSPGSAY	Q13042	RYLSKATTL
P86790	FPRHIEPEL	O43684	RYPTSIASLAF	Q6NXT2	RYRPGTVAL	P57740	AYLEAHETF	Q6ZMG9	AILEKVFTA	O60341	RLLEATSYL	Q6IN85	FLFEPVVKA	Q13547;Q92769	EYSKQmQRF	Q04637	FVAEQKVEY	A8MWD9;P62308	IMLEALERV	Q9BWJ5	SYMGHFDLL	P62330	GLYEGLTWL	Q9BVK2	FLDPNNIPKA			P35637	QGYGQQNQY	Q96S19	YLDPAQRGV
Q49AG3	YLADIFTKL	P84077;P61204;P18085;P84085	KLGEIVTTI	Q15365;P57721	SLAQYLI	Q6TFL4	VLLGKVYVV	Q9UJX3	SLADLYFRA	Q13308	VYNSEYYHF	O75153	ALLDNNIGL	P05107	GmDRYLIYV	Q92508	FAEGQGRAL	O00311	MPYLEHESF	P61619;Q9H9S3	KLFGMIITI	Q9Y5U8	VQPRNWLLF	Q96QV6;P04908;Q93077;P20671;Q96KK5;Q99878;P0C0S8;Q6FI13;Q8IUE6;Q16777;Q7L7L0;Q9BTM1;P16104;O75367	YLTAEILEL			P60228	YSDDIPHAL	Q99684	QPRSPGPDY
Q9GZM5	FPQKIAGELY	Q96BR1;O00141;Q9HBY8;Q13042	SALGYLHSI	P61457	NLASFIEQV	P49588	IPIERLYVTY	P52434	YPVDLGDKF	Q6I9Y2	VLLSTIHEL	Q92621	ALLDRIVSV	Q04637	VLmTEDIKL	Q96QK1	FPDEFHLQTL	O94921;Q96Q40	FTAIREASL	P13639	GLHGWAFTL	O60610	NPVSWVQTF	Q9HCS2	EYIATILEL			Q12769	YLLPYENLL	P52948	VPREKSVTY
Q03001	FIWENIHTL	Q13042;Q9HBY8;O00141	SAIGYIHSL	Q9BXJ9	TPLEEAIKF	Q9Y546	RYLVISEKL	Q01543	TLYNTEVLL	Q6PL18	GLSNHIAAL	Q14999	TLISELVQA	Q7Z5L9	IPmTPTSSF	P09234	SLIDKTTAA	Q96DT5	MLLQQPLIY	P18621	RWPKKSAEFL	O95219	NYGRVFSEW	P51665	LPINHQIIY			Q9Y2Z2	VLIDDLTTL	P11047	YPSETTVKY
P25205	FEELVAF	O00141;Q96BR1;Q9HBY8;Q13042	SALGYLHSL	Q5W0B7	PTLVITEQF	Q96EP9	RVADYIVKV	Q9UNX4	SLQDEIQRV	P30443;P04439;P13746;P30512;P16188;P16189;P10314;P16190;P30455;P30459;Q07000;P04222;P30504;Q9TNN7;Q29963;P30505;P30508;P30510;Q29960	VmAPRTLLL	Q8NB46	TLAETLVNL	O94832;B0I1T2	KYmDINFDF	Q16850	SPIEFLEY	P34896	FPLPGLPDF	Q9BQ90	KFNPVSFTW	Q9UI30	IPKVEWSAF	Q96N66	GLLPDVPSL			Q9UPN7	FPEEAVLQQAF	P28074	NVADLHEKY
Q8NH93	TFVNEIVAm	Q9HBY8;O00141;Q96BR1;Q13042	SAIGYLHSL	P60660	DYVEGLRVF	Q96P20	LYQDRFDYL	Q13547	RmLPHAPGV	Q9UPW6	ILQSFIHDV	Q92688	SLINVGLISV	O43847	TYLPTSPLL	Q99832	LPIGDVATQY	P33991	YPQEVIPTF	P05107	GMDRYLIYV	O95825	FLNDEVWNL	Q15833	SLIRNLEQL			O95807;P56557	VYPGIAVFF	P63010	IPNENELQF
Q9H0D6	SAPPPVTY	P61513	YGTRYGASL	Q68BL7	KVFGDLDQV	P18615	VYKENLVDGF	P52294;O15131;O60684	VmDSKIVQV	Q6IN85	FLFEPVVKA	P36959;Q9P2T1	GYSEHFVEF	P00846	VIIETISLL	P62424	KVAPAPAVV	P28749	IPREVVAY	Q86TM6	NPWDNKAVY	Q8TF40;Q9P278	PYNPLWAQL	P14923;P35222	LATRALPEL			P56557;O95807	VYPGLAVFF	O00567	YPASTVQIL
Q13438	HPSLQPEEY	Q9BRR9;Q53QZ3	GLDVDGIYRV	P52907;P47755	VFNDVRLLL	Q99576	SLLGGDVVSV	P61421	AYLESFYKF	O75153	ALLDNNIGL	P53680	AYLEAIHNF	Q8IYD8	TYIQILESF	P22415	TAAETHYTY	P55786	SLLPGIRDL	P19387	KWNPTAGVAF	Q9BWJ5	SYMGHFDLL	Q9Y2K1	mIFGVRmY			Q9UL46	KVLERVV	P23258;Q9NRH3	YPKKLVQTY
Q8N2S1	HPRLDRQATY	O43524	GALGGSRAL	P59998	KPVEGYDISF	Q9NPF4	KLVELPYTV	Q15038	SAAFPGASL	Q92621	ALLDRIVSV	Q9NVK5	SLIEQTTAL	Q96AB3	RLLEVPVmL	Q9C0E2	SIISNLITV	Q9Y2A7;P55160	KLAEKLTIL	Q70J99	RWFQPAIPSW	P61619;Q9H9S3	KLFGMIITI	Q9BPX3	AFLPTLQTL			Q6UW02	IPRETLVLY	Q9UBB4	HPDKKIVAY
Q8NF50	TYFEKNFNL	Q6NXT2	RYRPGTVAL	Q92499	LIVEPSREL	P25205	ALKDFVASI	O60341	RLLEATSYL	Q14999	TLISELVQA	O00571;O15523	FLLPILSQI	Q96SY0	AYTPFHAVL	P43308	YAVEGRDLTL	P60510	RYPDRITLI	O15027	GLWGHALLL	P13639	GLHGWAFTL	Q4J6C6	YPSIHITAY			Q13884	LADPENRQL	Q15532	MPQGGGQHY
P33993	RLAQHITYV	Q15365;P57721	SLAQYLI	Q14738;Q16537;Q13362	KYIDQKFVL	Q9BQI3	RYLNEFEEL	Q13308	VYNSEYYHF	Q8NB46	TLAETLVNL	P23526	VLIETLVTL	Q9UBL3	TLADVLYHV	P28074;P28062	KVIEINPYL	Q92597	KLDPTKTTL	Q99816	IYLPYLHEW	P18621	RWPKKSAEFL	Q8NFQ6	LLISTDLKY			Q6PCB8	MPVEKNITL	O00767	FPYDYSASEY
Q99590	LPADVQNYY	P61457	NLASFIEQV	Q9Y5Q9	HPDEPLYSF	P31483	VFPDKGYSF	Q6I9Y2	VLLSTIHEL	Q92688	SLINVGLISV	P02545	RLAVYIDRV	Q6SPF0	VLTGLSIRL	P46379	MPVGPDAILRY	O43776	FPVEIKSFY	O94832;B0I1T2	KYMDINFDF	Q9BQ90	KFNPVSFTW	P06737	FPDQVAIQL			P14735	FPIPDLQKY	O95251	NPVDIVSTL
P27708	HPQPGAVEL	Q9BXJ9	TPLEEAIKF	O75534	RLLGYVATL	O43809	LYPLTNYTF	Q6PL18	GLSNHIAAL	P36959;Q9P2T1	GYSEHFVEF	P00966	HAHLDIEAF	P61619;Q9H9S3	KLFGmIITI	P55061	AYVHMVTHF	P57678	EYIQFVPLL	Q8WVX9	NPFHWGEVEY	P05107	GMDRYLIYV	Q5S007	QFNLSYNQL			Q04637	VLMTEDIKL	P21333	VPASLPVEF
P49454	KYISGPHEL	Q5W0B7	PTLVITEQF	A8MWL6;O43760	KYLVIGDLLF	Q96RK1	ALTSLELEL	P30443;P04439;P13746;P30512;P16188;P16189;P10314;P16190;P30455;P30459;Q07000;P04222;P30504;Q9TNN7;Q29963;P30505;P30508;P30510;Q29960	VmAPRTLLL	P53680	AYLEAIHNF	Q9UIV1	FPVIYDVKY	Q15691	mLFPGSIAL	P78344	AIISELVSI	Q9H0J9	EYQKVWNLF	P31350	FPIEYHDIW	Q86TM6	NPWDNKAVY	Q9H2H9	AFALANTGILL			Q9UBQ7	RLPEAIEEV	Q9UKZ1	mLAPPREL
Q8IWJ2	LPKEDLIKF	P60660	DYVEGLRVF	O94759	TPSSVIYHL	Q9NZS9	KAVNPGRSL	Q9UPW6	ILQSFIHDV	Q9NVK5	SLIEQTTAL	P19387	KLSDLQTQL	O94844	VYLPNINKI	O75182	VFTEVANLF	P30153;P30154	WLVDHVYAI	Q92901;P39023	FIDTTSKF	P19387	KWNPTAGVAF	Q14739	VPYRIFPY			P27695	HLYPNTPYAY	P30101	LALFPGVAL
Q9HCS7	HPLPETAVRGY	Q68BL7	KVFGDLDQV	A6NIE6;Q9NYV6	TVTEVLLKY	Q8WY64	VYLPTHTSL	Q6IN85	FLFEPVVKA	O00571;O15523	FLLPILSQI	Q05193;P50570;Q9UQ16	VYSPHVLNL	Q14161	RLVEIQYEL	P49790	SPFYPGKTTY	Q969X6	LPNDKTLLY	O94985	ISNEFKVEV	Q70J99	RWFQPAIPSW	Q9BQI4	IVYARVLAL			Q13233	MPSSDTTVTF	Q9H992	ILPGSLFRF
Q9H8H0	IPAQHITLF	P52907;P47755	VFNDVRLLL	P42766	KQLDDLKVEL	O43684	FPNKQGYVL	O75153	ALLDNNIGL	P23526	VLIETLVTL	Q3MIN7	MPQGPQLLDF	Q9BWJ5	SYmGHFDLL	P08670	SLQEEIAFL	Q8IZX4	ALDPNDENLI	O00541	QPIVWITPY	O15027	GLWGHALLL	P18077	YARDETEFY			Q13409	FPVGDVNNF	P13473	FPVPGSGLVL
Q53EL6	ALDKATVLL	P59998	KPVEGYDISF	Q5JNZ5;P62854	VLPKLYVKL	Q16850	TPVFGKGVAY	Q92621	ALLDRIVSV	P02545	RLAVYIDRV	P84098	ILmEHIHKL	O14617	VYVQNVVKL	Q92752	ITAKVATHL	Q68CZ2	IPFPNVLPDF	Q9BXL6	KVLQAQV	Q99816	IYLPYLHEW	Q15437	MPQFSTIEY			P48643	HPIRIADGY	P62424	QPKRDLTRF
P09234	YLTHDSPSV	Q92499	LIVEPSREL	Q9Y6E2	FTDAGLKEL	Q8TEL6	KYINTDAKF	Q14999	TLISELVQA	P00966	HAHLDIEAF	Q13547;Q92769	EYSKQmQRF	O00159	KYmDVQFDF	P25789;P60900	EGRLYQVEY	O00767	ITAPPSRVL	Q9NVF7	KVIDEIYRV	Q99698	SLLPLVWKI	O96019	MPTVHYEF			O14910	TAIREVYQY	O60563	LPDTRSEAY
Q14094	LLDRFLATV	Q14738;Q16537;Q13362	KYIDQKFVL	P40763	RYLEQLHQL	Q9UBF8	KLYDGFQYL	Q8NB46	TLAETLVNL	Q9UIV1	FPVIYDVKY	P05107	GmDRYLIYV	Q92611	FYQRFPLSF	P52434	YPVDLGDKF	P08311	FLLPTGAEA	Q86U44	DAHPTLVTY	O94832;B0I1T2	KYMDINFDF	O00159	KYMDVQFDF			P12270	QASDVSVKY	P37268	FPTISLEF
Q8NFF2	TATLWIAVF	Q9Y5Q9	HPDEPLYSF	Q86YV9	RALDAGLAL	P50914	FPHSAHQKY	Q92688	SLINVGLISV	P19387	KLSDLQTQL	Q04637	VLmTEDIKL	P62805	TAmDVVYAL	P34982;P47884;P58170	NLILAVmAY	Q32P51;P09651	NYNNQSSNF	Q5VWN6	LPFPGRSASY	Q8WVX9	NPFHWGEVEY	Q9BXS4	SFITSSWTF			Q9UPN3	GLIDRQVTV	O14744	FPVEVNTVL
Q13596	RLPPPFPGL	O75534	RLLGYVATL	Q9NVF7	ILAAVETRL	Q6Z5	MFLGmDLPGL	P36959;Q9P2T1	GYSEHFVEF	Q05193;P50570;Q9UQ16	VYSPHVLNL	Q7Z5L9	IPmTPTSSF	Q92576	GQIEVVPEV	P03928	mITPmLLTL	Q53EP0	ILWETVPSm	P05496	SPVNSSKQPSY	P31350	FPIEYHDIW	P55160	RMLDSVEKL			O75190;Q7Z6W7;Q8NHS0	SPEDIKKAY	P35221	NPVQALSEF
Q9UPN6	ILGIQPPSV	A8MWL6;O43760	KYLVIGDLLF	P53621	GYPEVALHF	Q9HB90;Q9NQL2	KLIPQLPTL	P53680	AYLEAIHNF	Q3MIN7	MPQGPQLLDF	O94832;B0I1T2	KYmDINFDF	P43405	NIIELVHQV	P61421	YYPEYKLLF	P46060	SLLQTLYKV	Q5EBM0	LLKPDLILL	Q92901;P39023	FIDTTSKF	P28340	FPSPIRLEF			Q8WXX5	ELADIKQAY	P30101	FAHTNVESL
P61421	LYPEGLAQL	O94759	TPSSVIYHL	Q5VTD9;Q99684	FSTPHGLEV	Q14145	VIDGHIYAV	Q9NVK5	SLIEQTTAL	P84098	ILmEHIHKL	O43847	TYLPTSPLL	Q8N655	ALVESLITV	Q8NEM2	FSIADSIEL	P62273	LYWSHPRKF	Q13574	IYILDPELL	O94985	ISNEFKVEV	P04844	YAAQASQAL			O95298	FPEEDKKTY	Q9Y5X2	LPADIQAQF
Q9GZY6	KLLQFYPSL	A6NIE6;Q9NYV6	TVTEVLLKY	Q5BJF6	KILDLETQL	P49366	VYINTAQEF	P62841	EMVGSMVGVY	Q13547;Q92769	EYSKQmQRF	P00846	VIIETISLL	Q9Y3D0	TLIGLSIKV	A8MWD9;P62308	IMLEALERV	Q14527	HGNFPRLSY	O95931	VVKAGAPEL	O00541	QPIVWITPY	O14977	VYGSFASKL			Q15038	AAFPGASLY	P57076	SPWADNTAL
Q7LBC6	FLDHIIASV	P42766	KQLDDLKVEL	Q6FI81	GLVDKLQAL	Q969F9	KYQIINEEF	O00571;O15523	FLLPILSQI	P62906	IPHmDIEAL	Q8IYD8	TYIQILESF	P63010	TLLTAIVKL	O00311	MPYLEHESF	Q14739	ALWNEEALL	Q8N163	ALDPELLLL	Q86V97;Q8WVZ9	VYKPAQNSW	Q58FF7;P08238	ILDKKVEKV			Q13042	RYLSKATTL	Q08ER8	LIREEKNSY
Q9BV10	PYTKVEESF	Q5JNZ5;P62854	VLPKLYVKL	Q969Y2	AVVSGVLQAL	Q9Y4G6	EFVSIPAQI	P23526	VLIETLVTL	P05107	GmDRYLIYV	Q96AB3	RLLEVPVmL	Q96A65	GLSDLRLEL	O94921;Q96Q40	FTAIREASL	Q8NBJ7	LPTEEEWEF	Q9Y3B4	KYGPIRQI	Q9BXL6	KVLQAQV	Q9H2Y7	IPYQDRESY			Q96S19	YLDPAQRGV	P51398	FAYPAIRYL
P57678	EYIQFVPLL	Q9Y6E2	FTDAGLKEL	Q9P2D3	GLLEIVTSV	P43003	IFIAQVNNF	P02545	RLAVYIDRV	Q04637	VLmTEDIKL	Q96SY0	AYTPFHAVL	Q7Z5P9	GLSAGVTGIAGL	Q96DT5	MLLQQPLIY	Q92797	KYPKVWEGF	Q7Z4P5	EPRPPRAF	Q9NVF7	KVIDEIYRV	Q5SYB0	LmLQDRESY			Q99684	QPRSPGPDY	P51572	KLDVGEV
O95372	FLEKLLPPV	P40763	RYLEQLHQL	P06733;P13929;P09104	ILPVPAFNV	P36956	YLPPGFLSA	P00966	HAHLDIEAF	Q7Z5L9	IPmTPTSSF	Q9UBL3	TLADVLYHV	Q14643;Q14571	TLLNVIKSV	P34896	FPLPGLPDF	Q9Y3Z3	NPIDHVSFY	Q8N2S1	HPRLDRQATY	Q86U44	DAHPTLVTY	Q04637	YPAQGVQQF			P52948	VPREKSVTY	O15357	VAAPPPKNSF
Q9H0J9	EYQKVWNLF	Q86YV9	RALDAGLAL	P29728	ILDPAEPTGDV	Q9Y508	ALAPGVRAV	Q9UIV1	FPVIYDVKY	O94832;B0I1T2	KYmDINFDF	Q6SPF0	VLTGLSIRL	P18074	HPEVTPLRF	P33991	YPQEVIPTF	Q9HBI5	EYIPKWEQF	Q8IXH7	NPADITVLF	Q5VWN6	LPFPGRSASY	Q6UXN9	YANSKAVTL			P11047	YPSETTVKY	P11473	LPHLADLVSY
Q9UL33	YPTEDYKVY	Q9NVF7	ILAAVETRL	Q8WXG6	YPLEDHTEF	Q9Y6E2	NYAQVFNKL	P19387	KLSDLQTQL	O43847	TYLPTSPLL	P61619;Q9H9S3	KLFGmIITI	Q9HCN4	GLDELFVQV	P28749	IPREVVAY	Q8N806	KYNDNFFGL	Q16850	TPVFGKGVAY	P05496	SPVNSSKQPSY	P61024;P33552	EPEPHILLF			P28074	NVADLHEKY	Q13901	YPVEIHEYL
P26641	FPEELTQTF	P53621	GYPEVALHF	Q8IVD9	ALLGILQHV	P13010	ALSSLIHAL	Q05193;P50570;Q9UQ16	VYSPHVLNL	P00846	VIIETISLL	Q15691	mLFPGSIAL	P01892;P30447;P05534;P18462;P30450;P30456;P30457;P01891;P10316	VmAPRTLVL	P55786	SLLPGIRDL	P62330	GLYEGLTWL	P00492	IPDKFVVGY	O95273	RLNEAAVTV	P48730;P49674	RYASINTHL			P63010	IPNENELQF	Q5TBA9	KLIGQVHEV
Q9NUQ8	VLLDAPIQL	Q5VTD9;Q99684	FSTPHGLEV	Q9UPN9	RYQFIEEAF	P04222;P30504;Q9TNN7;Q29963;P30505;P30508;P30510;Q29960;P30443;P04439;P13746;P30512;P16188;P16189;P10314;P16190;P30455;P30459;Q07000	VmAPRTLIL	Q3MIN7	MPQGPQLLDF	Q8IYD8	TYIQILESF	O94844	VYLPNINKI	A5YKK6	KVLGIVVGV	Q9Y2A7;P55160	KLAEKLTIL	Q9Y5U8	VQPRNWLLF	P43243	EPYGKIKNY	Q9NVK5	SLIEQTTAL	P42768	TPTPFFHTF			O00567	YPASTVQIL	Q9NQ31	VPEEGGATHVY
P50281	LPASINTAY	Q5BJF6	KILDLETQL	Q8TBB5	VYAFNLDTF	Q9UPN9;O15164	RYQFLEEAF	P84098	ILmEHIHKL	Q96AB3	RLLEVPVmL	Q14161	RLVEIQYEL	P62269	VLANGLDNKL	P60510	RYPDRITLI	O60610	NPVSWVQTF	Q96JB2	MDQDEGTKY	Q5EBM0	LLKPDLILL	Q96EK7	SYTSVKENF			P23258;Q9NRH3	YPKKLVQTY	P78415	FPHPHPAFY
P04792	RLFDQAFGL	Q6FI81	GLVDKLQAL	Q15154	IYSEVATLI	Q86VV8	SLLDNLLTI	Q13547;Q92769	EYSKQmQRF	Q96SY0	AYTPFHAVL	Q9BWJ5	SYmGHFDLL	Q9Y4C2	KLGSVPVTV	O15528	DYIIPKNTL	O95219	NYGRVFSEW	Q6PCT2	VGDPSVHLL	Q13574	IYILDPELL	P39656	TAVIDHHNY			Q9UBB4	HPDKKIVAY	P09884	LYPSIIQEF
Q9P055	ALFQHITAL	Q969Y2	AVVSGVLQAL	O75935	ALLEQVL	Q86SQ9	VYAFSIENF	P62906	IPHmDIEAL	Q9UBL3	TLADVLYHV	O14617	VYVQNVVKL	Q9UPN7;Q5H9R7;O75170	AImDLLLRL	Q92597	KLDPTKTTL	Q9UI30	IPKVEWSAF	O43920	KYTPPPHHI	O95931	VVKAGAPEL	Q6P1K8;Q13888	FPQHTIASL			Q15532	MPQGGGQHY	Q13547	RMLPHAPGV
Q9Y295	VYSEVAAYEF	Q9P2D3	GLLEIVTSV	Q8WXG6	TLVDFPLHL	Q6P2E9	ALSQDIPEI	P05107	GmDRYLIYV	Q6SPF0	VLTGLSIRL	O00159	KYmDVQFDF	O75170;Q9UPN7;Q5H9R7	ALmDLLLRL	O43776	FPVEIKSFY	O95825	FLNDEVWNL	Q8N3A8	RYSDSTFTF	Q8N163	ALDPELLLL	P30153;P30154	SLLPAIVEL			O00767	FPYDYSASEY	Q15393	VYPDGIRHI
Q8NI27	NLIDLDDLYV	P06733;P13929;P09104	ILPVPAFNV	Q92900	SLFERLVVL	Q6ZMG9	AILEKVFTA	Q04637	VLmTEDIKL	P61619;Q9H9S3	KLFGmIITI	Q92611	FYQRFPLSF	P62826	DPNLEFVAm	P57678	EYIQFVPLL	Q5VSL9	DLWLEREVF	Q9UJX3	LPSEIEVKY	Q9Y3B4	KYGPIRQI	O43524	GALGGSRAL			O95251	NPVDIVSTL	P42338	VPREATISY
Q96KA5	VYSLQQFGF	P29728	ILDPAEPTGDV	P42285	EYPFILDAF	Q9UJX3	SLADLYFRA	Q7Z5L9	IPmTPTSSF	Q15691	mLFPGSIAL	P62805	TAmDVVYAL	P18848	mPDDLLTTL	Q9H0J9	EYQKVWNLF	Q8TF40;Q9P278	PYNPLWAQL	O15121	FPNIPGKSL	Q7Z4P5	EPRPPRAF	Q9Y2F9	ILDGNELSY			O60830	ALIEGVGILL	P24539	VPVPPLPEY
Q63ZY3	KYLDNPL	Q8WXG6	YPLEDHTEF	Q9BZ01;Q14331	NYVKKFQSF	P52434	YPVDLGDKF	O94832;B0I1T2	KYmDINFDF	O94844	VYLPNINKI	Q92576	GQIEVVPEV	Q86WV6	mADPNIRFL	P62241	TPYRQWYESHY	Q9BWJ5	SYMGHFDLL	P14866	IYIAGHPAF	Q8N2S1	HPRLDRQATY	P35222;P14923	LATRAIPEL			P21333	VPASLPVEF	Q9H9Y6	MTGKPSLY
Q5SY16	VYTDFAFRI	Q8IVD9	ALLGILQHV	Q9NR30;Q9BQ39	ALAAALAHI	Q01543	TLYNTEVLL	O43847	TYLPTSPLL	Q14161	RLVEIQYEL	P43405	NIIELVHQV	P0DJ07	IYLTFPVAm	P30153;P30154	WLVDHVYAI	P61619;Q9H9S3	KLFGMIITI	P11021	QARIEIESF	Q8IXH7	NPADITVLF	Q16763	FPASPPKGY			Q9UKZ1	mLAPPREL	Q13547;Q92769	EYSKQMQRF
Q6ZS81	TYPQLEGFKF	Q9UPN9	RYQFIEEAF	P04075	ALSDHHIYL	Q00653	ALPTFSQPF	P00846	VIIETISLL	Q9BWJ5	SYmGHFDLL	Q8N655	ALVESLITV	Q7Z7A4	RLLDLENSL	Q969X6	LPNDKTLLY	P13639	GLHGWAFTL	P13639	GLKEGIPAL	Q16850	TPVFGKGVAY	Q9BZE4	YPNVGKSSF			P30101	LALFPGVAL	Q9H5V9	QGFGKTNIY
Q9BQ04;Q9BWF3	KLHGVNINV	Q8TBB5	VYAFNLDTF	P57740	AYLEAHETF	Q9UNX4	SLQDEIQRV	Q8IYD8	TYIQILESF	O14617	VYVQNVVKL	Q9Y3D0	TLIGLSIKV	P17707	DYNFVFTSF	Q8IZX4	ALDPNDENLI	P18621	RWPKKSAEFL	Q9BVK2	FLDPNNIPKA	P00492	IPDKFVVGY	Q9P2U8	mPLAGILVQY			Q9H992	ILPGSLFRF	Q13772	LLKSEKSSY
Q92597	KLDPTKTTL	Q15154	IYSEVATLI	Q6TFL4	VLLGKVYVV	Q13547	RmLPHAPGV	Q96AB3	RLLEVPVmL	O00159	KYmDVQFDF	P63010	TLLTAIVKL	Q96DI7	TYQVLAVTF	Q68CZ2	IPFPNVLPDF	Q9BQ90	KFNPVSFTW	O15121	LPIGIPYSISF	P43243	EPYGKIKNY	P62736;Q562R1;Q9BYX7;P60709;P68032;P63261;P63267;P68133;A5A3E0	VAIQAVLSL			P13473	FPVPGSGLVL	Q8TEB9	VGYPGRQYY
P19174	EQRSGDITY	O75935	ALLEQVL	P49588	IPIERLYVTY	P52294;O15131;O60684	VmDSKIVQV	Q96SY0	AYTPFHAVL	Q92611	FYQRFPLSF	Q96A65	GLSDLRLEL	Q5T4S7	KLLEEQGIFL	O00767	ITAPPSRVL	P05107	GMDRYLIYV	Q96QV6;P04908;Q93077;P20671;Q96KK5;Q99878;P0C0S8;Q6FI13;Q8IUE6;Q16777;Q7L7L0;Q9BTM1;P16104;O75367	YLTAEILEL	Q96JB2	MDQDEGTKY	O94979	MPRVQTQQY			Q5BJD5	FLYPFPLAL	P04156	RYPNQVYY
Q9Y483	EPEGTSHEF	Q8WXG6	TLVDFPLHL	Q9Y546	RYLVISEKL	P61421	AYLESFYKF	Q9UBL3	TLADVLYHV	P62805	TAmDVVYAL	Q7Z5P9	GLSAGVTGIAGL	Q9NQG6	QLTNVILHL	P08311	FLLPTGAEA	Q32P28	FPWELDPDW	Q6ZSS7	VTIVDTVTL	Q6PCT2	VGDPSVHLL	Q12769	YSLDHISSL			P62424	QPKRDLTRF	Q9NXE4	QGRVNPVEY
P55084	DAFEFHEAF	Q92900	SLFERLVVL	Q96EP9	RVADYIVKV	Q15038	SAAFPGASL	Q6SPF0	VLTGLSIRL	Q92576	GQIEVVPEV	Q14643;Q14571	TLLNVIKSV	P54577	EYLKVDAQF	Q32P51;P09651	NYNNQSSNF	Q86TM6	NPWDNKAVY	Q9HCS2	EYIATILEL	O43920	KYTPPPHHI	O43292	LPFPDETHERY			O60563	LPDTRSEAY	P62913	TPVFSKARY
Q14393	LPAREATQF	P42285	EYPFILDAF	Q96P20	LYQDRFDYL	O60341	RLLEATSYL	P61619;Q9H9S3	KLFGmIITI	P43405	NIIELVHQV	P18074	HPEVTPLRF	Q96GN5	KFAEEFYSF	Q00325	IYDSVKVYF	P19387	KWNPTAGVAF	P51665	LPINHQIIY	Q8N3A8	RYSDSTFTF	P20839;P12268	VAIIARTDL			P37268	FPTISLEF	P49327	FPQLDSTSF
Q96D46	IPKQVSISF	Q9BZ01;Q14331	NYVKKFQSF	P18615	VYKENLVDGF	Q13308	VYNSEYYHF	Q15691	mLFPGSIAL	Q8N655	ALVESLITV	Q9HCN4	GLDELFVQV	Q8TEL6	SYADQmFLL	Q53EP0	ILWETVPSm	Q9Y548	IYIPTAILW	Q96N66	GLLPDVPSL	Q9UJX3	LPSEIEVKY	Q9UN86	RYPDSHQLF			O14744	FPVEVNTVL	Q5SSJ5	FPYYPSPGVLF
Q96ST3	VYAQVARLF	Q9NR30;Q9BQ39	ALAAALAHI	P27708	GLADKVYFL	Q7Z7L7	GLLGNVAEV	O94844	VYLPNINKI	Q9Y3D0	TLIGLSIKV	P01892;P30447;P05534;P18462;P30450;P30456;P30457;P01891;P10316	VmAPRTLVL	Q9Y696	FLDGNEmTL	P46060	SLLQTLYKV	Q03933	SLWKEVSEL	Q15833	SLIRNLEQL	O15121	FPNIPGKSL	Q99613;B5ME19	SLDQPTQTV			P35221	NPVQALSEF	Q99460	FLSSVIQNL
Q9Y2K7	KYNFVTF	P04075	ALSDHHIYL	Q08999	IYIKQIKTF	O95153	EPPPEQVEL	Q14161	RLVEIQYEL	P63010	TLLTAIVKL	A5YKK6	KVLGIVVGV	O75643	VYmDWYEKF	P62273	LYWSHPRKF	Q70J99	RWFQPAIPSW	P14923;P35222	LATRALPEL	P14866	IYIAGHPAF	Q9NRG9	TLYEHNNEL			P30101	FAHTNVESL	Q86WV6	MADPNIRFL
Q99741	ILQDRLNQV	P57740	AYLEAHETF	Q99576	SLLGGDVVSV	Q6I9Y2	VLLSTIHEL	Q9BWJ5	SYmGHFDLL	Q96A65	GLSDLRLEL	P62269	VLANGLDNKL	Q92611	AYQSIQNYL	Q14527	HGNFPRLSY	O15027	GLWGHALLL	Q9Y2K1	mIFGVRmY	P11021	QARIEIESF	Q99460	LPKDTSPGSAY			Q9Y5X2	LPADIQAQF	Q5RKV6	ALMPVLNQV
Q92794	NTLMNSY	Q6TFL4	VLLGKVYVV	Q9NPF4	KLVELPYTV	Q6PL18	GLSNHIAAL	O14617	VYVQNVVKL	Q7Z5P9	GLSAGVTGIAGL	Q9Y4C2	KLGSVPVTV	P25391	HVPFFSVmL	Q14739	ALWNEEALL	Q9BRQ5	RYVELAWGF	Q9BPX3	AFLPTLQTL	P13639	GLKEGIPAL	P51854	VSTEHAVAL			P57076	SPWADNTAL	Q13838	MPNVKVAVF
Q92888	VPVPPNVAF	P49588	IPIERLYVTY	P25205	ALKDFVASI	P30443;P04439;P13746;P30512;P16188;P16189;P10314;P16190;P30455;P30459;Q07000;P04222;P30504;Q9TNN7;Q29963;P30505;P30508;P30510;Q29960	VmAPRTLLL	O00159	KYmDVQFDF	Q14643;Q14571	TLLNVIKSV	Q9UPN7;Q5H9R7;O75170	AImDLLLRL	O95433	YYFEGIKQTF	Q8NBJ7	LPTEEEWEF	Q99816	IYLPYLHEW	Q4J6C6	YPSIHITAY	Q9BVK2	FLDPNNIPKA	P35637	QGYGQQNQY			Q08ER8	LIREEKNSY	Q9Y520	FYMDTSHLF
P04040	SALEHSIQY	Q9Y546	RYLVISEKL	Q9BQI3	RYLNEFEEL	Q9UPW6	ILQSFIHDV	Q92611	FYQRFPLSF	P18074	HPEVTPLRF	P56192	PYVNNVPHL	Q9H3C7	YIDDTLTmV	Q92797	KYPKVWEGF	Q99698	SLLPLVWKI	Q9NYW7	FVAEFSVPLL	O15121	LPIGIPYSISF	P60228	YSDDIPHAL			P51398	FAYPAIRYL	Q15366	FPMTHGNTGF
Q6P1A2	RLIQESPTL	Q96EP9	RVADYIVKV	P31483	VFPDKGYSF	Q6IN85	FLFEPVVKA	P62805	TAmDVVYAL	Q9HCN4	GLDELFVQV	P28223	FLVMPVSmL	Q92608	KmWEEAISL	Q9Y3Z3	NPIDHVSFY	O94832;B0I1T2	KYMDINFDF	Q8NFQ6	LLISTDLKY	Q96QV6;P04908;Q93077;P20671;Q96KK5;Q99878;P0C0S8;Q6FI13;Q8IUE6;Q16777;Q7L7L0;Q9BTM1;P16104;O75367	YLTAEILEL	Q12769	YLLPYENLL			P51572	KLDVGEV	Q13885;Q9BVA1;Q13509;P68371;P07437	EYPDRIMNTF
Q9Y6X3	VLLGHIFYV	Q96P20	LYQDRFDYL	O43809	LYPLTNYTF	O75153	ALLDNNIGL	Q92576	GQIEVVPEV	P01892;P30447;P05534;P18462;P30450;P30456;P30457;P01891;P10316	VmAPRTLVL	O75170;Q9UPN7;Q5H9R7	ALmDLLLRL	Q9NQG7	SLNGLEVHL	Q9HBI5	EYIPKWEQF	Q709C8	TYISWKEEL	P06737	FPDQVAIQL	Q6ZSS7	VTIVDTVTL	Q9Y2Z2	VLIDDLTTL			O15357	VAAPPPKNSF	Q15436;Q15437	LYPQFMFHL
P49754	RYVEIVSQF	P18615	VYKENLVDGF	Q96RK1	ALTSLELEL	Q92621	ALLDRIVSV	P43405	NIIELVHQV	A5YKK6	KVLGIVVGV	P62826	DPNLEFVAm	Q6PL18	LYPEVFEKF	Q8N806	KYNDNFFGL	Q8WVX9	NPFHWGEVEY	Q92974	KYPLLISRI	Q9HCS2	EYIATILEL	P62081	IIFVPVPQL			P11473	LPHLADLVSY	P52294;O15131;O60684	VMDSKIVQV
Q9Y4A5	NPADSISHVAY	P27708	GLADKVYFL	Q9NZS9	KAVNPGRSL	Q14999	TLISELVQA	Q8N655	ALVESLITV	P62269	VLANGLDNKL	P18848	mPDDLLTTL	P33992	VLQDIQVmL	P62330	GLYEGLTWL	P31350	FPIEYHDIW	Q5S007	QFNLSYNQL	P51665	LPINHQIIY	Q9UPN7	FPEEAVLQQAF			Q13901	YPVEIHEYL	Q14814	LPFSSMPTAY
A8MWD9;P62308	ImLEALERV	Q08999	IYIKQIKTF	Q8WY64	VYLPTHTSL	Q8NB46	TLAETLVNL	Q9Y3D0	TLIGLSIKV	Q9Y4C2	KLGSVPVTV	Q86WV6	mADPNIRFL	Q9Y262	RYQDAIRVF	Q9Y5U8	VQPRNWLLF	Q8TDS5	PWTSNTVFL	Q9H2H9	AFALANTGILL	Q96N66	GLLPDVPSL	O95807;P56557	VYPGIAVFF			Q5TBA9	KLIGQVHEV	Q13885;Q9BVA1;Q13509;P68371;P07437	YPDRIMNTF
P49588	NTIDPSHPm	Q99576	SLLGGDVVSV	O43684	FPNKQGYVL	Q92688	SLINVGLISV	P63010	TLLTAIVKL	Q9UPN7;Q5H9R7;O75170	AImDLLLRL	P0DJ07	IYLTFPVAm	P05067	SLLYNVPAV	O60610	NPVSWVQTF	Q92901;P39023	FIDTTSKF	Q14739	VPYRIFPY	Q96RD3	VLLIILSHI	P56557;O95807	VYPGLAVFF			Q9NQ31	VPEEGGATHVY	Q53EP0	ILWETVPSM
P42356;Q8N8J0;A4QPH2	IYSTAFDYF	Q9NPF4	KLVELPYTV	Q9NXW2	FPSSNVHVY	O14777	ALNEQIARL	Q96A65	GLSDLRLEL	P56192	PYVNNVPHL	Q7Z7A4	RLLDLENSL	P46977	KLNPQQFEV	O95219	NYGRVFSEW	Q15629	KYQKGFSLW	Q9BQI4	IVYARVLAL	Q15833	SLIRNLEQL	Q7L1Q6	FTEAGLKEL			P78415	FPHPHPAFY	Q8TEL6	SYADQMFLL
Q9P2G9	WLDETLAQV	P25205	ALKDFVASI	P98194	IVAEIIKKV	P36959;Q9P2T1	GYSEHFVEF	Q7Z5P9	GLSAGVTGIAGL	P28223	FLVMPVSmL	P17707	DYNFVFTSF	Q8N684	VYDVVELKF	Q9UI30	IPKVEWSAF	Q8N5C6	VVLKDEFSSF	P18077	YARDETEFY	P14923;P35222	LATRALPEL	Q9UL46	KVLERVV			P09884	LYPSIIQEF	Q9NYP3	LPQTSHVSF
Q13107	ALYGQPLLL	Q9BQI3	RYLNEFEEL	Q16850	TPVFGKGVAY	P53680	AYLEAIHNF	Q14643;Q14571	TLLNVIKSV	O75170;Q9UPN7;Q5H9R7	ALmDLLLRL	Q96DI7	TYQVLAVTF	Q5T8I9	NYFDEQFEF	O95825	FLNDEVWNL	O94985	ISNEFKVEV	Q15437	MPQFSTIEY	Q9Y2K1	mIFGVRmY	Q6UW02	IPRETLVLY			Q13547	RMLPHAPGV	P84098	ILMEHIHKL
Q9BY07	LFSGQPLII	P31483	VFPDKGYSF	Q8TEL6	KYINTDAKF	Q9NVK5	SLIEQTTAL	P18074	HPEVTPLRF	P62826	DPNLEFVAm	Q5T4S7	KLLEEQGIFL	P56192	NYTLVSHLI	Q5VSL9	DLWLEREVF	Q86V97	VYNPVRAEW	O96019	MPTVHYEF	Q9BPX3	AFLPTLQTL	Q13884	LADPENRQL			Q15393	VYPDGIRHI	O95793	YPFPVPPLLY
Q68EM7	EYGKFFVTL	O43809	LYPLTNYTF	Q9UBF8	KLYDGFQYL	P62841	EMVGSMVGVY	Q9HCN4	GLDELFVQV	P18848	mPDDLLTTL	Q9NQG6	QLTNVILHL	Q9Y5Q8	SmYDKVLmL	Q8TF40;Q9P278	PYNPLWAQL	O00541	QPIVWITPY	O00159	KYMDVQFDF	Q4J6C6	YPSIHITAY	Q8N9N2	YIFKERESF			P42338	VPREATISY	Q9NP97	MDNPTTTQY
Q8IWR0	HPLEGTHEL	Q96RK1	ALTSLELEL	P50914	FPHSAHQKY	O00571;O15523	FLLPILSQI	P01892;P30447;P05534;P18462;P30450;P30456;P30457;P01891;P10316	VmAPRTLVL	Q86WV6	mADPNIRFL	P54577	EYLKVDAQF	O00311	mPYLEHESF	Q9BWJ5	SYMGHFDLL	Q86V97;Q8WVZ9	VYKPAQNSW	Q9BXS4	SFITSSWTF	Q9NYW7	FVAEFSVPLL	Q6PCB8	MPVEKNITL			P24539	VPVPPLPEY	Q9P0I2	MPADTNKAF
P05109	KYSLIKGNF	Q9NZS9	KAVNPGRSL	P18858	KYPDIISRI	P23526	VLIETLVTL	P39748	YVFDGKPPQL	P0DJ07	IYLTFPVAm	Q96GN5	KFAEEFYSF	Q96F05	VVDKTLLLV	P61619;Q9H9S3	KLFGMIITI	Q9BXL6	KVLQAQV	P55160	RMLDSVEKL	Q8NFQ6	LLISTDLKY	Q99081	HAVGPSTSL			Q9H9Y6	MTGKPSLY	O00257	HPYQPDPKM
P40222	ALRDVSEEL	Q8WY64	VYLPTHTSL	Q6Z5	MFLGmDLPGL	P02545	RLAVYIDRV	A5YKK6	KVLGIVVGV	Q7Z7A4	RLLDLENSL	Q8TEL6	SYADQmFLL	O00160	YImGYISKV	P13639	GLHGWAFTL	Q9NVF7	KVIDEIYRV	P28340	FPSPIRLEF	P06737	FPDQVAIQL	P14735	FPIPDLQKY			Q13547;Q92769	EYSKQMQRF	Q6PI26	NVHDIMVSF
P04843	FLLALEPEL	O43684	FPNKQGYVL	Q9HB90;Q9NQL2	KLIPQLPTL	P00966	HAHLDIEAF	P62269	VLANGLDNKL	P17707	DYNFVFTSF	Q9Y696	FLDGNEmTL	Q9P2G9	VmGKIFAV	P18621	RWPKKSAEFL	Q86U44	DAHPTLVTY	P04844	YAAQASQAL	Q92974	KYPLLISRI	Q04637	VLMTEDIKL			Q5VTT5	EYMKTTWF	Q92608	KMWEEAISL
A8MTY0	KYVKDFHKF	Q9NXW2	FPSSNVHVY	Q14145	VIDGHIYAV	Q9UIV1	FPVIYDVKY	Q9Y4C2	KLGSVPVTV	Q96DI7	TYQVLAVTF	O75643	VYmDWYEKF	Q15758	KLGPEGELL	Q5T011	VVWGTVIRV	Q5VWN6	LPFPGRSASY	O14977	VYGSFASKL	Q5S007	QFNLSYNQL	Q9UBQ7	RLPEAIEEV			Q9H5V9	QGFGKTNIY	Q86Y56	LPHVVPTL
Q13045	SLFPGKLEV	P98194	IVAEIIKKV	P62241	TPYRQWYESHY	P19387	KLSDLQTQL	Q9UPN7;Q5H9R7;O75170	AImDLLLRL	Q5T4S7	KLLEEQGIFL	Q92611	AYQSIQNYL	P04844	ALFFQLVDV	Q9BQ90	KFNPVSFTW	P05496	SPVNSSKQPSY	Q58FF7;P08238	ILDKKVEKV	Q9H2H9	AFALANTGILL	P27695	HLYPNTPYAY			Q13772	LLKSEKSSY	Q7Z4G4	LPYQGHNSF
Q9H223	LPLEEAYRF	Q16850	TPVFGKGVAY	P49366	VYINTAQEF	Q05193;P50570;Q9UQ16	VYSPHVLNL	P56192	PYVNNVPHL	Q9NQG6	QLTNVILHL	P25391	HVPFFSVmL	P26358	VYQIFDTFF	P05107	GMDRYLIYV	O95273	RLNEAAVTV	P06737	HPALAIPEL	Q14739	VPYRIFPY	Q13233	MPSSDTTVTF			Q8TEB9	VGYPGRQYY	O60336	DPRSGLVAY
Q5JTH9	RPTDVAISF	Q8TEL6	KYINTDAKF	Q969F9	KYQIINEEF	Q3MIN7	MPQGPQLLDF	P28223	FLVMPVSmL	P54577	EYLKVDAQF	O95433	YYFEGIKQTF	P55209;Q99733	QPmSFVLEF	Q32P28	FPWELDPDW	Q9NVK5	SLIEQTTAL	Q9H2Y7	IPYQDRESY	Q9BQI4	IVYARVLAL	Q13409	FPVGDVNNF			P04156	RYPNQVYY	P68871;P02042;P02100;P69891;P69892	VVYPWTQRF
O15479	GVYDGEEHSV	Q9UBF8	KLYDGFQYL	Q9Y4G6	EFVSIPAQI	P84098	ILmEHIHKL	O75170;Q9UPN7;Q5H9R7	ALmDLLLRL	Q96GN5	KFAEEFYSF	Q9H3C7	YIDDTLTmV	O96005	ALLETNPYL	Q86TM6	NPWDNKAVY	Q5EBM0	LLKPDLILL	Q5SYB0	LmLQDRESY	P18077	YARDETEFY	P48643	HPIRIADGY			Q9NXE4	QGRVNPVEY	O15145	FPIPGEPGF
O75083	DASKVVTVF	P50914	FPHSAHQKY	Q9Y6X3	EYTRALFLL	Q13547;Q92769	EYSKQmQRF	P62826	DPNLEFVAm	Q8TEL6	SYADQmFLL	Q92608	KmWEEAISL	O60216	RLQESVmEA	P19387	KWNPTAGVAF	Q13574	IYILDPELL	Q04637	YPAQGVQQF	Q15437	MPQFSTIEY	O14910	TAIREVYQY			P62913	TPVFSKARY	Q8NHW5;P05388	FLADPSAFVAA
P13747;P30462;P18463;Q95365;P30475;Q29836;Q31612;P30504;Q9TNN7;P30505;Q95604;Q29865	FAYDGKDYL	P18858	KYPDIISRI	P43003	IFIAQVNNF	P62906	IPHmDIEAL	P18848	mPDDLLTTL	Q9Y696	FLDGNEmTL	Q9NQG7	SLNGLEVHL	O60294	RLSPVSPAL	Q9Y548	IYIPTAILW	O95931	VVKAGAPEL	Q6UXN9	YANSKAVTL	O96019	MPTVHYEF	P12270	QASDVSVKY			P49327	FPQLDSTSF	P63010	SFIPSSVPATF
P30462;P18463;Q95365;P30475;Q29836;Q31612;P30504;Q9TNN7;P30505;Q95604;Q29865;P13747	FAYDGKDYI	Q5VU65	SPLTPGLAI	Q9NR48	TYDYNFHSF	P53680	VYTVVDEmF	Q86WV6	mADPNIRFL	O75643	VYmDWYEKF	Q6PL18	LYPEVFEKF	Q8N766	FPQTALVSF	Q03933	SLWKEVSEL	Q8N163	ALDPELLLL	P61024;P33552	EPEPHILLF	O00159	KYMDVQFDF	Q9UPN3	GLIDRQVTV			Q5SSJ5	FPYYPSPGVLF	Q9UBM7	TPAGVVNKY
P51571	YADVGGKQF	Q6Z5	MFLGmDLPGL	P36956	YLPPGFLSA	P05107	GmDRYLIYV	P0DJ07	IYLTFPVAm	Q92611	AYQSIQNYL	P33992	VLQDIQVmL	Q9NVV0	FPFFDIAHY	Q70J99	RWFQPAIPSW	Q9Y3B4	KYGPIRQI	P48730;P49674	RYASINTHL	Q9BXS4	SFITSSWTF	O75190;Q7Z6W7;Q8NHS0	SPEDIKKAY			Q99460	FLSSVIQNL	Q9H3M7	LPQGPLGTSF
Q14562	HAFGGNKASY	Q9HB90;Q9NQL2	KLIPQLPTL	Q9Y508	ALAPGVRAV	Q04637	VLmTEDIKL	Q7Z7A4	RLLDLENSL	P25391	HVPFFSVmL	Q9Y262	RYQDAIRVF	Q9NZ08	LPYTVVIHY	O15027	GLWGHALLL	Q7Z4P5	EPRPPRAF	P42768	TPTPFFHTF	P55160	RMLDSVEKL	Q8WXX5	ELADIKQAY			Q86WV6	MADPNIRFL	Q15532	QGYPGQQQGY
P28749	QPQANSHVY	Q14145	VIDGHIYAV	Q9Y6E2	NYAQVFNKL	Q7Z5L9	IPmTPTSSF	P17707	DYNFVFTSF	O95433	YYFEGIKQTF	P05067	SLLYNVPAV	Q8NF37	LTLFPVRLL	Q9BRQ5	RYVELAWGF	Q8N2S1	HPRLDRQATY	Q96EK7	SYTSVKENF	P28340	FPSPIRLEF	O95298	FPEEDKKTY			Q5RKV6	ALMPVLNQV	Q9Y4K3	DAKPELLAF
P52952	AAFKPEAY	P62241	TPYRQWYESHY	O95402	AVLEVISSL	Q96CB8	LPmADLSSF	Q96DI7	TYQVLAVTF	Q9H3C7	YIDDTLTmV	P46977	KLNPQQFEV	Q01780	FAVDLEHHSY	Q99816	IYLPYLHEW	Q8IXH7	NPADITVLF	P39656	TAVIDHHNY	P04844	YAAQASQAL	Q15038	AAFPGASLY			Q13838	MPNVKVAVF	P26641	FPAGKVPAF
Q9Y646	SPHTGIQEY	P49366	VYINTAQEF	P13010	ALSSLIHAL	O94832;B0I1T2	KYmDINFDF	Q5T4S7	KLLEEQGIFL	Q92608	KmWEEAISL	Q8N684	VYDVVELKF	Q9BXS9	AYALLLQHL	Q99698	SLLPLVWKI	A5YKK6	RYPNSHTHYF	P50897	FYAHIIPFL	O14977	VYGSFASKL	Q13042	RYLSKATTL			Q9Y520	FYMDTSHLF	Q15435	NPLQKDPQY
O14497	VGDPGQRTL	Q969F9	KYQIINEEF	P04222;P30504;Q9TNN7;Q29963;P30505;P30508;P30510;Q29960;P30443;P04439;P13746;P30512;P16188;P16189;P10314;P16190;P30455;P30459;Q07000	VmAPRTLIL	P42224	FPmEIRQY	Q9NQG6	QLTNVILHL	Q9NQG7	SLNGLEVHL	Q5T8I9	NYFDEQFEF	P13639	TAISLFYEL	O94832;B0I1T2	KYMDINFDF	Q16850	TPVFGKGVAY	Q6P1K8;Q13888	FPQHTIASL	Q58FF7;P08238	ILDKKVEKV	Q96S19	YLDPAQRGV			Q15366	FPMTHGNTGF	Q9HAI6	NPISVLNEY
P04350;P68371;P07437	RYLTVAAVF	Q9Y4G6	EFVSIPAQI	Q13315	ILLKDILSV	O43847	TYLPTSPLL	P54577	EYLKVDAQF	Q6PL18	LYPEVFEKF	P56192	NYTLVSHLI	Q01085	VFPEKGYSF	Q709C8	TYISWKEEL	P00492	IPDKFVVGY	P30153;P30154	SLLPAIVEL	P06737	HPALAIPEL	Q99684	QPRSPGPDY			Q13885;Q9BVA1;Q13509;P68371;P07437	EYPDRIMNTF	P02786	AFPFLAY
O94979	IYIWDLNNF	Q9Y6X3	EYTRALFLL	Q9UPN9;O15164	RYQFLEEAF	P00846	VIIETISLL	Q96GN5	KFAEEFYSF	P33992	VLQDIQVmL	Q9Y5Q8	SmYDKVLmL	P31943	RYGDGGSTF	Q8WVX9	NPFHWGEVEY	P43243	EPYGKIKNY	O43524	GALGGSRAL	Q9H2Y7	IPYQDRESY	P52948	VPREKSVTY			Q9UBB9	VYPLMKEYF	P01903	LPFLPSTEDVY
Q7L1Q6	QYSPLLAAF	P43003	IFIAQVNNF	Q86VV8	SLLDNLLTI	Q8IYD8	TYIQILESF	Q8TEL6	SYADQmFLL	Q9Y262	RYQDAIRVF	O00311	mPYLEHESF	Q99941	HPDRSQPAF	P31350	FPIEYHDIW	Q96JB2	MDQDEGTKY	Q9Y2F9	ILDGNELSY	Q5SYB0	LmLQDRESY	Q14562	HAFGGNKASY			Q15436;Q15437	LYPQFMFHL	Q13496	YAFPLAHSL
Q14444	SLLDEFYKL	Q9NR48	TYDYNFHSF	Q86SQ9	VYAFSIENF	Q9HCE7	LLENEGTVY	Q9Y696	FLDGNEmTL	P05067	SLLYNVPAV	Q96F05	VVDKTLLLV	Q9H3K2	IAISRTPVL	Q8TDS5	PWTSNTVFL	Q6PCT2	VGDPSVHLL	P35222;P14923	LATRAIPEL	Q04637	YPAQGVQQF	P11047	YPSETTVKY			P52294;O15131;O60684	VMDSKIVQV	O43684	YPTSIASLAF
Q13435	IYEPNFIFF	P36956	YLPPGFLSA	Q6P2E9	ALSQDIPEI	Q96AB3	RLLEVPVmL	O75643	VYmDWYEKF	P46977	KLNPQQFEV	O00160	YImGYISKV	P20700	RLAVYIDKV	Q92901;P39023	FIDTTSKF	O43920	KYTPPPHHI	Q16763	FPASPPKGY	Q6UXN9	YANSKAVTL	P28074	NVADLHEKY			Q14814	LPFSSMPTAY	Q8N3C0	LPNYLDVATF
O15427	YAFPKAVSV	O75683	RLHEKIQEA	Q6ZMG9	AILEKVFTA	Q96SY0	AYTPFHAVL	Q92611	AYQSIQNYL	Q8N684	VYDVVELKF	Q9P2G9	VmGKIFAV	P04040	SALEHSIQY	Q15629	KYQKGFSLW	Q8N3A8	RYSDSTFTF	Q9BZE4	YPNVGKSSF	P61024;P33552	EPEPHILLF	O43399	HDVQVSSAY			Q13885;Q9BVA1;Q13509;P68371;P07437	YPDRIMNTF	P37268	MPAVKAIIYQY
Q96SN7	LFLAEVVLL	Q9Y508	ALAPGVRAV	Q9UJX3	SLADLYFRA	Q9UBL3	TLADVLYHV	P25391	HVPFFSVmL	Q5T8I9	NYFDEQFEF	Q15758	KLGPEGELL	Q149N8	IFEGLVKQI	Q8N5C6	VVLKDEFSSF	Q9UJX3	LPSEIEVKY	Q14157	NPYSGDLTKF	P48730;P49674	RYASINTHL	P63010	IPNENELQF			Q53EP0	ILWETVPSM	Q96KR1	FNDPKEM
P55786	SLLPGIRDL	Q9Y6E2	NYAQVFNKL	P52434	YPVDLGDKF	Q6SPF0	VLTGLSIRL	O95433	YYFEGIKQTF	P56192	NYTLVSHLI	P04844	ALFFQLVDV	P51531;P51532	ILQEREYRL	O94985	ISNEFKVEV	O15121	FPNIPGKSL	Q9H410	HPIHQGITEL	Q15532	mPQGGGQHY	O00567	YPASTVQIL			Q8TEL6	SYADQMFLL	P23528;Q9Y281;P60981	APLKSKMIY
Q6P2H3	RYLADLPTL	O95402	AVLEVISSL	Q9UHH9	SLIDIVTEI	P61619;Q9H9S3	KLFGmIITI	Q9H3C7	YIDDTLTmV	Q9Y5Q8	SmYDKVLmL	P26358	VYQIFDTFF	Q9Y240	ALDTRVVEL	Q86V97	VYNPVRAEW	P14866	IYIAGHPAF	Q9P2U8	mPLAGILVQY	P42768	TPTPFFHTF	P23258;Q9NRH3	YPKKLVQTY			Q9NYP3	LPQTSHVSF	Q12830	MPNGTVQRF
Q6WKZ4	LPKKEGLSF	P13010	ALSSLIHAL	Q01543	TLYNTEVLL	Q15691	mLFPGSIAL	Q92608	KmWEEAISL	O00311	mPYLEHESF	P55209;Q99733	QPmSFVLEF	O60216;Q9H4I0	ITLPEEF	O00541	QPIVWITPY	P11021	QARIEIESF	P62736;Q562R1;Q9BYX7;P60709;P68032;P63261;P63267;P68133;A5A3E0	VAIQAVLSL	Q96EK7	SYTSVKENF	Q9UBB4	HPDKKIVAY			P84098	ILMEHIHKL	P78527	LPMKETGLMY
Q9UBS9	LYIVEPLKF	P04222;P30504;Q9TNN7;Q29963;P30505;P30508;P30510;Q29960;P30443;P04439;P13746;P30512;P16188;P16189;P10314;P16190;P30455;P30459;Q07000	VmAPRTLIL	Q00653	ALPTFSQPF	O94844	VYLPNINKI	Q9NQG7	SLNGLEVHL	Q96F05	VVDKTLLLV	O96005	ALLETNPYL	Q9Y240	GLDAGLHQL	Q86V97;Q8WVZ9	VYKPAQNSW	P13639	GLKEGIPAL	Q9H7H0	ALANGAQLLL	P39656	TAVIDHHNY	Q15532	MPQGGGQHY			O95793	YPFPVPPLLY	P42224	FPMEIRQY
Q9NZJ4	FLADIVQKL	Q13315	ILLKDILSV	Q9UNX4	SLQDEIQRV	Q14161	RLVEIQYEL	Q6PL18	LYPEVFEKF	O00160	YImGYISKV	O60216	RLQESVmEA	P62917	AmNPVEHPF	Q9BXL6	KVLQAQV	Q8N1W1	ALTAGALPAL	O95864	ALLDIIRSL	P50897	FYAHIIPFL	O00767	FPYDYSASEY			Q9NP97	MDNPTTTQY	P35222	HAIMRSPQM
Q149N8	IFEGLVKQI	Q9UPN9;O15164	RYQFLEEAF	Q13547	RmLPHAPGV	Q9BWJ5	SYmGHFDLL	P33992	VLQDIQVmL	Q9P2G9	VmGKIFAV	O60294	RLSPVSPAL	Q9UG63	FLDEPTNHL	Q9NVF7	KVIDEIYRV	Q10713	MVEIITKEF	O94979	MPRVQTQQY	Q6P1K8;Q13888	FPQHTIASL	P10155	HPAIALREY			O14757	MPEPDAQRF	Q00403	FKEITTM
Q7Z6J4	SVSNLVTVF	Q86VV8	SLLDNLLTI	P52294;O15131;O60684	VmDSKIVQV	O14617	VYVQNVVKL	Q9Y262	RYQDAIRVF	Q15758	KLGPEGELL	Q13541;Q13542;O60516	TPGGTRIIY	Q15046	HLTDITLKV	Q86U44	DAHPTLVTY	Q9BVK2	FLDPNNIPKA	Q99941	LLWDVPAPSL	P30153;P30154	SLLPAIVEL	O95251	NPVDIVSTL			Q9P0I2	MPADTNKAF	O95229	MGRDPGVSF
Q63ZY3	TERELKVAY	Q86SQ9	VYAFSIENF	P61421	AYLESFYKF	O00159	KYmDVQFDF	P05067	SLLYNVPAV	P04844	ALFFQLVDV	Q8TEM1	VYVSDIQEL	P48029	LVYNNTYVY	Q5VWN6	LPFPGRSASY	O15121	LPIGIPYSISF	Q12769	YSLDHISSL	O43524	GALGGSRAL	Q9HD20	IAAPFTSKL			O00257	HPYQPDPKM	Q9Y2I7	MPRLEVQSF
P10155	HPAIALREY	Q6P2E9	ALSQDIPEI	Q15038	SAAFPGASL	Q92611	FYQRFPLSF	P46977	KLNPQQFEV	P26358	VYQIFDTFF	Q8N766	FPQTALVSF	Q15833	ILSGVIRSV	P05496	SPVNSSKQPSY	Q96QV6;P04908;Q93077;P20671;Q96KK5;Q99878;P0C0S8;Q6FI13;Q8IUE6;Q16777;Q7L7L0;Q9BTM1;P16104;O75367	YLTAEILEL	O43292	LPFPDETHERY	Q9Y2F9	ILDGNELSY	O60830	ALIEGVGILL			Q6PI26	NVHDIMVSF	A1KXE4	YPAGFPMGY
Q99684	GLYERPTAA	Q6ZMG9	AILEKVFTA	O60341	RLLEATSYL	P62805	TAmDVVYAL	Q8N684	VYDVVELKF	P55209;Q99733	QPmSFVLEF	Q9NVV0	FPFFDIAHY	Q05086	TYKVISNEF	O95273	RLNEAAVTV	Q6ZSS7	VTIVDTVTL	P20839;P12268	VAIIARTDL	P35222;P14923	LATRAIPEL	P21333	VPASLPVEF			Q92608	KMWEEAISL	O15226	MPRDIYQDY
Q6N021	VKDFTSF	Q9UJX3	SLADLYFRA	Q13308	VYNSEYYHF	Q92576	GQIEVVPEV	Q5T8I9	NYFDEQFEF	O96005	ALLETNPYL	Q9NZ08	LPYTVVIHY	Q9UPN9	VYAQKHQQL	Q92888	VPVPPNVAF	Q9HCS2	EYIATILEL	Q9UN86	RYPDSHQLF	Q16763	FPASPPKGY	Q9UKZ1	mLAPPREL			Q86Y56	LPHVVPTL	Q9Y5Q8	SMYDKVLML
P53621	TLLGHLDYI	Q96RK4	QYASAFHFL	Q96P70	RLIPTLVSI	P43405	NIIELVHQV	P56192	NYTLVSHLI	O60216	RLQESVmEA	Q5EBM0	LLKPDLILL	Q6Y1H2	SYIPIFPQL	Q9NVK5	SLIEQTTAL	P51665	LPINHQIIY	Q99613;B5ME19	SLDQPTQTV	Q9BZE4	YPNVGKSSF	P30101	LALFPGVAL			Q7Z4G4	LPYQGHNSF	Q9Y605;Q96HT8	FLLPVINEM
P49588	IPLDDPTLLF	P52434	YPVDLGDKF	Q7Z7L7	GLLGNVAEV	Q8N655	ALVESLITV	Q9Y5Q8	SmYDKVLmL	O60294	RLSPVSPAL	Q8NF37	LTLFPVRLL	O76094	GLQEGTHEL	Q5EBM0	LLKPDLILL	Q96N66	GLLPDVPSL	Q9NRG9	TLYEHNNEL	Q14157	NPYSGDLTKF	Q9H992	ILPGSLFRF			O60336	DPRSGLVAY	O75533	TASAVVQHM
P24941	IPLPLIKSY	Q9UHH9	SLIDIVTEI	O95153	EPPPEQVEL	Q86YW9;Q93074	GLIDFAIQL	O00311	mPYLEHESF	Q13541;Q13542;O60516	TPGGTRIIY	Q01780	FAVDLEHHSY	Q9BSA9	ALLSIIATV	Q13574	IYILDPELL	O00487	VYISSLALL	Q99460	LPKDTSPGSAY	Q9H410	HPIHQGITEL	P50990	ELAKQITSY			P68871;P02042;P02100;P69891;P69892	VVYPWTQRF	P24385;P30279;P30281	EVFPLAMNY
Q86WV6	VYSNSIYEL	Q01543	TLYNTEVLL	Q6I9Y2	VLLSTIHEL	Q9Y3D0	TLIGLSIKV	Q96F05	VVDKTLLLV	Q8TEM1	VYVSDIQEL	Q9BXS9	AYALLLQHL	P08236	YLYSLEVQL	O95931	VVKAGAPEL	Q96RD3	VLLIILSHI	P51854	VSTEHAVAL	Q9P2U8	mPLAGILVQY	P13473	FPVPGSGLVL			O15145	FPIPGEPGF	Q9Y5R8	TPTGIKVVM
Q99613;B5ME19	SLYDYNPNL	Q6IE37;Q6IE36	AILAYAFAL	Q6PL18	GLSNHIAAL	P63010	TLLTAIVKL	O00160	YImGYISKV	Q9BVK6	SILQTLILV	P13639	TAISLFYEL	P27105	RYLQTLTTI	P17181	VIQDYPLIY	Q15833	SLIRNLEQL	P35637	QGYGQQNQY	P62736;Q562R1;Q9BYX7;P60709;P68032;P63261;P63267;P68133;A5A3E0	VAIQAVLSL	Q5BJD5	FLYPFPLAL			Q8NHW5;P05388	FLADPSAFVAA	A4D1P6	MPVPVILNF
Q9Y236	TYITSVSRL	Q00653	ALPTFSQPF	P30443;P04439;P13746;P30512;P16188;P16189;P10314;P16190;P30455;P30459;Q07000;P04222;P30504;Q9TNN7;Q29963;P30505;P30508;P30510;Q29960	VmAPRTLLL	Q96A65	GLSDLRLEL	Q9P2G9	VmGKIFAV	Q8N766	FPQTALVSF	O75369	FVVESIGSEV	Q9UN75	LDVNDNGPAF	Q8N163	ALDPELLLL	Q9H0D6	SAPPPVTY	P60228	YSDDIPHAL	Q9H7H0	ALANGAQLLL	P62424	QPKRDLTRF			P63010	SFIPSSVPATF	E0CX11	FTLGNVVGMY
Q9HC24	KYPLNLYLL	Q9UNX4	SLQDEIQRV	Q9UPW6	ILQSFIHDV	Q7Z5P9	GLSAGVTGIAGL	Q15758	KLGPEGELL	Q9NVV0	FPFFDIAHY	Q01085	VFPEKGYSF	Q14C86	YLLQVLRYL	Q9Y3B4	KYGPIRQI	P14923;P35222	LATRALPEL	Q12769	YLLPYENLL	O95864	ALLDIIRSL	O60563	LPDTRSEAY			Q9UBM7	TPAGVVNKY	Q13547;Q92769	LPHAPGVQM
Q969V6	FLDGHDLQL	Q13547	RmLPHAPGV	Q6IN85	FLFEPVVKA	Q14643;Q14571	TLLNVIKSV	P04844	ALFFQLVDV	Q9NZ08	LPYTVVIHY	P31943	RYGDGGSTF	P84098	LYLKVKGNVF	Q7Z4P5	EPRPPRAF	Q9Y2K1	mIFGVRmY	Q9Y2Z2	VLIDDLTTL	O94979	MPRVQTQQY	P37268	FPTISLEF			Q9H3M7	LPQGPLGTSF	P33992	VLQDIQVML
Q15393	TLVYHVVGV	P52294;O15131;O60684	VmDSKIVQV	Q9NX74	RLFSSIVTV	P18074	HPEVTPLRF	P26358	VYQIFDTFF	Q5EBM0	LLKPDLILL	Q99941	HPDRSQPAF	Q15629	AYPHNLmTF	Q8N2S1	HPRLDRQATY	Q9BPX3	AFLPTLQTL	P13010	IFTDLSSRF	Q99941	LLWDVPAPSL	O14744	FPVEVNTVL			Q15532	QGYPGQQQGY	Q00610	FAMPYFIQV
Q12769	YSLDHISSL	P61421	AYLESFYKF	Q96AE7	HLDATKLLL	Q9HCN4	GLDELFVQV	P55209;Q99733	QPmSFVLEF	Q8NF37	LTLFPVRLL	Q9H3K2	IAISRTPVL	P61011	SLFEEmLQV	Q8IXH7	NPADITVLF	Q4J6C6	YPSIHITAY	P51610	HPQPTQVQF	Q12769	YSLDHISSL	P35221	NPVQALSEF			Q9Y4K3	DAKPELLAF	Q9UBQ5	LYQFNPAFF
P0CG31	AAAPGSRSL	Q15038	SAAFPGASL	Q9UG01	GLWEEAYRV	P01892;P30447;P05534;P18462;P30450;P30456;P30457;P01891;P10316	VmAPRTLVL	O96005	ALLETNPYL	Q93009	SLAEFVQSL	Q13574	IYILDPELL	P48059;Q7Z4I7	FPEGLFYEF	A5YKK6	RYPNSHTHYF	Q9NYW7	FVAEFSVPLL	P62081	IIFVPVPQL	O43292	LPFPDETHERY	P30101	FAHTNVESL			P26641	FPAGKVPAF	P62906	NMVAKVDEV
Q9BRQ5	RLQGELQAV	O60341	RLLEATSYL	O75153	ALLDNNIGL	P39748	YVFDGKPPQL	O60216	RLQESVmEA	Q01780	FAVDLEHHSY	O95931	VVKAGAPEL	Q8NFA0	KYAPRFNGF	Q16850	TPVFGKGVAY	Q8NFQ6	LLISTDLKY	Q9UPN7	FPEEAVLQQAF	P20839;P12268	VAIIARTDL	Q9Y5X2	LPADIQAQF			Q15435	NPLQKDPQY	Q8NHU6	LPKAFEEMY
P51665	LPDVSLQEF	Q13308	VYNSEYYHF	Q9UQ26	RSAPPSPAL	A5YKK6	KVLGIVVGV	O60294	RLSPVSPAL	Q9BXS9	AYALLLQHL	O14910	TAIREVYQY	P39023	FGHGRFQTm	P00492	IPDKFVVGY	P06737	FPDQVAIQL	Q9H8H0	IPAQHITLF	Q9UN86	RYPDSHQLF	P57076	SPWADNTAL			Q9HAI6	NPISVLNEY	Q15691	MLFPGSIAL
Q9ULJ7	LTPLEAQEF	Q96P70	RLIPTLVSI	Q92621	ALLDRIVSV	P62269	VLANGLDNKL	P11387	SQIEADFRL	P13639	TAISLFYEL	P12270	QASDVSVKY	Q15054	LYLENIDEF	P43243	EPYGKIKNY	Q92974	KYPLLISRI	O95807;P56557	VYPGIAVFF	Q99613;B5ME19	SLDQPTQTV	Q15915;O95409;O60481;Q96T25	KSYTHPSSL			P02786	AFPFLAY	P18858	MLPPPPLTA
Q14160	GLTHGEAVQLL	Q7Z7L7	GLLGNVAEV	Q14999	TLISELVQA	Q9Y4C2	KLGSVPVTV	Q13541;Q13542;O60516	TPGGTRIIY	O75369	FVVESIGSEV	P20700	RLAVYIDKV	Q8WYP5	SYISRTNQL	Q96JB2	MDQDEGTKY	Q5S007	QFNLSYNQL	P56557;O95807	VYPGLAVFF	O60664	AAEKGVRTL	Q9UGL1	ILNPYNLFL			P01903	LPFLPSTEDVY	Q96B02	YPFDSPQVMF
Q6P4F7	HPDSVSL	O95153	EPPPEQVEL	Q8NB46	TLAETLVNL	Q9UPN7;Q5H9R7;O75170	AImDLLLRL	Q8TEM1	VYVSDIQEL	Q01085	VFPEKGYSF	P17181	VIQDYPLIY	P14373	QLYSVDVTL	Q6PCT2	VGDPSVHLL	Q9H2H9	AFALANTGILL	Q7L1Q6	FTEAGLKEL	Q9NRG9	TLYEHNNEL	Q08ER8	LIREEKNSY			Q13496	YAFPLAHSL	Q8N8Q9	MPVDDVIGTL
Q96PQ6	EYAHLFEVF	Q6I9Y2	VLLSTIHEL	Q92688	SLINVGLISV	P56192	PYVNNVPHL	Q9BVK6	SILQTLILV	P31943	RYGDGGSTF	P11021;P54652	EPTAAALAY	Q9H6L2	TYIPPLLVAF	O43920	KYTPPPHHI	Q14739	VPYRIFPY	Q9UL46	KVLERVV	Q99460	LPKDTSPGSAY	P51398	FAYPAIRYL			O43684	YPTSIASLAF	Q5JUR7	VPNKSLTY
Q05D32	NYIKDLNIL	Q6PL18	GLSNHIAAL	O14777	ALNEQIARL	P28223	FLVMPVSmL	Q6PI26	ALAEALKEV	Q99941	HPDRSQPAF	P04040	SALEHSIQY	Q9Y678	ALVSSLHLL	Q8N3A8	RYSDSTFTF	Q6S8J7	EVPRADLIVm	Q86WA8	SLQSTILGV	P51854	VSTEHAVAL	P51572	KLDVGEV			Q8N3C0	LPNYLDVATF	Q14157	NPDTHSWEM
P48595	IYGEKTYAF	P30443;P04439;P13746;P30512;P16188;P16189;P10314;P16190;P30455;P30459;Q07000;P04222;P30504;Q9TNN7;Q29963;P30505;P30508;P30510;Q29960	VmAPRTLLL	P36959;Q9P2T1	GYSEHFVEF	O75170;Q9UPN7;Q5H9R7	ALmDLLLRL	Q8N766	FPQTALVSF	Q9H3K2	IAISRTPVL	Q149N8	IFEGLVKQI	P30040	AAVPRAAFL	Q9UJX3	LPSEIEVKY	Q5UIP0	KLISELQKL	Q6UW02	IPRETLVLY	P35637	QGYGQQNQY	O15357	VAAPPPKNSF			P37268	MPAVKAIIYQY	Q9BPX3	FSITPLSEL
Q15155;Q5JPE7;P69849	FSVTGRVL	Q9UPW6	ILQSFIHDV	P53680	AYLEAIHNF	Q9Y520	FYmDTSHLF	Q9NVV0	FPFFDIAHY	Q9Y2A7;P55160	KLAEKLTIL	Q12769	YSLDHISSL	Q99828	FLTKQEILL	O15121	FPNIPGKSL	Q9BQI4	IVYARVLAL	Q14444	LSQDIQKTI	P60228	YSDDIPHAL	P11473	LPHLADLVSY			Q96KR1	FNDPKEM	P37268	MPAVKAIIY
Q6PCT2	VGDPSVHLL	Q6IN85	FLFEPVVKA	Q9NVK5	SLIEQTTAL	P62826	DPNLEFVAm	Q9NZ08	LPYTVVIHY	P60510	RYPDRITLI	P51531;P51532	ILQEREYRL	P30443;P04439;P13746;P30447;P05534;P16188;P30455;Q09160;P01889;P30460;P30461;P30462;P30464;P30466;P03989;P18463;Q95365;P30475;Q04826;P30479;P30480;P30483;P30484;P30485;P30486;P30487;P30488;P30492;P30493;P30495;P18465;Q29940;Q29836;Q31612;Q31610;Q29718;P13747;P30511;P01893;P10321	HPISDHEATL	P14866	IYIAGHPAF	P18077	YARDETEFY	Q13884	LADPENRQL	Q12769	YLLPYENLL	Q13901	YPVEIHEYL			P23528;Q9Y281;P60981	APLKSKMIY	Q9UKK3	SPVDVLQIF
P13639	GLKEGIPAL	Q9NX74	RLFSSIVTV	P62841	EMVGSMVGVY	P18848	mPDDLLTTL	Q5EBM0	LLKPDLILL	Q13574	IYILDPELL	Q9Y240	ALDTRVVEL	P10321;P30443;P04439;P13746;P30447;P05534;P16188;P30455;Q09160;P01889;P30460;P30461;P30462;P30464;P30466;P03989;P18463;Q95365;P30475;Q04826;P30479;P30480;P30483;P30484;P30485;P30486;P30487;P30488;P30492;P30493;P30495;P18465;Q29940;Q29836;Q31612;Q31610;Q29718;P13747;P30511;P01893	HPLSDHEATL	P11021	QARIEIESF	P62805	TAMDVVYAL	Q8N9N2	YIFKERESF	Q9Y2Z2	VLIDDLTTL	Q5TBA9	KLIGQVHEV			Q12830	MPNGTVQRF	P01892;P30447;P05534;P18462;P30450;P30456;P30457;P01891;P10316	VMAPRTLVL
P43308	YAVEGRDLTL	Q96AE7	HLDATKLLL	O00571;O15523	FLLPILSQI	Q86WV6	mADPNIRFL	Q8NF37	LTLFPVRLL	O95931	VVKAGAPEL	O60216;Q9H4I0	ITLPEEF	Q01518	HAYLSKNSL	P13639	GLKEGIPAL	P62841	FTYRGVDL	Q96JC1	YPNGVVVHY	P13010	IFTDLSSRF	Q9NQ31	VPEEGGATHVY			P78527	LPMKETGLMY	Q9BVQ7	MPIGPDVSL
Q15155;Q5JPE7;P69849	KIAPNTPQL	Q9UG01	GLWEEAYRV	P23526	VLIETLVTL	P0DJ07	IYLTFPVAm	Q93009	SLAEFVQSL	P39656	TAVIDHHNY	Q9Y240	GLDAGLHQL	P54687	HPGSSALHY	Q8N1W1	ALTAGALPAL	Q15437	MPQFSTIEY	Q6PCB8	MPVEKNITL	P51610	HPQPTQVQF	P78415	FPHPHPAFY			P42224	FPMEIRQY	P01889;P30460;P30462;Q95365;P30475;P30480;P30486;Q29836;Q31612;Q31610	VMAPRTVLL
Q8N1W1	ALTAGALPAL	O75153	ALLDNNIGL	Q9HBI5	EYIPKWEQF	Q7Z7A4	RLLDLENSL	Q01780	FAVDLEHHSY	O14910	TAIREVYQY	P62917	AmNPVEHPF	Q8NFF2	TATLWIAVF	Q10713	MVEIITKEF	Q13283;Q9UN86	LPNFGFVVF	Q9Y6V7	GLDIPTVQV	P62081	IIFVPVPQL	Q8TEM1	IAIPVTVAF			P35222	HAIMRSPQM	O95997	FPFNPLDF
Q6IN85	NYIINKDIL	Q9UQ26	RSAPPSPAL	P02545	RLAVYIDRV	P17707	DYNFVFTSF	Q9BXS9	AYALLLQHL	P12270	QASDVSVKY	Q9UG63	FLDEPTNHL	Q92794	NTLMNSY	Q9BVK2	FLDPNNIPKA	Q8NGY0	SVYPHVQTF	Q99081	HAVGPSTSL	Q9UPN7	FPEEAVLQQAF	Q8NF50	KAVSAIHSL			Q00403	FKEITTM	Q9P2J5	VLMENIVYL
Q15008	RYSVFFQSL	Q92621	ALLDRIVSV	P00966	HAHLDIEAF	Q9H0K1	TLSEVTNQL	P13639	TAISLFYEL	P20700	RLAVYIDKV	Q15046	HLTDITLKV	P49588	NTIDPSHPm	O15121	LPIGIPYSISF	O96019	MPTVHYEF	P14735	FPIPDLQKY	Q9H8H0	IPAQHITLF	Q86SH4	KAVAVTHSL			O95229	MGRDPGVSF	A5YKK6	HAIPPTLAM
P30685;P18464;P30490;P30491;P10319;P30498;P30499;P30501;P04222;P30504;Q9TNN7;Q29963;P30505;P30508;P30510;Q07000;Q95604;Q29865	HPVSDHEATL	Q14999	TLISELVQA	Q9UIV1	FPVIYDVKY	Q96DI7	TYQVLAVTF	O75369	FVVESIGSEV	P17181	VIQDYPLIY	Q9NYV4	GLADITQQL	P40222	ALRDVSEEL	Q96QV6;P04908;Q93077;P20671;Q96KK5;Q99878;P0C0S8;Q6FI13;Q8IUE6;Q16777;Q7L7L0;Q9BTM1;P16104;O75367	YLTAEILEL	O00159	KYMDVQFDF	Q29RF7	FAIDPHLLLSV	O95807;P56557	VYPGIAVFF	Q86TU7	SAIDRIFTL			Q9Y2I7	MPRLEVQSF	O15145	FPIPGEPGFPL
O75348	VLDNLLAFV	Q8NB46	TLAETLVNL	P19387	KLSDLQTQL	Q5T4S7	KLLEEQGIFL	Q01085	VFPEKGYSF	P11021;P54652	EPTAAALAY	P48029	LVYNNTYVY	Q9H223	LPLEEAYRF	Q6ZSS7	VTIVDTVTL	Q9BXS4	SFITSSWTF	Q04637	VLMTEDIKL	P56557;O95807	VYPGLAVFF	Q04637	FANLGRTTL			A1KXE4	YPAGFPMGY	P12270	GMYETPLFL
Q01543	VLLSHLSYL	Q92688	SLINVGLISV	Q05193;P50570;Q9UQ16	VYSPHVLNL	Q96K12	KLFEKVKEV	P31943	RYGDGGSTF	P04040	SALEHSIQY	Q15833	ILSGVIRSV	P30443;P01892;P04439;P13746;P30447;P05534;P18462;P30450;P30512;P16188;P16189;P10314;P30453;P30455;P30456;P30457;P01891;P10316;P30459;Q09160;P30461;P30464;P03989;P30685;P18463;Q95365;P30475;Q04826;P30481;P30483;P30484;P30485;P30487;P30488;P30491;P30492;P30493;P30495;P18465;P10319;Q29940;Q29836;Q29718;P30504;Q29963;P10321;P30508;P30510;Q07000;Q29960;Q29865;P30511;P01893	RYLENGKETL	Q9HCS2	EYIATILEL	P55160	RMLDSVEKL	Q9Y2M5	RYNPRTNQW	O75150	AAQAHTREL	P29401	HASDRIIAL			O15226	MPRDIYQDY	P62899	LVTYVPVTTF
Q10713	KYLSGIAHF	O14777	ALNEQIARL	Q3MIN7	MPQGPQLLDF	Q12769	RLIEESVTV	Q99941	HPDRSQPAF	Q149N8	IFEGLVKQI	Q01518	KLVTTVTEI	Q16659	TYTSYLDKF	Q99622	FVLPVATQI	P28340	FPSPIRLEF	Q9UBQ7	RLPEAIEEV	Q7L1Q6	FTEAGLKEL	A0AVK6	QAPSGPSYAIY			Q9Y5Q8	SMYDKVLML	Q96AB3	RLLEVPVML
Q8N3U4	TAADIFKQY	P36959;Q9P2T1	GYSEHFVEF	P84098	ILmEHIHKL	Q9NQG6	QLTNVILHL	Q9H3K2	IAISRTPVL	Q12769	YSLDHISSL	Q05086	TYKVISNEF	Q6Y1H2	SYIPLFPQL	P51665	LPINHQIIY	P04844	YAAQASQAL	P27695	HLYPNTPYAY	Q9UL46	KVLERVV	P09884	LYPSIIQEF			Q9Y605;Q96HT8	FLLPVINEM	O95243	DLRKEDVAM
Q5H9R7	RVSDINFTL	P53680	AYLEAIHNF	Q13547;Q92769	EYSKQmQRF	P54577	EYLKVDAQF	P34982;P47884;P58170	NLILAVmAY	P51531;P51532	ILQEREYRL	Q9UPN9	VYAQKHQQL	O14777	GLNEEIARV	Q96N66	GLLPDVPSL	O14977	VYGSFASKL	Q13233	MPSSDTTVTF	Q86WA8	SLQSTILGV	Q9NUY8	VPEEKAAEL			O75533	TASAVVQHM	Q8N201	SPHGGALVM
Q9NZM4	KAFASNLPTL	Q9NVK5	SLIEQTTAL	P62906	IPHmDIEAL	Q96GN5	KFAEEFYSF	Q9Y2A7;P55160	KLAEKLTIL	Q9Y240	ALDTRVVEL	Q6Y1H2	SYIPIFPQL	Q7L590	FLFGEVHKA	O00487	VYISSLALL	Q58FF7;P08238	ILDKKVEKV	Q96RL1	GLTEGIWQL	Q6UW02	IPRETLVLY	Q13547	RMLPHAPGV			P24385;P30279;P30281	EVFPLAMNY	Q8TET4	HVASQPVM
Q9NRL3	EPAHIVASF	P62841	EMVGSMVGVY	Q92835	YLLDQHILI	Q8TEL6	SYADQmFLL	P60510	RYPDRITLI	O60216;Q9H4I0	ITLPEEF	O76094	GLQEGTHEL	Q14746	HPNGLQVmY	Q15723	VITETVVEV	P06737	HPALAIPEL	Q13409	FPVGDVNNF	Q14444	LSQDIQKTI	Q15393	VYPDGIRHI			Q9Y5R8	TPTGIKVVM	Q9UBL3	LPFmTNYSF
P51531;P51532	ILQEREYRL	O00571;O15523	FLLPILSQI	P53680	VYTVVDEmF	Q9Y696	FLDGNEmTL	Q13574	IYILDPELL	Q9Y240	GLDAGLHQL	P49790	KPLEEEEMEV	Q92620	KLGDImGV	Q96RD3	VLLIILSHI	Q9H2Y7	IPYQDRESY	P48643	HPIRIADGY	Q13884	LADPENRQL	P42338	VPREATISY			A4D1P6	MPVPVILNF	Q6P1S2	MAIAGImLL
Q14997	FLQPELVKL	P23526	VLIETLVTL	P05107	GmDRYLIYV	O75643	VYmDWYEKF	O95931	VVKAGAPEL	P62917	AmNPVEHPF	Q9BSA9	ALLSIIATV	Q9NRY4	GLSTEGIYRV	Q15833	SLIRNLEQL	Q5SYB0	LmLQDRESY	O14910	TAIREVYQY	Q8N9N2	YIFKERESF	Q96H55	FLGGEVLLY			E0CX11	FTLGNVVGMY	Q8TBN0	MLQAEVTAL
Q5TAX3	DPRVQYLGY	Q9HBI5	EYIPKWEQF	Q04637	VLmTEDIKL	Q92611	AYQSIQNYL	Q96QV6;P04908;Q93077;P20671;Q96KK5;Q99878;P0C0S8;Q6FI13;Q8IUE6;Q16777;Q7L7L0;Q9BTM1;P16104;O75367	YLTAEILEL	Q9UG63	FLDEPTNHL	P08236	YLYSLEVQL	B0I1T2	DPIGGHIHSY	Q15622	LFAGFENFLL	Q04637	YPAQGVQQF	P12270	QASDVSVKY	Q96JC1	YPNGVVVHY	Q14160	RATPHPSEL			Q13547;Q92769	LPHAPGVQM	Q14CB8	LIASCHTKSF
Q9Y5T5	VAEENTRVL	P02545	RLAVYIDRV	Q7Z5L9	IPmTPTSSF	P25391	HVPFFSVmL	P39656	TAVIDHHNY	Q15046	HLTDITLKV	P27105	RYLQTLTTI	P51531;P51532	QLSEVFIQL	Q9NUR3	YGFVSALVF	Q6UXN9	YANSKAVTL	Q9UPN3	GLIDRQVTV	Q6PCB8	MPVEKNITL	Q0VDD8	ISEEQIAIF			P33992	VLQDIQVML	Q562E7	FMQEVAAQNY
Q5TAX3	VYEYVVERF	P00966	HAHLDIEAF	Q96CB8	LPmADLSSF	O95433	YYFEGIKQTF	O14910	TAIREVYQY	Q9NYV4	GLADITQQL	Q9UN75	LDVNDNGPAF	Q93096	RPAPVEVTY	Q9H0D6	SAPPPVTY	P61024;P33552	EPEPHILLF	O75190;Q7Z6W7;Q8NHS0	SPEDIKKAY	Q9Y6V7	GLDIPTVQV	P24539	VPVPPLPEY			Q00610	FAMPYFIQV	Q9UGL1	RLIDLGVGL
Q16828	FYLEGGFSKF	Q9UIV1	FPVIYDVKY	O94832;B0I1T2	KYmDINFDF	Q9H3C7	YIDDTLTmV	P12270	QASDVSVKY	P48029	LVYNNTYVY	Q14C86	YLLQVLRYL	P28482;P27361;P31152;Q16659	KYIHSANVL	Q5PT55	ImmPVNSYI	P48730;P49674	RYASINTHL	Q8WXX5	ELADIKQAY	Q99081	HAVGPSTSL	O94768	LATDFIQSL			Q9UBQ5	LYQFNPAFF	Q7Z5Q5	VPIQEAAQF
Q8N4S7	ALLGGLVNV	P19387	KLSDLQTQL	P42224	FPmEIRQY	Q92608	KmWEEAISL	P20700	RLAVYIDKV	Q15833	ILSGVIRSV	P84098	LYLKVKGNVF	Q92900	TPYEGQRSY	P14923;P35222	LATRALPEL	Q15532	mPQGGGQHY	O95298	FPEEDKKTY	P14735	FPIPDLQKY	O15027	EAIQRTEAY			P62906	NMVAKVDEV	Q9BQ04;Q9BWF3	MARYEREQY
P12814	TAFDVAEKY	Q05193;P50570;Q9UQ16	VYSPHVLNL	O43847	TYLPTSPLL	Q9NQG7	SLNGLEVHL	P17181	VIQDYPLIY	Q01518	KLVTTVTEI	Q15629	AYPHNLmTF	Q02127	YAEGVRVL	Q9Y2K1	mIFGVRmY	P42768	TPTPFFHTF	Q15038	AAFPGASLY	O60888	LLLLPRVLL	Q9H9Y6	MTGKPSLY			Q8NHU6	LPKAFEEMY	Q9H0E9	DPHTVTVSM
P04844	NVADVVIKF	Q3MIN7	MPQGPQLLDF	P00846	VIIETISLL	Q6PL18	LYPEVFEKF	P11021;P54652	EPTAAALAY	Q05086	TYKVISNEF	P61011	SLFEEmLQV	Q8IWZ3;O75179	YAEVGRVL	Q9BPX3	AFLPTLQTL	Q96EK7	SYTSVKENF	Q13042	RYLSKATTL	Q29RF7	FAIDPHLLLSV	Q13547;Q92769	EYSKQMQRF			Q15691	MLFPGSIAL	Q16678	FLDPRPLTV
P11388;Q02880	KIFDEILV	P84098	ILmEHIHKL	Q8IYD8	TYIQILESF	P33992	VLQDIQVmL	P04040	SALEHSIQY	Q9UPN9	VYAQKHQQL	P48059;Q7Z4I7	FPEGLFYEF	Q9P258	VPSPAQImY	Q4J6C6	YPSIHITAY	P39656	TAVIDHHNY	Q96S19	YLDPAQRGV	Q04637	VLMTEDIKL	Q5VTT5	EYMKTTWF			P18858	MLPPPPLTA	Q02127	YAEGVRVL
P51854	RYSTFSEIF	Q13547;Q92769	EYSKQmQRF	Q9HCE7	LLENEGTVY	Q9Y262	RYQDAIRVF	Q149N8	IFEGLVKQI	Q6Y1H2	SYIPIFPQL	Q8NFA0	KYAPRFNGF	P52701	HPDSRAImY	Q9NYW7	FVAEFSVPLL	P50897	FYAHIIPFL	Q99684	QPRSPGPDY	Q9Y2M5	RYNPRTNQW	Q9H5V9	QGFGKTNIY			Q96B02	YPFDSPQVMF	Q8IWZ3;O75179	YAEVGRVL
O43684	RYPTSIASLAF	P62906	IPHmDIEAL	Q96AB3	RLLEVPVmL	P05067	SLLYNVPAV	Q12769	YSLDHISSL	O76094	GLQEGTHEL	P39023	FGHGRFQTm	P49321	LLAETHYQL	Q8NFQ6	LLISTDLKY	Q6P1K8;Q13888	FPQHTIASL	P52948	VPREKSVTY	Q9UBQ7	RLPEAIEEV	O43791	HPHLVAEAY			Q8N8Q9	MPVDDVIGTL	P04843	VLMLQEPLL
P84077;P61204;P18085;P84085	KLGEIVTTI	Q92835	YLLDQHILI	Q96SY0	AYTPFHAVL	P46977	KLNPQQFEV	P51531;P51532	ILQEREYRL	P49790	KPLEEEEMEV	Q15054	LYLENIDEF	Q8N884	VPRIQLEEY	P06737	FPDQVAIQL	P14625	ALKDKIEKA	Q14562	HAFGGNKASY	P27695	HLYPNTPYAY	Q13772	LLKSEKSSY			Q5JUR7	VPNKSLTY	Q9BWG6	RALDHYLTL
Q96BR1;O00141;Q9HBY8;Q13042	SALGYLHSI	P53680	VYTVVDEmF	Q9UBL3	TLADVLYHV	Q8N684	VYDVVELKF	Q9Y240	ALDTRVVEL	Q9BSA9	ALLSIIATV	Q9BXW9	SYPKIIEEF	Q13438	HPSLQPEEY	Q92974	KYPLLISRI	P30153;P30154	SLLPAIVEL	P11047	YPSETTVKY	Q13233	MPSSDTTVTF	Q8TEB9	VGYPGRQYY			Q14157	NPDTHSWEM	P23921	IPDDLKQLY
Q13042;Q9HBY8;O00141	SAIGYIHSL	P05107	GmDRYLIYV	Q6SPF0	VLTGLSIRL	Q5T8I9	NYFDEQFEF	O60216;Q9H4I0	ITLPEEF	P08236	YLYSLEVQL	P08246;P24158	VLQELNVTV	P49454	KYISGPHEL	Q5S007	QFNLSYNQL	O43524	GALGGSRAL	P28074	NVADLHEKY	Q96RL1	GLTEGIWQL	P04156	RYPNQVYY			Q9BPX3	FSITPLSEL	P20700	RLAVYIDKV
O00141;Q96BR1;Q9HBY8;Q13042	SALGYLHSL	Q04637	VLmTEDIKL	P61619;Q9H9S3	KLFGmIITI	P56192	NYTLVSHLI	Q9Y240	GLDAGLHQL	P27105	RYLQTLTTI	Q8TBC3	IYYVDVQKF	P04899;P19086	YYLNDLERI	Q9H2H9	AFALANTGILL	P26358	VYLPPEAFTF	O43399	HDVQVSSAY	Q13409	FPVGDVNNF	P53367	FIASVNTLV			P37268	MPAVKAIIY	Q8IZL9	FPHGGGFVL
Q9HBY8;O00141;Q96BR1;Q13042	SAIGYLHSL	Q7Z5L9	IPmTPTSSF	Q15691	mLFPGSIAL	Q9Y5Q8	SmYDKVLmL	P62917	AmNPVEHPF	Q9UN75	LDVNDNGPAF	Q8WYP5	SYISRTNQL	Q8IYV9	ALITGLTFAI	Q14739	VPYRIFPY	Q9Y2F9	ILDGNELSY	P63010	IPNENELQF	P48643	HPIRIADGY	Q92542	FVTDTAKAL			Q9UKK3	SPVDVLQIF	O15239	LLIPGLATA
P61513	YGTRYGASL	Q96CB8	LPmADLSSF	O94844	VYLPNINKI	O00311	mPYLEHESF	Q9UG63	FLDEPTNHL	Q14C86	YLLQVLRYL	Q8N163	ALDPELLLL	Q14289	AVLELKNEL	Q6S8J7	EVPRADLIVm	P03886	KNFLPLTLAL	O00567	YPASTVQIL	O14910	TAIREVYQY	Q9NXE4	QGRVNPVEY			P01892;P30447;P05534;P18462;P30450;P30456;P30457;P01891;P10316	VMAPRTLVL	P17181	VIQDYPLIY
Q9BRR9;Q53QZ3	GLDVDGIYRV	O94832;B0I1T2	KYmDINFDF	Q14161	RLVEIQYEL	Q96F05	VVDKTLLLV	Q15046	HLTDITLKV	P84098	LYLKVKGNVF	P14373	QLYSVDVTL	P28749	QPQANSHVY	Q5UIP0	KLISELQKL	P35222;P14923	LATRAIPEL	P23258;Q9NRH3	YPKKLVQTY	P12270	QASDVSVKY	P62913	TPVFSKARY			Q9BVQ7	MPIGPDVSL	Q86UX7	SLPDFGISYV
Q9Y240	ALDTRVVEL	P42224	FPmEIRQY	Q13415	VYVQILQKL	O00160	YImGYISKV	Q9NYV4	GLADITQQL	Q15629	AYPHNLmTF	P48556	LPAKDIQTNVY	Q01543	VLLSHLSYL	Q9BQI4	IVYARVLAL	Q16763	FPASPPKGY	Q9UBB4	HPDKKIVAY	Q9UPN3	GLIDRQVTV	P49327	FPQLDSTSF			P01889;P30460;P30462;Q95365;P30475;P30480;P30486;Q29836;Q31612;Q31610	VMAPRTVLL	O15031	TYTDRVFFL
O60216;Q9H4I0	ITLPEEF	O43847	TYLPTSPLL	Q9BWJ5	SYmGHFDLL	Q9P2G9	VmGKIFAV	P48029	LVYNNTYVY	P61011	SLFEEmLQV	Q9H6L2	TYIPPLLVAF	P46781	GLAKSIHHA	P18077	YARDETEFY	Q9BZE4	YPNVGKSSF	Q15532	MPQGGGQHY	O75190;Q7Z6W7;Q8NHS0	SPEDIKKAY	Q5SSJ5	FPYYPSPGVLF			O95997	FPFNPLDF	Q9UKK3	FPELDSPQL
Q9Y240	GLDAGLHQL	P00846	VIIETISLL	O14617	VYVQNVVKL	Q15758	KLGPEGELL	Q15833	ILSGVIRSV	P48059;Q7Z4I7	FPEGLFYEF	Q9Y678	ALVSSLHLL	O95985	KYLQSTISF	P62805	TAMDVVYAL	Q14157	NPYSGDLTKF	O00767	FPYDYSASEY	Q8WXX5	ELADIKQAY	Q99460	FLSSVIQNL			Q9P2J5	VLMENIVYL	Q6KC79	MPYSHPSSY
P20839;P12268	VAIIARTDL	Q8IYD8	TYIQILESF	O00159	KYmDVQFDF	P04844	ALFFQLVDV	Q01518	KLVTTVTEI	Q8NFA0	KYAPRFNGF	P30040	AAVPRAAFL	Q08211	KYPSPFFVF	P62841	FTYRGVDL	Q9H410	HPIHQGITEL	P10155	HPAIALREY	O95298	FPEEDKKTY	Q86WV6	MADPNIRFL			A5YKK6	HAIPPTLAM	P53680	VYTVVDEMF
P53367	FIASVNTLV	Q9HCE7	LLENEGTVY	Q92611	FYQRFPLSF	P26358	VYQIFDTFF	O95433	SPEELYRVF	P39023	FGHGRFQTm	Q99828	FLTKQEILL	O14965;Q96GD4;Q9UQB9	KIADFGWSV	Q15437	MPQFSTIEY	Q9P2U8	mPLAGILVQY	O95251	NPVDIVSTL	Q15038	AAFPGASLY	Q5RKV6	ALMPVLNQV			O15145	FPIPGEPGFPL	P28066	EGRLFQVEY
O43524	GALGGSRAL	Q96AB3	RLLEVPVmL	Q7Z4P5	EPRPPRAF	P55209;Q99733	QPmSFVLEF	Q05086	TYKVISNEF	Q15054	LYLENIDEF	P30443;P04439;P13746;P30447;P05534;P16188;P30455;Q09160;P01889;P30460;P30461;P30462;P30464;P30466;P03989;P18463;Q95365;P30475;Q04826;P30479;P30480;P30483;P30484;P30485;P30486;P30487;P30488;P30492;P30493;P30495;P18465;Q29940;Q29836;Q31612;Q31610;Q29718;P13747;P30511;P01893;P10321	HPISDHEATL	A6NHR9	GLLDLPFRV	Q13283;Q9UN86	LPNFGFVVF	P62736;Q562R1;Q9BYX7;P60709;P68032;P63261;P63267;P68133;A5A3E0	VAIQAVLSL	Q9HD20	IAAPFTSKL	Q96DB9	HPTDDTTTL	Q13838	MPNVKVAVF			P12270	GMYETPLFL	Q9H4A5	TLMEEVLLL
Q6NXT2	RYRPGTVAL	Q96SY0	AYTPFHAVL	P62805	TAmDVVYAL	O96005	ALLETNPYL	Q9UPN9	VYAQKHQQL	O00203	KmVSIQITL	P10321;P30443;P04439;P13746;P30447;P05534;P16188;P30455;Q09160;P01889;P30460;P30461;P30462;P30464;P30466;P03989;P18463;Q95365;P30475;Q04826;P30479;P30480;P30483;P30484;P30485;P30486;P30487;P30488;P30492;P30493;P30495;P18465;Q29940;Q29836;Q31612;Q31610;Q29718;P13747;P30511;P01893	HPLSDHEATL	Q5SR56	QGFGRPSVY	Q8NGY0	SVYPHVQTF	Q9H7H0	ALANGAQLLL	Q9NX61	YLTPLILTL	Q13042	RYLSKATTL	P00403	LPIEAPIRM			P62899	LVTYVPVTTF	Q9UNL4;Q8WYH8	MPVDPNEPTY
P08311	FLLPTGAEA	Q9UBL3	TLADVLYHV	Q92576	GQIEVVPEV	O60216	RLQESVmEA	Q6Y1H2	SYIPIFPQL	Q9BXW9	SYPKIIEEF	Q01518	HAYLSKNSL	Q96BF6	LPASLISQIGY	O96019	MPTVHYEF	O95864	ALLDIIRSL	O60830	ALIEGVGILL	O14497	VGDPGQRTL	Q9Y520	FYMDTSHLF			Q96AB3	RLLEVPVML	O60830	PFLEDPSQL
Q96QK1	FPDEFHLQTL	Q6SPF0	VLTGLSIRL	P43405	NIIELVHQV	O60294	RLSPVSPAL	O76094	GLQEGTHEL	P08246;P24158	VLQELNVTV	O14977	VYGSFASKL	O94782	KLFQGQLVL	O00159	KYMDVQFDF	O94979	MPRVQTQQY	P21333	VPASLPVEF	Q96S19	YLDPAQRGV	Q15366	FPMTHGNTGF			O95243	DLRKEDVAM	P49790	SPFYPGKTTY
P51854	VSTEHAVAL	P61619;Q9H9S3	KLFGmIITI	Q8N655	ALVESLITV	P11387	SQIEADFRL	P49790	KPLEEEEMEV	Q8TBC3	IYYVDVQKF	O43292	LPFPDETHERY	Q14444	SLLDEFYKL	Q9BXS4	SFITSSWTF	Q99941	LLWDVPAPSL	Q9UKZ1	mLAPPREL	Q99684	QPRSPGPDY	Q13885;Q9BVA1;Q13509;P68371;P07437	EYPDRIMNTF			Q8N201	SPHGGALVM	O94782	KLFQGQLVL
O43399	HDVQVSSAY	Q15691	mLFPGSIAL	Q86YW9;Q93074	GLIDFAIQL	Q13541;Q13542;O60516	TPGGTRIIY	Q9BSA9	ALLSIIATV	Q8WYP5	SYISRTNQL	Q9UPN3	GLIDRQVTV	P53621	TLLGHLDYI	P55160	RMLDSVEKL	Q8TEL6	KYINTDAKF	P30101	LALFPGVAL	P52948	VPREKSVTY	Q9UBB9	VYPLMKEYF			Q8TET4	HVASQPVM	Q9Y548	IYIPTAILW
Q8NF50	KAVSAIHSL	O94844	VYLPNINKI	Q9Y3D0	TLIGLSIKV	Q8TEM1	VYVSDIQEL	P08236	YLYSLEVQL	Q8N163	ALDPELLLL	P54687	HPGSSALHY	Q5JNZ5;P62854	VLPKLYVKL	P28340	FPSPIRLEF	Q12769	YSLDHISSL	Q9H992	ILPGSLFRF	P61313	RPVPKGATY	Q15436;Q15437	LYPQFMFHL			Q9UBL3	LPFmTNYSF	P20073	YPQPPSQSY
Q86SH4	KAVAVTHSL	Q14161	RLVEIQYEL	P63010	TLLTAIVKL	Q9BVK6	SILQTLILV	P27105	RYLQTLTTI	P14373	QLYSVDVTL	Q9BQ70	FAFEHSEEY	P27708	GLADKVYFL	P62324;P78543	TLWVDPYEV	O43292	LPFPDETHERY	P50990	ELAKQITSY	Q14562	HAFGGNKASY	P52294;O15131;O60684	VMDSKIVQV			Q6P1S2	MAIAGImLL	P48556	LPAKDIQTNVY
Q15365;P57721	SLAQYLI	Q13415	VYVQILQKL	Q9HBM1	NLLKLIAEV	Q6PI26	ALAEALKEV	Q9UN75	LDVNDNGPAF	O94822	LLLPILVTV	Q8NFF2	TATLWIAVF	Q08999	IYIKQIKTF	P04844	YAAQASQAL	P20839;P12268	VAIIARTDL	P13473	FPVPGSGLVL	P11047	YPSETTVKY	Q14814	LPFSSMPTAY			Q8TBN0	MLQAEVTAL	P24539	IYVISAETF
P61457	NLASFIEQV	Q9BWJ5	SYmGHFDLL	Q96A65	GLSDLRLEL	O95477	SILSNIHEV	Q14C86	YLLQVLRYL	P48556	LPAKDIQTNVY	Q92794	NTLMNSY	Q9NXW2	FPSSNVHVY	O14977	VYGSFASKL	Q9UN86	RYPDSHQLF	Q99714	FLNGEVIRL	P28074	NVADLHEKY	Q13885;Q9BVA1;Q13509;P68371;P07437	YPDRIMNTF			Q14CB8	LIASCHTKSF	Q96T88	YPENGVVQM
P62841	FTYRGVDL	O14617	VYVQNVVKL	Q7Z5P9	GLSAGVTGIAGL	P31689;Q8WW22	SPmDIFDmF	P84098	LYLKVKGNVF	Q9H6L2	TYIPPLLVAF	P49588	NTIDPSHPm	P18858	KYPDIISRI	Q96SN7	LFLAEVVLL	Q99613;B5ME19	SLDQPTQTV	Q5BJD5	FLYPFPLAL	O43399	HDVQVSSAY	Q53EP0	ILWETVPSM			Q562E7	FMQEVAAQNY	P43308	RLLSFVVLA
Q9BXJ9	TPLEEAIKF	O00159	KYmDVQFDF	Q14643;Q14571	TLLNVIKSV	Q8NI36	AYGNVFSAF	Q15629	AYPHNLmTF	Q9Y678	ALVSSLHLL	P40222	ALRDVSEEL	Q9NR48	TYDYNFHSF	Q58FF7;P08238	ILDKKVEKV	P26640	FPAVTTAQY	P62987	IIEPSLRQL	P63010	IPNENELQF	Q8TEL6	SYADQMFLL			Q13573	MPVRAADKL	P84098	LMEHIHKL
P05107	FQTEVGKQL	Q92611	FYQRFPLSF	P18074	HPEVTPLRF	Q8NFZ5	SLANETHQL	P61011	SLFEEmLQV	O15528	DYIIPKNTL	Q9H223	LPLEEAYRF	Q86VI3	VYKVVGNLL	P06737	HPALAIPEL	O60664	AAEKGVRTL	P62424	QPKRDLTRF	O00567	YPASTVQIL	Q9Y520	FPTVQHQEL			Q6ZYL4	FVIAELVNV	Q9H0A9	YYLNEIQSF
Q5W0B7	PTLVITEQF	Q7Z4P5	EPRPPRAF	Q9HCN4	GLDELFVQV	P48552	ALSEQILmV	P48059;Q7Z4I7	FPEGLFYEF	P30040	AAVPRAAFL	Q6N021	VKDFTSF	P09874	ILSEVQQAV	Q9H2Y7	IPYQDRESY	Q96RD6	FCDINILAm	O60563	LPDTRSEAY	Q9Y376;Q9H9S4	KYISKPENL	Q9NYP3	LPQTSHVSF			P52209	VPVTLIGEAVF	A5YKK6	RYPNSHTHYF
P62917	AmNPVEHPF	P62805	TAmDVVYAL	P13056;P49116	AYLKAIVLF	Q03001	IQGSELPEL	Q8NFA0	KYAPRFNGF	Q99828	FLTKQEILL	Q9NRL3	EPAHIVASF	O43432	VLLSEILHL	Q5SYB0	LmLQDRESY	Q9NRG9	TLYEHNNEL	P37268	FPTISLEF	P23258;Q9NRH3	YPKKLVQTY	P84098	ILMEHIHKL			Q9UGL1	RLIDLGVGL	Q6S8J7	EVPRADLIVm
O43432	VLLSEILHL	Q92576	GQIEVVPEV	P46940;Q86VI3	AYQHLFYLL	Q15155;Q5JPE7;P69849	KmmDVTVTI	P39023	FGHGRFQTm	P30443;P04439;P13746;P30447;P05534;P16188;P30455;Q09160;P01889;P30460;P30461;P30462;P30464;P30466;P03989;P18463;Q95365;P30475;Q04826;P30479;P30480;P30483;P30484;P30485;P30486;P30487;P30488;P30492;P30493;P30495;P18465;Q29940;Q29836;Q31612;Q31610;Q29718;P13747;P30511;P01893;P10321	HPISDHEATL	P20839;P12268	VAIIARTDL	Q8TDG4	LVLESLLHL	Q04637	YPAQGVQQF	Q99460	LPKDTSPGSAY	Q8NFF5	YLFPGIPEL	Q9UBB4	HPDKKIVAY	Q9P2X0	VLWPLPAYL			Q7Z5Q5	VPIQEAAQF	P26640	FPAVTTAQY
P60660	DYVEGLRVF	P43405	NIIELVHQV	P01892;P30447;P05534;P18462;P30450;P30456;P30457;P01891;P10316	VmAPRTLVL	P05107	SmLDDLRNV	Q15054	LYLENIDEF	P10321;P30443;P04439;P13746;P30447;P05534;P16188;P30455;Q09160;P01889;P30460;P30461;P30462;P30464;P30466;P03989;P18463;Q95365;P30475;Q04826;P30479;P30480;P30483;P30484;P30485;P30486;P30487;P30488;P30492;P30493;P30495;P18465;Q29940;Q29836;Q31612;Q31610;Q29718;P13747;P30511;P01893	HPLSDHEATL	P30443;P01892;P04439;P13746;P30447;P05534;P18462;P30450;P30512;P16188;P16189;P10314;P30453;P30455;P30456;P30457;P01891;P10316;P30459;Q09160;P30461;P30464;P03989;P30685;P18463;Q95365;P30475;Q04826;P30481;P30483;P30484;P30485;P30487;P30488;P30491;P30492;P30493;P30495;P18465;P10319;Q29940;Q29836;Q29718;P30504;Q29963;P10321;P30508;P30510;Q07000;Q29960;Q29865;P30511;P01893	RYLENGKETL	P15559	SLFDLNFQA	Q6UXN9	YANSKAVTL	P51854	VSTEHAVAL	O14744	FPVEVNTVL	Q15532	MPQGGGQHY	O95793	YPFPVPPLLY			Q9BQ04;Q9BWF3	MARYEREQY	Q9NYP7	KYITQGQLL
Q9Y6V7	GLDIPTVQV	Q8N655	ALVESLITV	P39748	YVFDGKPPQL	Q12770	VYIDQTmVL	O00203	KmVSIQITL	Q01518	HAYLSKNSL	Q16659	TYTSYLDKF	Q9BZX2	ILSQYITFV	P61024;P33552	EPEPHILLF	P63146	RLQEDPPVGV	P35221	NPVQALSEF	O00767	FPYDYSASEY	Q9NP97	MDNPTTTQY			Q9H0E9	DPHTVTVSM	P49588	NTIDPSHPM
Q68BL7	KVFGDLDQV	Q86YW9;Q93074	GLIDFAIQL	A5YKK6	KVLGIVVGV	O75934	VYNENLVHmI	Q9BXW9	SYPKIIEEF	O14977	VYGSFASKL	Q6Y1H2	SYIPLFPQL	O95249	RLIEETISI	P48730;P49674	RYASINTHL	Q99504	TAYPGQTQY	P30101	FAHTNVESL	P10155	HPAIALREY	O95864	LPYNHQHEYF			Q16678	FLDPRPLTV	Q15366	FPmTHGNTGF
Q7KZ85	DVREEGKEF	Q32P51;P09651	NYNNQSSNF	O75533	SLLPFLKAV	P08243	ALYDNVEKL	P08246;P24158	VLQELNVTV	O43292	LPFPDETHERY	Q99590	KLAESKVSV	Q5VU65	SPLTPGLAI	Q15532	mPQGGGQHY	P35637	QGYGQQNQY	Q9Y5X2	LPADIQAQF	O95251	NPVDIVSTL	O14757	MPEPDAQRF			Q02127	YAEGVRVL	Q13952	EPVQYYFTL
Q9BWT1	HGFGNVHAY	Q9Y3D0	TLIGLSIKV	Q15326	KYTKIFNDF	Q96ST2	KILQELPSV	Q8TBC3	IYYVDVQKF	Q9UPN3	GLIDRQVTV	O14777	GLNEEIARV	Q92608	AYTLLLHTW	P42768	TPTPFFHTF	P60228	YSDDIPHAL	Q9BTY2;Q9NYG8	LLPPPPCPA	Q9HD20	IAAPFTSKL	Q9P0I2	MPADTNKAF			Q8IWZ3;O75179	YAEVGRVL	P54687	HPGSSALHY
Q8TDG4	LVLESLLHL	P63010	TLLTAIVKL	P62269	VLANGLDNKL	Q8NG06	GLLEGVRGV	Q8WYP5	SYISRTNQL	P54687	HPGSSALHY	Q7L590	FLFGEVHKA	Q6NXT6	TLLPLRVFL	Q96EK7	SYTSVKENF	Q12769	YLLPYENLL	P57076	SPWADNTAL	Q9NX61	YLTPLILTL	O00257	HPYQPDPKM			P04843	VLMLQEPLL	P09874	ILSEVQQAV
P52907;P47755	VFNDVRLLL	Q9HBM1	NLLKLIAEV	Q9Y4C2	KLGSVPVTV	P39023	NPLGGFVHY	Q8N163	ALDPELLLL	Q9BQ70	FAFEHSEEY	Q14746	HPNGLQVmY	P30101	ALFPGVALL	P39656	TAVIDHHNY	Q9Y2Z2	VLIDDLTTL	Q15915;O95409;O60481;Q96T25	KSYTHPSSL	O60830	ALIEGVGILL	Q6PI26	NVHDIMVSF			Q9BWG6	RALDHYLTL	Q2TAL8	IPQGQQQSY
P59998	KPVEGYDISF	Q96A65	GLSDLRLEL	Q9UPN7;Q5H9R7;O75170	AImDLLLRL	Q8WUM0	FLmDFIHQV	P14373	QLYSVDVTL	Q8NFF2	TATLWIAVF	P18848	YLKDLIEEV	Q9UBS9	LYIVEPLKF	P50897	FYAHIIPFL	P13010	IFTDLSSRF	Q9UGL1	ILNPYNLFL	P21333	VPASLPVEF	Q92608	KMWEEAISL			P23528;Q9Y281;P60981	APLKSKmIY	Q96SK2	VLAWGLLNV
Q9H3H1	RAVPVGSGL	Q7Z5P9	GLSAGVTGIAGL	P56192	PYVNNVPHL	O75448	ILLEGTmNL	O00160	VLFSDLIEL	Q92597	KLDPTKTTL	Q92620	KLGDImGV	Q9Y6X3	EYTRALFLL	Q6P1K8;Q13888	FPQHTIASL	P51610	HPQPTQVQF	Q08ER8	LIREEKNSY	Q9UKZ1	mLAPPREL	Q14592	FIVEETLPL			P23921	IPDDLKQLY	P0DJ07	IYLTFPVAM
Q92499	LIVEPSREL	Q14643;Q14571	TLLNVIKSV	P28223	FLVMPVSmL	O75312	DALVITHY	O94822	LLLPILVTV	Q92794	NTLMNSY	Q9NRY4	GLSTEGIYRV	P04222	EPHFIAVGY	P14625	ALKDKIEKA	P62081	IIFVPVPQL	P51398	FAYPAIRYL	P30101	LALFPGVAL	Q86Y56	LPHVVPTL			P20700	RLAVYIDKV	Q8TET4	YLDFTNPKV
P14635	ALVQDLAKA	P18074	HPEVTPLRF	O75170;Q9UPN7;Q5H9R7	ALmDLLLRL	P04406	DPFIDLNYm	P48556	LPAKDIQTNVY	P49588	NTIDPSHPm	P57678	GLAKAVASV	Q9UBF8	DLRQELLAF	P30153;P30154	SLLPAIVEL	Q9UPN7	FPEEAVLQQAF	P51572	KLDVGEV	Q9H992	ILPGSLFRF	Q96RU3	DYSSILQKF			Q8IZL9	FPHGGGFVL	Q9HAI6	FPSESSFEY
Q14738;Q16537;Q13362	KYIDQKFVL	Q9HCN4	GLDELFVQV	Q9Y520	FYmDTSHLF	P08311	KLLDQmETPL	Q9H6L2	TYIPPLLVAF	P40222	ALRDVSEEL	Q6UW02	KLYEEINQV	Q9BWG6	RALDHYLTL	O43524	GALGGSRAL	Q9H8H0	IPAQHITLF	Q99471	FLSTSIAQL	P50990	ELAKQITSY	P48556	LAKQVIEY			O15239	LLIPGLATA	Q9ULW0	KILEDVVGV
Q9Y5Q9	HPDEPLYSF	P13056;P49116	AYLKAIVLF	P62826	DPNLEFVAm	Q8N766	FPQTALVSF	Q9Y678	ALVSSLHLL	Q9H223	LPLEEAYRF	P42226	SLTGRLDEV	Q9GZY6	KLLQFYPSL	Q13423	NLLTIVGAL	O95807;P56557	VYPGIAVFF	O15357	VAAPPPKNSF	Q8WUM4	LVKFIQQTY	Q9UJX3	QERPSVTSY			P35606	SIYGGFLLGV	P17987	HPTSVISGY
Q9NV96	HPTLPAGRY	P46940;Q86VI3	AYQHLFYLL	P18848	mPDDLLTTL	Q9NVV0	FPFFDIAHY	O15528	DYIIPKNTL	Q6N021	VKDFTSF	B0I1T2	DPIGGHIHSY	P04792	RLFDQAFGL	P26358	VYLPPEAFTF	P20073	YPQPPSQSY	P11473	LPHLADLVSY	P13473	FPVPGSGLVL	P11388	YLYGQTTTY			Q9P1U1;Q9C0K3;P61158	IPIAGRDITY	O75419	RPVNVVNVY
O75534	RLLGYVATL	P01892;P30447;P05534;P18462;P30450;P30456;P30457;P01891;P10316	VmAPRTLVL	Q86WV6	mADPNIRFL	Q9NZ08	LPYTVVIHY	P30040	AAVPRAAFL	Q9NRL3	EPAHIVASF	P51531;P51532	QLSEVFIQL	Q96P70	RLIPTLVSI	Q9Y2F9	ILDGNELSY	P56557;O95807	VYPGLAVFF	Q13901	YPVEIHEYL	Q99714	FLNGEVIRL	Q01581	TIIDKSKSV			P17181	VIQDYPLIY	Q32P28	FPWELDPDW
A8MWL6;O43760	KYLVIGDLLF	P39748	YVFDGKPPQL	P0DJ07	IYLTFPVAm	Q5EBM0	LLKPDLILL	Q99828	FLTKQEILL	P20839;P12268	VAIIARTDL	Q9UN86	RYPDSHQLF	Q9NX74	RLFSSIVTV	P03886	KNFLPLTLAL	Q9UHQ1	VFDTTIAADF	Q9H3H1	RAVPVGSGL	Q5BJD5	FLYPFPLAL	Q7Z4G4	LPYQGHNSF			Q86UX7	SLPDFGISYV	P62805	TAMDVVYAL
O94759	TPSSVIYHL	A5YKK6	KVLGIVVGV	Q7Z7A4	RLLDLENSL	P40926	TYFSTPLLL	P30443;P04439;P13746;P30447;P05534;P16188;P30455;Q09160;P01889;P30460;P30461;P30462;P30464;P30466;P03989;P18463;Q95365;P30475;Q04826;P30479;P30480;P30483;P30484;P30485;P30486;P30487;P30488;P30492;P30493;P30495;P18465;Q29940;Q29836;Q31612;Q31610;Q29718;P13747;P30511;P01893;P10321	HPISDHEATL	P30443;P01892;P04439;P13746;P30447;P05534;P18462;P30450;P30512;P16188;P16189;P10314;P30453;P30455;P30456;P30457;P01891;P10316;P30459;Q09160;P30461;P30464;P03989;P30685;P18463;Q95365;P30475;Q04826;P30481;P30483;P30484;P30485;P30487;P30488;P30491;P30492;P30493;P30495;P18465;P10319;Q29940;Q29836;Q29718;P30504;Q29963;P10321;P30508;P30510;Q07000;Q29960;Q29865;P30511;P01893	RYLENGKETL	Q93096	RPAPVEVTY	Q13415	VYVQILQKL	P35222;P14923	LATRAIPEL	O75150	AAQAHTREL	Q5TBA9	KLIGQVHEV	Q92900	RPIRLQVQY	O60336	DPRSGLVAY			O15031	TYTDRVFFL	Q99504	TAYPGQTQY
A6NIE6;Q9NYV6	TVTEVLLKY	O75533	SLLPFLKAV	P17707	DYNFVFTSF	P00492	IPDKFVVGY	P10321;P30443;P04439;P13746;P30447;P05534;P16188;P30455;Q09160;P01889;P30460;P30461;P30462;P30464;P30466;P03989;P18463;Q95365;P30475;Q04826;P30479;P30480;P30483;P30484;P30485;P30486;P30487;P30488;P30492;P30493;P30495;P18465;Q29940;Q29836;Q31612;Q31610;Q29718;P13747;P30511;P01893	HPLSDHEATL	Q53EP0	ILWETVPSm	P28482;P27361;P31152;Q16659	KYIHSANVL	Q9HBM1	NLLKLIAEV	Q16763	FPASPPKGY	Q7L1Q6	FTEAGLKEL	Q9NQ31	VPEEGGATHVY	P62987	IIEPSLRQL	P68871;P02042;P02100;P69891;P69892	VVYPWTQRF			Q14444	FPRSNQPYY	Q4J6C6	FPNVSSFEW
P42766	KQLDDLKVEL	Q15326	KYTKIFNDF	Q9H0K1	TLSEVTNQL	Q8NF37	LTLFPVRLL	Q01518	HAYLSKNSL	Q15723	VITETVVEV	Q92900	TPYEGQRSY	P17980	RLLDSEIKI	Q9BZE4	YPNVGKSSF	Q9UL46	KVLERVV	P78415	FPHPHPAFY	P62424	QPKRDLTRF	O15145	FPIPGEPGF			P28066	KLTNIEL	O75643	VYMDWYEKF
Q5JNZ5;P62854	VLPKLYVKL	P62269	VLANGLDNKL	Q96DI7	TYQVLAVTF	Q86WA8	SLQSTILGV	O14977	VYGSFASKL	Q16659	TYTSYLDKF	Q99613;B5ME19	SLDQPTQTV	P15927	TLVDEVFRI	Q9UPN6	ILGIQPPSV	Q86WA8	SLQSTILGV	Q8TEM1	IAIPVTVAF	O60563	LPDTRSEAY	Q8NHW5;P05388	FLADPSAFVAA			Q9UKK3	FPELDSPQL	O75882	TPKAKEQY
Q9Y6E2	FTDAGLKEL	Q9Y4C2	KLGSVPVTV	Q5T4S7	KLLEEQGIFL	Q93009	SLAEFVQSL	O43292	LPFPDETHERY	Q6Y1H2	SYIPLFPQL	Q02127	YAEGVRVL	Q96MU7	RYQEVDRRF	Q9H0H3	EFLEKNLF	Q6UW02	IPRETLVLY	Q8NF50	KAVSAIHSL	O15042	RPKKPGQSF	P63010	SFIPSSVPATF			Q6KC79	MPYSHPSSY	Q7LDG7	ISREEMVSY
P62987	IIEPSLRQL	Q9UPN7;Q5H9R7;O75170	AImDLLLRL	Q96K12	KLFEKVKEV	Q01780	FAVDLEHHSY	Q9UPN3	GLIDRQVTV	Q99590	KLAESKVSV	Q8IWZ3;O75179	YAEVGRVL	P08670	RISLPLPNF	Q14157	NPYSGDLTKF	Q14444	LSQDIQKTI	Q86SH4	KAVAVTHSL	P37268	FPTISLEF	Q9UBM7	TPAGVVNKY			P53680	VYTVVDEMF	Q8N4T0	AVLQSVY
Q6PJG2	AAVKATQTL	P56192	PYVNNVPHL	Q12769	RLIEESVTV	P13639	AYLPVNESF	P54687	HPGSSALHY	O14777	GLNEEIARV	P49588	IPLDDPTLLF	P49755	FLLGPRLVLA	Q9H410	HPIHQGITEL	Q13884	LADPENRQL	Q86TU7	SAIDRIFTL	Q8NFF5	YLFPGIPEL	Q9H3M7	LPQGPLGTSF			P28066	EGRLFQVEY	O75369	YPNSGSVSAY
P40763	RYLEQLHQL	P28223	FLVMPVSmL	Q9NQG6	QLTNVILHL	Q9BXS9	AYALLLQHL	Q9BQ70	FAFEHSEEY	Q7L590	FLFGEVHKA	O95147	TVADKIHSV	P18074	YPLEVTKLIY	Q9P2U8	mPLAGILVQY	Q8N9N2	YIFKERESF	P60709;P63261;A5A3E0	RVAPEEHPVL	O14744	FPVEVNTVL	Q15532	QGYPGQQQGY			Q9Y5W9	TVSDAILRY	Q829	FPHGQTYWY
Q86YV9	RALDAGLAL	O75170;Q9UPN7;Q5H9R7	ALmDLLLRL	P54577	EYLKVDAQF	Q8TEM1	LPAEFFEVL	Q8NFF2	TATLWIAVF	Q14746	HPNGLQVmY	Q9P258	VPSPAQImY	Q8WXG6	TLVDFPLHL	P62736;Q562R1;Q9BYX7;P60709;P68032;P63261;P63267;P68133;A5A3E0	VAIQAVLSL	Q96JC1	YPNGVVVHY	Q04637	FANLGRTTL	P28065	DQREGGQVY	Q9Y4K3	DAKPELLAF			Q9H4A5	TLMEEVLLL	P98179	NPEHASVAM
P23246	ALAEIAKAEL	Q9Y520	FYmDTSHLF	Q96GN5	KFAEEFYSF	Q9HCS2	EYIATILEL	Q92597	KLDPTKTTL	P18848	YLKDLIEEV	P52701	HPDSRAImY	Q92835	YLLDQHILI	Q9H7H0	ALANGAQLLL	P61421	LYPEGLAQL	P29401	HASDRIIAL	P34931;P08107;P54652;P17066;P48741;P11142	QGNRTTPSY	P26641	FPAGKVPAF			Q9H7B2	RPFEDQTSL	Q9UKI2	LPLLSPVTF
Q9NVF7	ILAAVETRL	P62826	DPNLEFVAm	Q8TEL6	SYADQmFLL	P13639	TAISLFYEL	Q92794	NTLMNSY	Q92620	KLGDImGV	P49321	LLAETHYQL	Q14181	ALIEKLVEL	Q09666	MPKVKMPKF	Q6PCB8	MPVEKNITL	Q9NV96	HPTLPAGRY	P35221	NPVQALSEF	Q15435	NPLQKDPQY			Q9UNL4;Q8WYH8	MPVDPNEPTY	Q9Y3Z3	TAIDDMEAY
P53621	GYPEVALHF	P18848	mPDDLLTTL	Q9Y696	FLDGNEmTL	Q92752	ITAKVATHL	P49588	NTIDPSHPm	Q9NRY4	GLSTEGIYRV	P42696	VLFENTDSVHL	Q15436;Q15437	LYPQFmFHL	O95864	ALLDIIRSL	Q9Y6V7	GLDIPTVQV	A0AVK6	QAPSGPSYAIY	P83881;Q969Q0	QPHKVTQY	Q9HAI6	NPISVLNEY			O60830	PFLEDPSQL	Q9ULV3	LLGPPPVGV
Q9UG63	FLDEPTNHL	Q86WV6	mADPNIRFL	O75643	VYmDWYEKF	O00767	ITAPPSRVL	P40222	ALRDVSEEL	P46060	RVIGTLEEV	Q9Y3B4	KYGPIRQI	Q9NZJ7	LYLPSFFTY	O94979	MPRVQTQQY	Q99081	HAVGPSTSL	P09884	LYPSIIQEF	O00629	SGRKDQVAY	P02786	AFPFLAY			P49790	SPFYPGKTTY	O75190	NPDDVFREF
Q15046	HLTDITLKV	P0DJ07	IYLTFPVAm	Q92611	AYQSIQNYL	O75369	FVVESIGSEV	Q9H223	LPLEEAYRF	Q8WWB7	HPmNDPTRTF	P30685;P18464;P30490;P30491;P10319;P30498;P30499;P30501;P04222;P30504;Q9TNN7;Q29963;P30505;P30508;P30510;Q07000;Q95604;Q29865	HPVSDHEATL	Q9H1Y3	VYNPVIYVF	Q99941	LLWDVPAPSL	P14735	FPIPDLQKY	Q9NUY8	VPEEKAAEL	P30101	FAHTNVESL	P01903	LPFLPSTEDVY			P36959;Q9P2T1	GYSEHFVEF	Q96RD3	VLLIILSHI
Q96GE4	FQYSKSPSL	Q7Z7A4	RLLDLENSL	P25391	HVPFFSVmL	Q9BZE4	YPNVGKSSF	Q6N021	VKDFTSF	P57678	GLAKAVASV	Q8N884	VPRIQLEEY	Q9UH99	FYPYGLQTF	Q8TEL6	KYINTDAKF	O60888	LLLLPRVLL	Q13547	RMLPHAPGV	Q9Y490	KMDESKHEI	Q13496	YAFPLAHSL			P48029	LVYNNTYVY	Q96DB9	HPTDDTTTL
P50990	KQYGNEVFL	P17707	DYNFVFTSF	O95433	YYFEGIKQTF	P62750	RLAPDYDALDV	Q14160	GLTHGEAVQLL	Q6UW02	KLYEEINQV	O75190;Q7Z6W7;Q8NHS0	SPEDIKKAY	O14737	GLIEILKKV	Q12769	YSLDHISSL	Q29RF7	FAIDPHLLLSV	Q15393	VYPDGIRHI	Q9Y5X2	LPADIQAQF	O43684	YPTSIASLAF			O94782	KLFQGQLVL	P61313	RPVPKGATY
Q5VTD9;Q99684	FSTPHGLEV	Q9H0K1	TLSEVTNQL	Q9H3C7	YIDDTLTmV	Q01085	VFPEKGYSF	Q9NRL3	EPAHIVASF	P42226	SLTGRLDEV	Q8WXX5	ELADIKQAY	Q9ULV3	RYFKTPRKF	O43292	LPFPDETHERY	Q04637	VLMTEDIKL	P42338	VPREATISY	Q9BTY2;Q9NYG8	LLPPPPCPA	Q8N3C0	LPNYLDVATF			Q9Y548	IYIPTAILW	P60709;P63261;A5A3E0	RVAPEEHPV
Q5BJF6	KILDLETQL	Q96DI7	TYQVLAVTF	Q92608	KmWEEAISL	P31943	RYGDGGSTF	P20839;P12268	VAIIARTDL	B0I1T2	DPIGGHIHSY	Q13438	HPSLQPEEY	Q66K64	FLYAGHIFL	P20839;P12268	VAIIARTDL	Q9Y2M5	RYNPRTNQW	Q96H55	FLGGEVLLY	P57076	SPWADNTAL	P37268	MPAVKAIIYQY			Q8TEL6	KYINTDAKF	Q9BSJ8	YSHSSSSL
Q6FI81	GLVDKLQAL	Q5T4S7	KLLEEQGIFL	Q9NQG7	SLNGLEVHL	Q99941	HPDRSQPAF	P30443;P01892;P04439;P13746;P30447;P05534;P18462;P30450;P30512;P16188;P16189;P10314;P30453;P30455;P30456;P30457;P01891;P10316;P30459;Q09160;P30461;P30464;P03989;P30685;P18463;Q95365;P30475;Q04826;P30481;P30483;P30484;P30485;P30487;P30488;P30491;P30492;P30493;P30495;P18465;P10319;Q29940;Q29836;Q29718;P30504;Q29963;P10321;P30508;P30510;Q07000;Q29960;Q29865;P30511;P01893	RYLENGKETL	P51531;P51532	QLSEVFIQL	P49454	KYISGPHEL	Q15155;Q5JPE7;P69849	KLIPLLLQL	Q9UN86	RYPDSHQLF	Q9UBQ7	RLPEAIEEV	Q14160	RATPHPSEL	Q15915;O95409;O60481;Q96T25	KSYTHPSSL	Q96KR1	FNDPKEM			P20073	YPQPPSQSY	P07814	IPDGHTKEM
Q969Y2	AVVSGVLQAL	Q96K12	KLFEKVKEV	Q6PL18	LYPEVFEKF	Q9H3K2	IAISRTPVL	Q53EP0	ILWETVPSm	Q9UN86	RYPDSHQLF	P04899;P19086	YYLNDLERI	P18621	RWPKKSAEF	Q99613;B5ME19	SLDQPTQTV	P12980	HPHPFLNSVY	Q0VDD8	ISEEQIAIF	Q9UGL1	ILNPYNLFL	P23528;Q9Y281;P60981	APLKSKMIY			P48556	LPAKDIQTNVY	Q9GZN1	AIVYSIQNL
Q9P2D3	GLLEIVTSV	Q12769	RLIEESVTV	P33992	VLQDIQVmL	P34982;P47884;P58170	NLILAVmAY	Q15723	VITETVVEV	Q93096	RPAPVEVTY	Q8IYV9	ALITGLTFAI	Q03001	FIWENIHTL	P26640	FPAVTTAQY	P27695	HLYPNTPYAY	P24539	VPVPPLPEY	Q9H0C5;Q9BX70	TLKGPDSHY	Q12830	MPNGTVQRF			Q9BUH8	FPAGFQHEAF	Q9UBK5	SPAQEDGKVY
Q9UKV0;Q7Z5L9	LLIQQQQQI	Q9NQG6	QLTNVILHL	Q9Y262	RYQDAIRVF	Q9Y2A7;P55160	KLAEKLTIL	Q16659	TYTSYLDKF	P28482;P27361;P31152;Q16659	KYIHSANVL	Q14289	AVLELKNEL	A8MTY0	KYVKDFHKF	Q9UHH9	SLIDIVTEI	Q13233	MPSSDTTVTF	Q96G74	ASSPEHPEL	Q08ER8	LIREEKNSY	P78527	LPMKETGLMY			P24539	IYVISAETF	P82930	VPKHEEEAF
Q7Z5L9;Q9UKV0	ILLQQQQQL	Q8IZJ3	KYVLPKFEL	P05067	SLLYNVPAV	P60510	RYPDRITLI	Q6Y1H2	SYIPLFPQL	Q92900	TPYEGQRSY	P28749	QPQANSHVY	Q9HC24	KYPLNLYLL	P13639	AYLPVNESF	Q4J6C6	FPNVSSFEW	O94768	LATDFIQSL	P51398	FAYPAIRYL	P42224	FPMEIRQY			Q96T88	YPENGVVQM	P31943;P55795;P31942	QGRSTGEAF
P06733;P13929;P09104	ILPVPAFNV	P54577	EYLKVDAQF	P46977	KLNPQQFEV	Q13574	IYILDPELL	Q99590	KLAESKVSV	Q99613;B5ME19	SLDQPTQTV	Q01543	VLLSHLSYL	Q96PQ6	EYAHLFEVF	O60664	AAEKGVRTL	Q96RL1	GLTEGIWQL	O15027	EAIQRTEAY	P51572	KLDVGEV	P35222	HAIMRSPQM			Q8N7S6	VQDCILTAL	Q03405	QGNSGRAVTY
P29728	ILDPAEPTGDV	Q96GN5	KFAEEFYSF	Q8N684	VYDVVELKF	O95931	VVKAGAPEL	O14777	GLNEEIARV	Q02127	YAEGVRVL	O75683	RLHEKIQEA	Q16828	FYLEGGFSKF	Q96RD6	FCDINILAm	Q14444	FPRSNQPYY	Q9H9Y6	MTGKPSLY	Q99471	FLSTSIAQL	Q00403	FKEITTM			P43308	RLLSFVVLA	Q15622	LFAGFENFLL
Q9NYV4	GLADITQQL	Q8TEL6	SYADQmFLL	Q5T8I9	NYFDEQFEF	Q96QV6;P04908;Q93077;P20671;Q96KK5;Q99878;P0C0S8;Q6FI13;Q8IUE6;Q16777;Q7L7L0;Q9BTM1;P16104;O75367	YLTAEILEL	Q7L590	FLFGEVHKA	Q8IWZ3;O75179	YAEVGRVL	P09668	VALYNPVSF	A8MWL6;O43760	KYLVIGDLLF	Q9NRG9	TLYEHNNEL	Q13409	FPVGDVNNF	Q13547;Q92769	EYSKQMQRF	O15357	VAAPPPKNSF	O95229	MGRDPGVSF			P84098	LMEHIHKL	Q9NVM9	SILEDPPSI
Q8WXG6	YPLEDHTEF	Q9Y696	FLDGNEmTL	P56192	NYTLVSHLI	P39656	TAVIDHHNY	Q14746	HPNGLQVmY	P49588	IPLDDPTLLF	P11021;P34931;P08107;P54652;P17066;P11142;P38646	EPTAAAIAY	Q8IVD9	ALLGILQHV	Q99460	LPKDTSPGSAY	P48643	HPIRIADGY	Q5VTT5	EYMKTTWF	P11473	LPHLADLVSY	Q9Y2I7	MPRLEVQSF			Q9H0A9	YYLNEIQSF	Q8NF37	LTLFPVRLL
Q4J6C6	LADDSVRSL	O75643	VYmDWYEKF	Q9Y5Q8	SmYDKVLmL	O14910	TAIREVYQY	P18848	YLKDLIEEV	O95147	TVADKIHSV	P46781	GLAKSIHHA	Q92900	SLFERLVVL	P51854	VSTEHAVAL	O14910	TAIREVYQY	Q9H5V9	QGFGKTNIY	Q13901	YPVEIHEYL	A1KXE4	YPAGFPMGY			A5YKK6	RYPNSHTHYF	Q9UBB4	IAIDVIDAY
Q8IVD9	ALLGILQHV	Q92611	AYQSIQNYL	O00311	mPYLEHESF	P12270	QASDVSVKY	Q92620	KLGDImGV	Q9P258	VPSPAQImY	Q86UX7	SLPDFGISYV	P04075	ALSDHHIYL	P63146	RLQEDPPVGV	P12270	QASDVSVKY	O43791	HPHLVAEAY	O15427	YAFPKAVSV	O15226	MPRDIYQDY			Q6S8J7	EVPRADLIVm	Q13111	SPRSPSTTY
Q9UPN9	RYQFIEEAF	P25391	HVPFFSVmL	Q96F05	VVDKTLLLV	Q9NP97	mDNPTTTQY	Q9NRY4	GLSTEGIYRV	P52701	HPDSRAImY	P26640	FPAVTTAQY	P98194	IVAEIIKKV	Q99504	TAYPGQTQY	P48556	LPAKDIQTNVY	Q13772	LLKSEKSSY	Q9H3H1	RAVPVGSGL	Q9Y5Q8	SMYDKVLML			P26640	FPAVTTAQY	O00487	VYISSLALL
Q8TBB5	VYAFNLDTF	O95433	YYFEGIKQTF	O00160	YImGYISKV	Q9NVA2;Q14141	FIAPTGHSL	P46060	RVIGTLEEV	P49321	LLAETHYQL	Q9BTE3	HPLGIVQGF	Q13315	ILLKDILSV	P35637	QGYGQQNQY	Q9UPN3	GLIDRQVTV	Q9H3M7	LANGQTKVL	Q5TBA9	KLIGQVHEV	Q9Y605;Q96HT8	FLLPVINEM			Q9NYP7	KYITQGQLL	O00560	LMDHTIPEV
Q9Y217	RYSEYAEEF	Q9H3C7	YIDDTLTmV	Q9P2G9	VmGKIFAV	P43243	EPYGKIKNY	Q8WWB7	HPmNDPTRTF	P42696	VLFENTDSVHL	O00257	HPYQPDPKm	P13056;P49116	AYLKAIVLF	P60228	YSDDIPHAL	O75190;Q7Z6W7;Q8NHS0	SPEDIKKAY	Q9UHI6	IPFNQALVF	Q9NQ31	VPEEGGATHVY	O75533	TASAVVQHM			P49588	NTIDPSHPM	Q92616	SLLDPVPEV
Q15154	IYSEVATLI	Q92608	KmWEEAISL	Q15758	KLGPEGELL	P20700	RLAVYIDKV	P57678	GLAKAVASV	Q9Y3B4	KYGPIRQI	O95985	KYLQSTISF	P46940;Q86VI3	AYQHLFYLL	Q12769	YLLPYENLL	Q8WXX5	ELADIKQAY	Q8TEB9	VGYPGRQYY	Q9H3P7	EVYAGSHQY	P24385;P30279;P30281	EVFPLAMNY			P52434	YPVDLGDKF	Q9Y2Z0	EQKPDDAQY
O75935	ALLEQVL	Q9NQG7	SLNGLEVHL	P04844	ALFFQLVDV	P17181	VIQDYPLIY	Q6UW02	KLYEEINQV	P30685;P18464;P30490;P30491;P10319;P30498;P30499;P30501;P04222;P30504;Q9TNN7;Q29963;P30505;P30508;P30510;Q07000;Q95604;Q29865	HPVSDHEATL	O75426	ELVEHIISF	O75533	SLLPFLKAV	Q9Y2Z2	VLIDDLTTL	O95298	FPEEDKKTY	P04156	RYPNQVYY	P78415	FPHPHPAFY	Q9Y5R8	TPTGIKVVM			Q96BW9	VYYNSLIm	Q14814	LPFSSmPTAY
Q8WXG6	TLVDFPLHL	Q6PL18	LYPEVFEKF	P26358	VYQIFDTFF	P11021;P54652	EPTAAALAY	P42226	SLTGRLDEV	Q8N884	VPRIQLEEY	Q08211	KYPSPFFVF	Q15326	KYTKIFNDF	P13010	IFTDLSSRF	Q15038	AAFPGASLY	Q9BSV6	VYPGDPLRF	Q8TEM1	IAIPVTVAF	A4D1P6	MPVPVILNF			Q15366	FPmTHGNTGF	P11021;P54652	EPTAAALAY
Q9BV38	HPEQDAGKVF	P33992	VLQDIQVmL	P55209;Q99733	QPmSFVLEF	Q9HCS7	HPLPETAVRGY	B0I1T2	DPIGGHIHSY	Q9HCE5	IYKDSSTFL	O14965;Q96GD4;Q9UQB9	KIADFGWSV	Q9NZI7	SYTRLFSNF	O95361	ATAQPPAPL	Q96DB9	HPTDDTTTL	P53367	FIASVNTLV	Q8NF50	KAVSAIHSL	E0CX11	FTLGNVVGMY			Q13952	EPVQYYFTL	P11021;P34931;P08107;P54652;P17066;P11142;P38646	EPTAAAIAY
Q92900	SLFERLVVL	Q9Y262	RYQDAIRVF	O96005	ALLETNPYL	Q9UPN6	ILGIQPPSV	P51531;P51532	QLSEVFIQL	O75190;Q7Z6W7;Q8NHS0	SPEDIKKAY	A6NHR9	GLLDLPFRV	P61599	KLmELLEEI	P51610	HPQPTQVQF	Q13042	RYLSKATTL	Q12772	FPDLFSEQL	Q86SH4	KAVAVTHSL	Q13547;Q92769	LPHAPGVQM			Q9UBF8	KLYDGFQYL	Q9BQ70	FAFEHSEEY
P42285	EYPFILDAF	P05067	SLLYNVPAV	O60216	RLQESVmEA	P04040	SALEHSIQY	Q9UN86	RYPDSHQLF	Q8WXX5	ELADIKQAY	Q5SR56	QGFGRPSVY	Q9HAV4	KYLESFLAF	P62081	IIFVPVPQL	O14497	VGDPGQRTL	Q92542	FVTDTAKAL	Q86TU7	SAIDRIFTL	P33992	VLQDIQVML			P54687	HPGSSALHY	O95273	RLNEAAVTV
Q9BZ01;Q14331	NYVKKFQSF	P46977	KLNPQQFEV	O60294	RLSPVSPAL	Q149N8	IFEGLVKQI	Q93096	RPAPVEVTY	Q13438	HPSLQPEEY	Q96BF6	LPASLISQIGY	Q6ZSC3	LFKKGVmKL	Q9UPN7	FPEEAVLQQAF	Q96S19	YLDPAQRGV	Q9NXE4	QGRVNPVEY	P60709;P63261;A5A3E0	RVAPEEHPVL	Q00610	FAMPYFIQV			P09874	ILSEVQQAV	Q9H0C5;Q9BX70	TLKGPDSHY
Q9NR30;Q9BQ39	ALAAALAHI	Q8N684	VYDVVELKF	Q86VI3	VYKVVGNLL	Q63ZY3	TERELKVAY	P28482;P27361;P31152;Q16659	KYIHSANVL	P49454	KYISGPHEL	O94782	KLFQGQLVL	Q14494	KYLTEGLLQF	O43707	HAANQSYQY	Q99684	QPRSPGPDY	Q8NBQ5	HGIGRLTAY	Q04637	FANLGRTTL	Q9UBQ5	LYQFNPAFF			Q2TAL8	IPQGQQQSY	Q9NZN8	FPALPGSSY
P04075	ALSDHHIYL	Q5T8I9	NYFDEQFEF	P17980	RLLDSEIKI	Q12769	YSLDHISSL	Q92900	TPYEGQRSY	P04899;P19086	YYLNDLERI	Q14444	SLLDEFYKL	Q06323	LYDIILKNF	Q9H8H0	IPAQHITLF	P52948	VPREKSVTY	P62913	TPVFSKARY	P29401	HASDRIIAL	P62906	NMVAKVDEV			Q96SK2	VLAWGLLNV	P33993	EAWASKDATY
P57740	AYLEAHETF	P56192	NYTLVSHLI	Q14181	ALIEKLVEL	P51531;P51532	ILQEREYRL	Q99613;B5ME19	SLDQPTQTV	Q8IYV9	ALITGLTFAI	P53621	TLLGHLDYI	Q9Y6A5	KLVEFDFLGA	O95807;P56557	VYPGIAVFF	P61313	RPVPKGATY	P49327	FPQLDSTSF	Q9NV96	HPTLPAGRY	Q8NHU6	LPKAFEEMY			P0DJ07	IYLTFPVAM	P46379	mPVGPDAILRY
Q6TFL4	VLLGKVYVV	Q9Y5Q8	SmYDKVLmL	Q15436;Q15437	LYPQFmFHL	Q5TAX3	DPRVQYLGY	Q02127	YAEGVRVL	Q14289	AVLELKNEL	Q5JNZ5;P62854	VLPKLYVKL	Q14694	GIFGGHIRSV	P20073	YPQPPSQSY	Q14562	HAFGGNKASY	Q5SSJ5	FPYYPSPGVLF	A0AVK6	QAPSGPSYAIY	Q15691	MLFPGSIAL			P53680	AYLEAIHNF	Q96KR1	FNDPKEm
P49588	IPIERLYVTY	O00311	mPYLEHESF	Q9NZJ7	LYLPSFFTY	Q9Y240	ALDTRVVEL	Q8IWZ3;O75179	YAEVGRVL	P28749	QPQANSHVY	P27708	GLADKVYFL	P21359	PYLFHVVTF	P56557;O95807	VYPGLAVFF	P11047	YPSETTVKY	Q99460	FLSSVIQNL	Q8WUB8	YPAKHAEY	P18858	MLPPPPLTA			Q8TET4	YLDFTNPKV	Q6PCB8	mPVEKNITL
Q9Y546	RYLVISEKL	Q96F05	VVDKTLLLV	Q9NZI7	SYTRLFSNF	O60216;Q9H4I0	ITLPEEF	P49588	IPLDDPTLLF	Q01543	VLLSHLSYL	Q08999	IYIKQIKTF	Q8NG48	HFDTIFEVF	Q9UHQ1	VFDTTIAADF	P28074	NVADLHEKY	Q15628	HPQQKVAVY	P09884	LYPSIIQEF	Q96B02	YPFDSPQVMF			Q9HAI6	FPSESSFEY	P25788	YmIDPSGVSY
Q96EP9	RVADYIVKV	O00160	YImGYISKV	P61599	KLmELLEEI	Q9Y240	GLDAGLHQL	O95147	TVADKIHSV	O75683	RLHEKIQEA	Q9NXW2	FPSSNVHVY	P60660	KVLDFEHFL	P22415	FPDPNVKYVF	O43399	HDVQVSSAY	Q86WV6	MADPNIRFL	Q969T9	NPGNPHNVY	Q8N8Q9	MPVDDVIGTL			Q9ULW0	KILEDVVGV	Q9UBG0	LPRAEQSSF
Q96P20	LYQDRFDYL	Q9P2G9	VmGKIFAV	Q9HAV4	KYLESFLAF	P62917	AmNPVEHPF	Q9P258	VPSPAQImY	P09668	VALYNPVSF	P18858	KYPDIISRI	Q92620	VLFGLLREV	O75150	AAQAHTREL	P63010	IPNENELQF	Q5RKV6	ALMPVLNQV	Q9NUY8	VPEEKAAEL	Q5JUR7	VPNKSLTY			P17987	HPTSVISGY	Q9NV31	ALLDKLYA
P18615	VYKENLVDGF	Q15758	KLGPEGELL	Q6ZSC3	LFKKGVmKL	Q9BWT1	HGFGNVHAY	P52701	HPDSRAImY	Q9BVT8	LGLAGFTLLL	Q9NR48	TYDYNFHSF	P02655	RLLPALFLV	Q7L1Q6	FTEAGLKEL	O00567	YPASTVQIL	Q13838	MPNVKVAVF	Q13547	RMLPHAPGV	Q14157	NPDTHSWEM			O75419	RPVNVVNVY	P30679	RYLDEINLL
P30443;P01892;P04439;P13746;P30447;P05534;P18462;P30450;P30512;P16188;P16189;P10314;P30453;P30455;P30456;P30457;P01891;P10316;P30459;Q09160;P30461;P30464;P03989;P30685;P18463;Q95365;P30475;Q04826;P30481;P30483;P30484;P30485;P30487;P30488;P30491;P30492;P30493;P30495;P18465;P10319;Q29940;Q29836;Q29718;P30504;Q29963;P10321;P30508;P30510;Q07000;Q29960;Q29865;P30511;P01893	RYLENGKETL	P04844	ALFFQLVDV	Q14494	KYLTEGLLQF	P14635	ALVQDLAKA	P49321	LLAETHYQL	P11021;P34931;P08107;P54652;P17066;P11142;P38646	EPTAAAIAY	Q9UHH9	SLIDIVTEI	Q8IUR0	KVLGALLFV	Q9UL46	KVLERVV	Q9Y376;Q9H9S4	KYISKPENL	P00403	LPIEAPIRM	Q15393	VYPDGIRHI	Q9BPX3	FSITPLSEL			Q32P28	FPWELDPDW	P55061	AYVHmVTHF
P27708	GLADKVYFL	P26358	VYQIFDTFF	Q06323	LYDIILKNF	Q9UG63	FLDEPTNHL	P42696	VLFENTDSVHL	P46781	GLAKSIHHA	Q7Z4P5	EPRPPRAF	Q9Y296	YPLDLLLKL	Q86WA8	SLQSTILGV	P23258;Q9NRH3	YPKKLVQTY	Q9Y520	FYMDTSHLF	P42338	VPREATISY	P37268	MPAVKAIIY			P62805	TAMDVVYAL	O15164	FQDPVPLTV
Q08999	IYIKQIKTF	P55209;Q99733	QPmSFVLEF	Q9Y6A5	KLVEFDFLGA	Q15046	HLTDITLKV	Q13547	RMLPHAPGV	Q86UX7	SLPDFGISYV	Q86VI3	VYKVVGNLL	Q9BRS2	KYVSGEFRF	Q6UW02	IPRETLVLY	Q9UBB4	HPDKKIVAY	Q15366	FPMTHGNTGF	P60709;P63261;A5A3E0	RVAPEEHPV	Q9UKK3	SPVDVLQIF			Q99504	TAYPGQTQY	Q9NZM5	EVAPAGASY
Q99576	SLLGGDVVSV	O96005	ALLETNPYL	Q14694	GIFGGHIRSV	Q9NYV4	GLADITQQL	Q9Y3B4	KYGPIRQI	P26640	FPAVTTAQY	P09874	ILSEVQQAV	P33947	RYLDLFTSF	Q14444	LSQDIQKTI	Q15532	MPQGGGQHY	P10809	FGADARAL	Q96H55	FLGGEVLLY	P01892;P30447;P05534;P18462;P30450;P30456;P30457;P01891;P10316	VMAPRTLVL			Q4J6C6	FPNVSSFEW	O76021	HIIENIVAV
Q9NPF4	KLVELPYTV	O60216	RLQESVmEA	P11387	SQIEADFRL	P48029	LVYNNTYVY	P14625	HPTDITSLDQY	Q9BTE3	HPLGIVQGF	Q8N2S1	HPRLDRQATY	O43299	VYQHLFTRI	Q13884	LADPENRQL	O00767	FPYDYSASEY	Q92879;O95319	VFIDKQTNL	Q14160	RATPHPSEL	Q9BVQ7	MPIGPDVSL			O75643	VYMDWYEKF	P52701	TLNNLEIFL
Q9NPA3	TYNQKHSLF	O60294	RLSPVSPAL	Q13635	EAmFNPQLm	Q15833	ILSGVIRSV	P30685;P18464;P30490;P30491;P10319;P30498;P30499;P30501;P04222;P30504;Q9TNN7;Q29963;P30505;P30508;P30510;Q07000;Q95604;Q29865	HPVSDHEATL	O00257	HPYQPDPKm	O43432	VLLSEILHL	Q96FB5	ILLDRLLYL	Q9P2J5	TPISEHAVF	P52952	AAFKPEAY	Q00341	MPKVHIEF	Q0VDD8	ISEEQIAIF	P01889;P30460;P30462;Q95365;P30475;P30480;P30486;Q29836;Q31612;Q31610	VMAPRTVLL			O75882	TPKAKEQY	Q9Y6K0	TYVSGTLRF
P25205	ALKDFVASI	Q86VI3	VYKVVGNLL	Q13541;Q13542;O60516	TPGGTRIIY	Q01518	KLVTTVTEI	Q8N884	VPRIQLEEY	O95985	KYLQSTISF	Q8TDG4	LVLESLLHL	Q92922	YLIPDIDLKL	Q8N9N2	YIFKERESF	P10155	HPAIALREY	Q13885;Q9BVA1;Q13509;P68371;P07437	EYPDRIMNTF	P24539	VPVPPLPEY	O95997	FPFNPLDF			Q7LDG7	ISREEMVSY	Q03519	YLHSQVVSV
Q9UMX5	ALAPGLPTA	P17980	RLLDSEIKI	Q8TEM1	VYVSDIQEL	O95433	SPEELYRVF	Q9HCE5	IYKDSSTFL	O75426	ELVEHIISF	P15559	SLFDLNFQA	Q6UW02	SLHEFLVNL	Q96JC1	YPNGVVVHY	P48736	HPPSEESQAF	Q9UBB9	VYPLMKEYF	Q96G74	ASSPEHPEL	Q9P2J5	VLMENIVYL			Q8N4T0	AVLQSVY	Q8TAQ2	SLSSLVVQL
Q9BQI3	RYLNEFEEL	Q14181	ALIEKLVEL	Q99973	RYPSNLQLF	O15055	VPVDLQHQF	O75190;Q7Z6W7;Q8NHS0	SPEDIKKAY	Q08211	KYPSPFFVF	Q9UIG0	KLSEIPLTL	Q14094	SLLDRFLATV	P61421	LYPEGLAQL	O95251	NPVDIVSTL	Q15436;Q15437	LYPQFMFHL	O94768	LATDFIQSL	A5YKK6	HAIPPTLAM			O75369	YPNSGSVSAY	P46060	SLLQTLYKV
Q9UPW0	HPESVSQSL	Q15436;Q15437	LYPQFmFHL	Q9BVK6	SILQTLILV	Q05086	TYKVISNEF	Q8WXX5	ELADIKQAY	O14965;Q96GD4;Q9UQB9	KIADFGWSV	Q9BZX2	ILSQYITFV	P26196	YLIPLLERL	Q6PCB8	MPVEKNITL	Q9HD20	IAAPFTSKL	P52294;O15131;O60684	VMDSKIVQV	Q15149	APRADAKAY	O15145	FPIPGEPGFPL			Q829	FPHGQTYWY	O60610	NPVSWVQTF
Q9ULW0	GLFQGKTPL	Q9NZJ7	LYLPSFFTY	Q6PI26	ALAEALKEV	Q9UPN9	VYAQKHQQL	Q13438	HPSLQPEEY	A6NHR9	GLLDLPFRV	O95249	RLIEETISI	Q16533	RYFLPPYTF	Q9Y6V7	GLDIPTVQV	Q9NX61	YLTPLILTL	Q14814	LPFSSMPTAY	O15027	EAIQRTEAY	P12270	GMYETPLFL			P98179	NPEHASVAM	Q8TF40;Q9P278	PYNPLWAQL
Q9BXB4	AVEEQRSVI	Q9NZI7	SYTRLFSNF	O95477	SILSNIHEV	Q96B02	YPFDSPQVmF	P49454	KYISGPHEL	Q5SR56	QGFGRPSVY	Q5VU65	SPLTPGLAI	Q14C86	GLFSAKLFL	Q99081	HAVGPSTSL	O60830	ALIEGVGILL	Q13885;Q9BVA1;Q13509;P68371;P07437	YPDRIMNTF	Q8TDD1	SAQTGARAL	P62899	LVTYVPVTTF			Q9UKI2	LPLLSPVTF	Q6ZSS7	VTIVDTVTL
P20700	VYIDKVRSL	P61599	KLmELLEEI	P31689;Q8WW22	SPmDIFDmF	Q6Y1H2	SYIPIFPQL	P04899;P19086	YYLNDLERI	Q96BF6	LPASLISQIGY	Q8IXH7	NPADITVLF	Q6P2Q9	RYIDRIHIF	P14735	FPIPDLQKY	P21333	VPASLPVEF	Q53EP0	ILWETVPSM	Q9H9Y6	MTGKPSLY	Q96AB3	RLLEVPVML			Q9Y3Z3	TAIDDMEAY	P06737	HPALAIPEL
A8MPP1	QLAQFVHEV	Q9HAV4	KYLESFLAF	Q8NI36	AYGNVFSAF	P26599	AAVDAGmAm	Q9UPN3	VLQGKLAEV	O94782	KLFQGQLVL	Q92608	AYTLLLHTW	O43156	QYILFPLRF	O60888	LLLLPRVLL	Q9UKZ1	mLAPPREL	Q8TEL6	SYADQMFLL	Q96PV6	QAGPATGQAY	O95243	DLRKEDVAM			Q9ULV3	LLGPPPVGV	P51610	HPQPTQVQF
P31483	VFPDKGYSF	Q6ZSC3	LFKKGVmKL	Q8NFZ5	SLANETHQL	O76094	GLQEGTHEL	Q8IYV9	ALITGLTFAI	Q14444	SLLDEFYKL	Q6NXT6	TLLPLRVFL	Q9HAB8	TLADYLHLL	Q29RF7	FAIDPHLLLSV	P30101	LALFPGVAL	Q9Y520	FPTVQHQEL	Q13547;Q92769	EYSKQMQRF	Q8N201	SPHGGALVM			O75190	NPDDVFREF	Q96JC1	YPNGVVVHY
O43809	LYPLTNYTF	Q14494	KYLTEGLLQF	P48552	ALSEQILmV	P49790	KPLEEEEMEV	Q14289	AVLELKNEL	P53621	TLLGHLDYI	P30101	ALFPGVALL	Q96RY5	KYIDFDHVF	Q04637	VLMTEDIKL	Q9H992	ILPGSLFRF	Q9NYP3	LPQTSHVSF	Q5VTT5	EYMKTTWF	Q8TET4	HVASQPVM			P50914	FPHSAHQKY	Q99471	FLSTSIAQL
Q96RK1	ALTSLELEL	Q06323	LYDIILKNF	Q03001	IQGSELPEL	Q9H307	RLLEQKVEL	P28749	QPQANSHVY	Q5JNZ5;P62854	VLPKLYVKL	Q9UBS9	LYIVEPLKF	Q9H4L7	LYLGLFNRL	P78344	FLLQDTVEL	P50990	ELAKQITSY	P06400	LPHAVQETF	Q9H5V9	QGFGKTNIY	Q9UBL3	LPFmTNYSF			Q9NVK5	SLIEQTTAL	Q15628	HPQQKVAVY
Q9NZS9	KAVNPGRSL	Q9Y6A5	KLVEFDFLGA	Q15155;Q5JPE7;P69849	KmmDVTVTI	Q9BSA9	ALLSIIATV	Q01543	VLLSHLSYL	P27708	GLADKVYFL	Q9Y6X3	EYTRALFLL	Q15051	ILDEVIFKL	Q9Y2M5	RYNPRTNQW	Q8WUM4	LVKFIQQTY	P84098	ILMEHIHKL	Q8WXX5	SDREQRAVY	Q6P1S2	MAIAGImLL			Q96RD3	VLLIILSHI	A3KN83	GLIGVGLINV
Q8WY64	VYLPTHTSL	Q14694	GIFGGHIRSV	P05107	SmLDDLRNV	P08236	YLYSLEVQL	O75683	RLHEKIQEA	Q08999	IYIKQIKTF	P04222	EPHFIAVGY	Q9H223	RLPEIYIQL	Q9UBQ7	RLPEAIEEV	P13473	FPVPGSGLVL	P68036	YPFKPPKITF	O43791	HPHLVAEAY	Q8TBN0	MLQAEVTAL			Q15532	mPQGGGQHY	Q8N108	MPIHELLSLY
O43684	FPNKQGYVL	P11387	SQIEADFRL	Q12770	VYIDQTmVL	P27105	RYLQTLTTI	P09668	VALYNPVSF	Q9NXW2	FPSSNVHVY	Q8NEZ3	ALFEGKVQL	Q92565	EYPILEKEL	P12980	HPHPFLNSVY	Q99714	FLNGEVIRL	Q9P2X0	VLWPLPAYL	Q14790	PGRAQISAY	Q14CB8	LIASCHTKSF			O75150	AAQAHTREL	Q13571	SYIELPAYL
Q9NXW2	FPSSNVHVY	Q9NR97	ALDLSLNSI	O75934	VYNENLVHmI	Q9UN75	LDVNDNGPAF	Q9BVT8	LGLAGFTLLL	P18858	KYPDIISRI	Q9UBF8	DLRQELLAF	Q8NEA4	RILDYVINL	P27695	HLYPNTPYAY	Q5BJD5	FLYPFPLAL	O95793	YPFPVPPLLY	Q13772	LLKSEKSSY	Q562E7	FMQEVAAQNY			Q96DB9	HPTDDTTTL	O15121	SMTLAIHEI
P98194	IVAEIIKKV	Q13635	EAmFNPQLm	P08243	ALYDNVEKL	Q14C86	YLLQVLRYL	P11021;P34931;P08107;P54652;P17066;P11142;P38646	EPTAAAIAY	Q9NR48	TYDYNFHSF	Q9BWG6	RALDHYLTL	P62699	FLFNKVVNL	Q13233	MPSSDTTVTF	Q92900	RPIRLQVQY	Q9NP97	MDNPTTTQY	Q9H3M7	LANGQTKVL	Q2VIR3;P41091	ILQNKIDLV			P61313	RPVPKGATY	Q63ZY3	RLLDYVVNI
Q16850	TPVFGKGVAY	Q13541;Q13542;O60516	TPGGTRIIY	Q96ST2	KILQELPSV	P84098	LYLKVKGNVF	Q6ZSS7	VTIVDTVTL	Q9UHH9	SLIDIVTEI	Q9GZY6	KLLQFYPSL	P54578	SLIDQFFGV	Q4J6C6	FPNVSSFEW	P62987	IIEPSLRQL	O95864	LPYNHQHEYF	Q99615	EAKREAETF	Q96PN6	LLKNLENLV			O15042	RPKKPGQSF	P05107	SMLDDLRNV
O43920	KYTPPPHHI	Q8TEM1	VYVSDIQEL	Q8NG06	GLLEGVRGV	Q15629	AYPHNLmTF	Q9H0D6	SAPPPVTY	Q96AE7	HLDATKLLL	P04792	RLFDQAFGL	A6NIH7	IYSIDFTRF	Q96RL1	GLTEGIWQL	P62424	QPKRDLTRF	O14757	MPEPDAQRF	O00329	KSKNPGEAL	O95352	IPMPGHPVNF			Q9Y490	KMDESKHEI	P35610	VPIPTVNQY
P48029	LVYNNTYVY	Q99973	RYPSNLQLF	P39023	NPLGGFVHY	P61011	SLFEEmLQV	Q15437	MPQFSTIEY	Q7Z4P5	EPRPPRAF	Q96P70	RLIPTLVSI	Q14181	GLTSTDLLFHL	Q14444	FPRSNQPYY	O60563	LPDTRSEAY	Q9P0I2	MPADTNKAF	Q9UHI6	IPFNQALVF	P78396	SLMEPPAVLLL			Q8WUB8	YPAKHAEY	Q6NVV1;P40429	KYQAVTATL
Q8TEL6	KYINTDAKF	Q9BVK6	SILQTLILV	Q8WUM0	FLmDFIHQV	P48059;Q7Z4I7	FPEGLFYEF	P51665	LPINHQIIY	Q86VI3	VYKVVGNLL	Q9NX74	RLFSSIVTV	Q00341	GLLERVKEL	Q8IZT6	SYNPLWLRI	O15042	RPKKPGQSF	O00257	HPYQPDPKM	P35222	HSRNEGVATY	P15498	FLLDKALLI			P60709;P63261;A5A3E0	RVAPEEHPV	Q8TDS5	PWTSNTVFL
Q9UBF8	KLYDGFQYL	Q6PI26	ALAEALKEV	O75448	ILLEGTmNL	Q8NFA0	KYAPRFNGF	Q9H8H0	IPAQHITLF	P09874	ILSEVQQAV	Q13415	VYVQILQKL	P56524	SLASVFVRL	Q13409	FPVGDVNNF	P37268	FPTISLEF	Q6PI26	NVHDIMVSF	Q8TEB9	VGYPGRQYY	Q9Y240	FLLSRDFEA			Q15149	APRADAKAY	P78362	WPHEDAAQF
P50914	FPHSAHQKY	Q8IXZ3;P0CG40	RLGPAGASL	O75312	DALVITHY	P39023	FGHGRFQTm	P46781	GLAKSIHHA	Q14494	GLLQFTILL	Q9HBM1	NLLKLIAEV	P16885	VYLHDFQRF	P48643	HPIRIADGY	Q15155;Q5JPE7;P69849	SYIALPLTL	Q92608	KMWEEAISL	P04156	RYPNQVYY	Q8N960	NNRIADLSY			Q96PV6	QAGPATGQAY	P16885	IYDPNLAF
Q9NRL2	FANGHVNSV	O95477	SILSNIHEV	P04406	DPFIDLNYm	Q15054	LYLENIDEF	Q13547;Q92769	EYSKQMQRF	Q8N2S1	HPRLDRQATY	P17980	RLLDSEIKI	P78527	EVLGLILRY	O14910	TAIREVYQY	Q8NFF5	YLFPGIPEL	Q14592	FIVEETLPL	Q9BSJ8	YSHSSSSL	O15533	MPAAQEGAVAF			Q8WXX5	SDREQRAVY	P62826	DPNLEFVAM
P63146	RLQEDPPVGV	P31689;Q8WW22	SPmDIFDmF	P08311	KLLDQmETPL	O00203	KmVSIQITL	Q8N468	LSSTFPSmL	O43432	VLLSEILHL	Q99973	RYPSNLQLF	Q6R327;Q9UI26	ALITTILHL	P12270	QASDVSVKY	O14744	FPVEVNTVL	Q86Y56	LPHVVPTL	Q9BSV6	VYPGDPLRF	Q7Z403	LPYNMPLAY			Q14790	PGRAQISAY	Q9HBT6	FTIDDTTGDI
Q9H3P7	EVYAGSHQY	Q8NI36	AYGNVFSAF	Q8N766	FPQTALVSF	Q9BXW9	SYPKIIEEF	Q8IXW5	TAIKPLPSY	Q8TDG4	LVLESLLHL	P15927	TLVDEVFRI	Q9UI26	AILTTLIHL	P48556	LPAKDIQTNVY	P28065	DQREGGQVY	Q96RU3	DYSSILQKF	P53367	FIASVNTLV	Q09470;P16389;P22001	AIIPYFITL			Q9BSJ8	YSHSSSSL	Q14676	MPVPTTPEF
P18858	KYPDIISRI	Q8NFZ5	SLANETHQL	Q9NVV0	FPFFDIAHY	P08246;P24158	VLQELNVTV	Q86UX7	SLPDFGISYV	Q14258	ALPSKLPTF	Q96MU7	RYQEVDRRF	Q00325	KYKGIFNGF	Q9UPN3	GLIDRQVTV	Q15056	VANPNSAIF	P48556	LAKQVIEY	Q12772	FPDLFSEQL	Q96P53	NDRVQALSY			Q9BRR6	SASGPHSSL	P41226	MPFAPAIQTF
Q5VU65	SPLTPGLAI	Q93074	SLLENIAKA	Q9NZ08	LPYTVVIHY	Q8TBC3	IYYVDVQKF	P07814	IPDGHTKEm	P15559	SLFDLNFQA	Q6AWC2	SLIENQILL	Q9Y6X3	VLLGHIFYV	O75190;Q7Z6W7;Q8NHS0	SPEDIKKAY	P34931;P08107;P54652;P17066;P48741;P11142	QGNRTTPSY	Q9UJX3	QERPSVTSY	Q92542	FVTDTAKAL	O60294	TYVPWPLML			Q9BT43	VPKRDVERY	Q66K64	YPFPTFQPAF
Q6Z5	MFLGmDLPGL	P48552	ALSEQILmV	Q14739	ALWNEEALL	Q9Y3Z3	TAIDDmEAY	Q9NR97	ALDLSLNSI	Q9UIG0	KLSEIPLTL	P08670	RISLPLPNF	Q9P2P1	TLADIIARL	Q8WXX5	ELADIKQAY	P35221	NPVQALSEF	P11388	YLYGQTTTY	Q9NXE4	QGRVNPVEY	P30443;P04439;P13746;P30512;P16188;P16189;P10314;P16190;P30455;P30459;Q07000;P04222;P30504;Q9TNN7;Q29963;P30505;P30508;P30510;Q29960	VMAPRTLLL			P07814	IPDGHTKEM	Q9UNH6	TTIETFITY
Q9HB90;Q9NQL2	KLIPQLPTL	Q03001	IQGSELPEL	Q5EBM0	LLKPDLILL	Q9NZN4	ALASHLIEA	O96019	MPTVHYEF	Q9BZX2	ILSQYITFV	P49755	FLLGPRLVLA	P13639	ILTDITKGV	P25440	TAAPPAQPL	P83881;Q969Q0	QPHKVTQY	Q8NF50	GAINQNVAL	Q9BY32	MPKAEKV	Q05215	PVPPPPPTPF			O60427	MPYNHQHKY	Q68D06	YVENIIPEY
Q14145	VIDGHIYAV	Q15155;Q5JPE7;P69849	KmmDVTVTI	P40926	TYFSTPLLL	Q8N511	GLAELYVmV	Q8IXZ3;P0CG40	RLGPAGASL	O95249	RLIEETISI	P18074	YPLEVTKLIY	O95997;Q9NZH5	DAYPEIEKF	O95298	FPEEDKKTY	O00629	SGRKDQVAY	Q01581	TIIDKSKSV	Q8NBQ5	HGIGRLTAY	Q6PIU1	AILPFYITL			Q9GZN1	AIVYSIQNL	Q09161	LPWVGKELY
Q6NXT1	RLGPTGKEV	P05107	SmLDDLRNV	P00492	IPDKFVVGY	O15169	ILDEHVQRV	P26640	FPAVTTAQY	Q7Z569	VYVERAEVL	Q8WXG6	TLVDFPLHL	Q13596	RLPPPFPGL	Q15038	AAFPGASLY	P30101	FAHTNVESL	Q7Z4G4	LPYQGHNSF	P62913	TPVFSKARY	Q7L591	TPIKDGILY			Q9UBK5	SPAQEDGKVY	P86790	FPRHIEPEL
P62241	TPYRQWYESHY	Q12770	VYIDQTmVL	Q9UKZ1	mLAPPREL	O75448	SLVEQLTmV	P50990	SVSEVIEGY	Q5VU65	SPLTPGLAI	Q92835	YLLDQHILI	Q9Y2K7	KYNFVTF	Q96DB9	HPTDDTTTL	Q9Y6I3	STSSLRRQm	O60336	DPRSGLVAY	P49327	FPQLDSTSF	Q7KZF4	FQKVITEY			P82930	VPKHEEEAF	Q9NZD8	IPVTIMDVF
Q8TDX9	LSVVGVSLTY	O75934	VYNENLVHmI	Q8IZX4	ALDPNDENLI	Q9UGI8	LAGEIYVmV	P05107	SMLDDLRNV	Q96RD3	VLLIILSHI	Q14181	ALIEKLVEL	Q5JTH9	RPTDVAISF	Q13042	RYLSKATTL	Q8TDQ1	LPKEDISY	Q96QV6;P04908;Q93077;P20671;Q96KK5;Q99878;P0C0S8;Q6FI13;Q8IUE6;Q16777;Q7L7L0;Q9BTM1;P16104	LPNIQAVLL	Q5SSJ5	FPYYPSPGVLF	Q9NTJ3	DPFSEGIMF			P31943;P55795;P31942	QGRSTGEAF	Q49AG3	YLADIFTKL
P49366	VYINTAQEF	Q6UWL6	VTLSASPHTV	O00767	FPYDYSASEY	P11831;Q02078;Q02080;Q06413;Q14814	GImKKAYEL	P62244	VLADALKSI	Q9H9K5	NYALLQLTL	Q15436;Q15437	LYPQFmFHL	P51665	LPDVSLQEF	O14497	VGDPGQRTL	Q9Y490	KMDESKHEI	Q96SY0	LPFPFPSKLY	Q9H3U1	VAQGGGRAL	P04222;P30504;Q9TNN7;Q29963;P30505;P30508;P30510;Q29960;P30443;P04439;P13746;P30512;P16188;P16189;P10314;P16190;P30455;P30459;Q07000	VMAPRTLIL			Q03405	QGNSGRAVTY	O75182	VFTEVANLF
Q53EP0	ILWETVPSm	P08243	ALYDNVEKL	A5YKK6	RYPNSHTHYF	Q02078;Q02080;Q06413;Q14814;P11831	GLmKKAYEL	Q9BTE3	HPLGIVQGF	Q8IXH7	NPADITVLF	Q9NZJ7	LYLPSFFTY	Q9ULJ7	LTPLEAQEF	Q96S19	YLDPAQRGV	Q9Y5X2	LPADIQAQF	P68871;P02042;P02100;P69891;P69892	VVYPWTQRF	Q99460	FLSSVIQNL	Q96EU7	TIKSGDLEY			P08670	QAKQESTEY	Q86WA8	SLQSTILGV
P30291	RYTTEFHEL	Q96ST2	KILQELPSV	P09874	ILSEVQQAV	Q5JPI9	VYERELQTF	O00257	HPYQPDPKm	Q6S8J7	EVPRADLIVm	Q9H1Y3	VYNPVIYVF	Q6IN85	NYIINKDIL	Q99684	QPRSPGPDY	O75643	VYMDWYEKF	O15145	FPIPGEPGF	Q15628	HPQQKVAVY	Q14999	DDRPQVLSY			Q5M775	SPMQRHSTY	Q00341	MPKVHIEF
Q969F9	KYQIINEEF	Q8NG06	GLLEGVRGV	Q8NF37	LTLFPVRLL	P34897	ALLERGYSL	Q9H4A5	TLMEEVLLL	Q2VPB7	SLLDTLVLL	Q9UH99	FYPYGLQTF	Q5BJF6	KILDLETQL	P52948	VPREKSVTY	Q9BTY2;Q9NYG8	LLPPPPCPA	Q8NHW5;P05388	FLADPSAFVAA	Q9BRR6	SASGPHSSL	Q16850	YTIPPGHQV			O14681	EAKTPGKAY	Q9GZM5	FPQKIAGELY
Q96K17;P20290	KLAKLQAQV	P39023	NPLGGFVHY	Q86WA8	SLQSTILGV	Q9UJF2	VmLDVPIRL	O95985	KYLQSTISF	Q92608	AYTLLLHTW	O14737	GLIEILKKV	P42285	EYPFILDAF	P61313	RPVPKGATY	P57076	SPWADNTAL	P63010	SFIPSSVPATF	Q9BT43	VPKRDVERY	Q04637	MMIPSQISY			Q9H583	MPTIQITAL	Q03001	FIWENIHTL
P16455	HPVFQQESF	Q8WUM0	FLmDFIHQV	P21359	PYLFHVVTF	Q8WYP5	SYISRTNQL	O75426	ELVEHIISF	Q6NXT6	TLLPLRVFL	Q9ULV3	RYFKTPRKF	Q9NPF4	KLVELPYTV	Q14562	HAFGGNKASY	P78362	WPHEDAAQF	Q13505	LALLLQAKL	Q86WV6	MADPNIRFL	O43683	NPWDDKLIF			O95347	ELKREHTSY	Q53EP0	FPYSYEVAL
Q15723	VITETVVEV	O75448	ILLEGTmNL	Q8NG48	HFDTIFEVF	Q92889	YDFIHTSF	Q04637	VLMTEDIKL	P30101	ALFPGVALL	Q66K64	FLYAGHIFL	Q86YW9;Q93074	GLIDFAIQL	P11047	YPSETTVKY	Q15915;O95409;O60481;Q96T25	KSYTHPSSL	Q9UBM7	TPAGVVNKY	Q5RKV6	ALMPVLNQV	Q8N752;P48729;P48730;P49674	DQMISRIEY			O43299	YAAGVHSVL	P25205	FEELVAF
Q9NZN5	EVINELFY	O75312	DALVITHY	P60660	KVLDFEHFL	Q8N163	ALDPELLLL	Q6ICC9	FPGEAERVAF	Q9UBS9	LYIVEPLKF	Q15155;Q5JPE7;P69849	KLIPLLLQL	Q12769	RLIEESVTV	P28074	NVADLHEKY	Q9UGL1	ILNPYNLFL	Q9H3M7	LPQGPLGTSF	Q13838	MPNVKVAVF	P62736;Q562R1;Q9BYX7;P60709;P68032;P63261;P63267;P68133;Q6S8J3;A5A3E0;P0CG38;P0CG39	ASLSTFQQM			Q15622	LFAGFENFLL	Q8NH93	TFVNEIVAm
Q9Y4G6	EFVSIPAQI	P04406	DPFIDLNYm	Q92620	VLFGLLREV	Q9UHQ1	VFDTTIAADF	Q08211	KYPSPFFVF	Q9Y6X3	EYTRALFLL	P18621	RWPKKSAEF	O95477	SILSNIHEV	P33993	RLAQHITYV	Q9H0C5;Q9BX70	TLKGPDSHY	Q15532	QGYPGQQQGY	P46379	SAVDVHINM	P27824	ILNPDNSFEIL			Q9UHH9	SLIDIVTEI	Q86V97;Q8WVZ9	VYKPAQNSW
O60664	AAEKGVRTL	P08311	KLLDQmETPL	Q9UKI2	SLLDEVLNV	P14373	QLYSVDVTL	O14965;Q96GD4;Q9UQB9	KIADFGWSV	P04222	EPHFIAVGY	Q03001	FIWENIHTL	P31689;Q8WW22	SPmDIFDmF	O43399	HDVQVSSAY	Q08ER8	LIREEKNSY	Q9Y4K3	DAKPELLAF	P00403	LPIEAPIRM	Q9GZW8	YSNNPGSSF			Q9NVM9	SILEDPPSI	Q9H0D6	SAPPPVTY
Q9Y4A5	TLADLVHHV	Q8N766	FPQTALVSF	P02655	RLLPALFLV	P49327	DGFKEQGVTF	A6NHR9	GLLDLPFRV	O94906	ILWSEAIFL	A8MTY0	KYVKDFHKF	Q8NI36	AYGNVFSAF	P63010	IPNENELQF	P51398	FAYPAIRYL	P26641	FPAGKVPAF	Q9Y520	FYMDTSHLF	P55209	MQNPQILAAL			Q8NF37	LTLFPVRLL	Q8NFH4	TDFINGLVF
Q9Y6X3	EYTRALFLL	Q9NVV0	FPFFDIAHY	P78344	AIISELVSI	O00160	VLFSDLIEL	Q5SR56	QGFGRPSVY	Q96KQ7	RYYGNISRF	Q9HC24	KYPLNLYLL	Q8NFZ5	SLANETHQL	O00567	YPASTVQIL	Q5SY16	LPVEQGFTF	Q15435	NPLQKDPQY	Q15366	FPMTHGNTGF	P12268	LILPGYIDF			Q9UBB4	IAIDVIDAY	O14503	YPGLSAAAL
P43003	IFIAQVNNF	Q9NZ08	LPYTVVIHY	Q93009	SLAEFVQSL	O94822	LLLPILVTV	Q96BF6	LPASLISQIGY	Q66K14	FLLGKEVSL	Q96PQ6	EYAHLFEVF	P40926	TYFSTPLLL	Q9Y376;Q9H9S4	KYISKPENL	Q9NYP7	KYITQGQLL	Q9HAI6	NPISVLNEY	P10809	FGADARAL	Q15049	LAYDRMPTL			Q13111	SPRSPSTTY	Q8TDQ1	LPKEDISY
Q9NXW2	RLSEVQASL	Q14739	ALWNEEALL	Q01780	FAVDLEHHSY	Q5RKV6	ALmPVLNQV	O94782	KLFQGQLVL	O43776	FPVEIKSFY	Q16828	FYLEGGFSKF	Q9NP97	mDNPTTTQY	P23258;Q9NRH3	YPKKLVQTY	P51572	KLDVGEV	P02786	AFPFLAY	Q92879;O95319	VFIDKQTNL	Q7Z403	MAHSFGESY			O00487	VYISSLALL	Q86U38	VPAEHQVAM
Q9NR48	TYDYNFHSF	Q5EBM0	LLKPDLILL	P13639	AYLPVNESF	P48556	LPAKDIQTNVY	Q14444	SLLDEFYKL	Q8NEZ3	ALFEGKVQL	A8MWL6;O43760	KYLVIGDLLF	Q9NVA2;Q14141	FIAPTGHSL	Q9UBB4	HPDKKIVAY	Q99471	FLSTSIAQL	P01903	LPFLPSTEDVY	Q9UJV9	VLMDLKALL	P62917	AMNPVEHPF			O00560	LMDHTIPEV	Q13438	HPSLQPEEY
Q99622	FVLPVATQI	P40926	TYFSTPLLL	Q9BXS9	AYALLLQHL	P25440	TAAPPAQPL	P53621	TLLGHLDYI	Q9UBF8	DLRQELLAF	Q8IVD9	ALLGILQHV	Q9HCS7	HPLPETAVRGY	Q15532	MPQGGGQHY	O15357	VAAPPPKNSF	Q13496	YAFPLAHSL	Q00341	MPKVHIEF	P52907;P47755	MSDTTFKAL			Q92616	SLLDPVPEV	Q8N2S1	HPRLDRQATY
P36956	YLPPGFLSA	P00492	IPDKFVVGY	Q9NYW7	FVAEFSVPLL	Q9H6L2	TYIPPLLVAF	Q5JNZ5;P62854	VLPKLYVKL	Q8NBJ7	LPTEEEWEF	Q92900	SLFERLVVL	Q9BWT1	HGFGNVHAY	O00767	FPYDYSASEY	P11388	KLDETGNSL	O43684	YPTSIASLAF	Q13885;Q9BVA1;Q13509;P68371;P07437	EYPDRIMNTF	P68871;P02042;P02100;P69891;P69892	VYPWTQRF			Q9NRL2	FANGHVNSV	P11831;Q02078;Q02080;Q06413;Q14814	GIMKKAYEL
O75683	RLHEKIQEA	Q9UKZ1	mLAPPREL	Q8TEM1	LPAEFFEVL	Q9Y678	ALVSSLHLL	P27708	GLADKVYFL	Q9BWG6	RALDHYLTL	P04075	ALSDHHIYL	P14635	ALVQDLAKA	P52952	AAFKPEAY	P11473	LPHLADLVSY	Q8N3C0	LPNYLDVATF	Q9UBB9	VYPLMKEYF	P55884	TVMNIAEHY			P11049	VPAESHIY	Q02078;Q02080;Q06413;Q14814;P11831	GLMKKAYEL
Q9Y508	ALAPGVRAV	Q8IZX4	ALDPNDENLI	Q9HCS2	EYIATILEL	Q9ULL0	SLSLmVESL	Q08999	IYIKQIKTF	Q9GZY6	KLLQFYPSL	P98194	IVAEIIKKV	O96019	mPTVHYEF	P10155	HPAIALREY	Q13901	YPVEIHEYL	P37268	MPAVKAIIYQY	Q15436;Q15437	LYPQFMFHL	P42167	SPILPITEF			Q9Y2Z0	EQKPDDAQY	Q8NF50	TYFEKNFNL
Q68CP9	SAHSHFISL	O00767	FPYDYSASEY	Q9BPX3	AFLPTLQTL	Q8N612	WLGVPALAL	Q9NXW2	FPSSNVHVY	P57678	EYIQFVPLL	Q13315	ILLKDILSV	O15479	GVYDGEEHSV	P48736	HPPSEESQAF	Q9Y646	SPHTGIQEY	Q96KR1	FNDPKEM	P52294;O15131;O60684	VMDSKIVQV	Q13573	MPVRAADKL			Q14814	LPFSSmPTAY	P33993	RLAQHITYV
Q9H0H5	HVIENSF	A5YKK6	RYPNSHTHYF	P04222	EPHFIAVGY	O15528	DYIIPKNTL	P18858	KYPDIISRI	P04792	RLFDQAFGL	P13056;P49116	AYLKAIVLF	Q96T88	YPENGVVQm	O95251	NPVDIVSTL	O15427	YAFPKAVSV	P23528;Q9Y281;P60981	APLKSKMIY	P07814	IPDGHTKEM	Q01826	VSTPISPQL			O95801	SPEEQAKTY	Q99590	LPADVQNYY
Q15833	ILSGVIRSV	P26640	FPAVTTAQY	Q8IUR0	KVLGALLFV	Q7Z6B0	SLSSLELFL	Q9NR48	TYDYNFHSF	Q96P70	RLIPTLVSI	P46940;Q86VI3	AYQHLFYLL	P46379	SAVDVHINm	P35414	LLAmPVMVL	Q9H3H1	RAVPVGSGL	Q12830	MPNGTVQRF	Q14814	LPFSSMPTAY	Q86V35	MYRGIYTV			Q5JTV8;Q8NFQ8	FPAGSTLIFY	Q14204	YPGPASLTQIY
Q15051	ILDEVIFKL	P09874	ILSEVQQAV	O94906	ILWSEAIFL	P30040	AAVPRAAFL	Q9UHH9	SLIDIVTEI	Q9NX74	RLFSSIVTV	O75533	SLLPFLKAV	Q9Y520	AYSVEHNQL	Q9HD20	IAAPFTSKL	P26641	FPEELTQTF	P78527	LPMKETGLMY	Q13885;Q9BVA1;Q13509;P68371;P07437	YPDRIMNTF	Q6ZYL4	FVIAELVNV			P11021;P54652	EPTAAALAY	P22415	FPDPNVKYVF
Q9Y6E2	NYAQVFNKL	Q15622	LFAGFENFLL	P13639	TAISLFYEL	Q99828	FLTKQEILL	Q96AE7	HLDATKLLL	Q13415	VYVQILQKL	Q15326	KYTKIFNDF	Q6IE37;Q6IE36	AILAYAFAL	Q9NX61	YLTPLILTL	Q5TBA9	KLIGQVHEV	P42224	FPMEIRQY	Q53EP0	ILWETVPSM	O60293	SSADYWSNY			P11021;P34931;P08107;P54652;P17066;P11142;P38646	EPTAAAIAY	Q3KPI0	FIASAPFEVA
Q01518	KLVTTVTEI	Q8NF37	LTLFPVRLL	Q9Y296	YPLDLLLKL	P30443;P04439;P13746;P30447;P05534;P16188;P30455;Q09160;P01889;P30460;P30461;P30462;P30464;P30466;P03989;P18463;Q95365;P30475;Q04826;P30479;P30480;P30483;P30484;P30485;P30486;P30487;P30488;P30492;P30493;P30495;P18465;Q29940;Q29836;Q31612;Q31610;Q29718;P13747;P30511;P01893;P10321	HPISDHEATL	Q7Z4P5	EPRPPRAF	Q9HBM1	NLLKLIAEV	Q9NZI7	SYTRLFSNF	Q92667	IYAPPLPSL	P25101	VTAIEIVSI	Q9NRL2	FANGHVNSV	P35222	HAIMRSPQM	Q8TEL6	SYADQMFLL	P40227;Q92526	LIDVARTSL			Q9BQ70	FAFEHSEEY	P27708	HPQPGAVEL
O95402	AVLEVISSL	O60610	NPVSWVQTF	Q9BRS2	KYVSGEFRF	P10321;P30443;P04439;P13746;P30447;P05534;P16188;P30455;Q09160;P01889;P30460;P30461;P30462;P30464;P30466;P03989;P18463;Q95365;P30475;Q04826;P30479;P30480;P30483;P30484;P30485;P30486;P30487;P30488;P30492;P30493;P30495;P18465;Q29940;Q29836;Q31612;Q31610;Q29718;P13747;P30511;P01893	HPLSDHEATL	Q86VI3	VYKVVGNLL	P17980	RLLDSEIKI	P61599	KLmELLEEI	O75197	FALTLSGDTL	O60830	ALIEGVGILL	Q9NQ31	VPEEGGATHVY	Q00403	FKEITTM	Q9Y520	FPTVQHQEL	Q92526;P40227	LLDVARTSL			O95273	RLNEAAVTV	P49454	KYISGPHEL
P13010	ALSSLIHAL	Q68D06	YVENIIPEY	Q9NVR2	YPADFNIQY	Q01518	HAYLSKNSL	P09874	ILSEVQQAV	Q99973	RYPSNLQLF	Q9HAV4	KYLESFLAF	Q9NZU5	GLLENELKL	P21333	VPASLPVEF	Q9H3P7	EVYAGSHQY	O95229	MGRDPGVSF	Q9NYP3	LPQTSHVSF	P52209	VPVTLIGEAVF			Q9H0C5;Q9BX70	TLKGPDSHY	Q9Y3B4	KYGPIRQI
O14628	KYVKIFDNF	Q86WA8	SLQSTILGV	Q92752	ITAKVATHL	O14977	VYGSFASKL	Q5JSP0	ALDSQVPKV	Q9NYW7	FVAEFSVPLL	Q6ZSC3	LFKKGVmKL	Q9Y6X2	RFEEAHFTF	Q9UKZ1	mLAPPREL	P78415	FPHPHPAFY	Q9Y2I7	MPRLEVQSF	P06400	LPHAVQETF	Q15629	AYPHNLMTF			P62841	EMVGSMVGVY	Q8IWJ2	LPKEDLIKF
P68104;Q05639;Q5VTE0	HPGQISAGY	P09668	VALYNPVSF	O00767	ITAPPSRVL	O43292	LPFPDETHERY	Q14494	GLLQFTILL	P15927	TLVDEVFRI	Q14494	KYLTEGLLQF	Q6IBW4	LFIATSQKF	P30101	LALFPGVAL	Q8TEM1	IAIPVTVAF	A1KXE4	YPAGFPMGY	P84098	ILMEHIHKL	Q92845	ILGRPATAY			P17927	IPYGKEISY	Q9HCS7	HPLPETAVRGY
P04222;P30504;Q9TNN7;Q29963;P30505;P30508;P30510;Q29960;P30443;P04439;P13746;P30512;P16188;P16189;P10314;P16190;P30455;P30459;Q07000	VmAPRTLIL	P21359	PYLFHVVTF	P56557;O95807	VYPGLAVFF	Q9UPN3	GLIDRQVTV	Q8N2S1	HPRLDRQATY	Q96MU7	RYQEVDRRF	Q06323	LYDIILKNF	Q9BV73	SLQEVAmFL	Q9NVM9	SILEDPPSI	Q8NF50	KAVSAIHSL	O15226	MPRDIYQDY	P68036	YPFKPPKITF	Q9UGL1	RLIDLGVGL			Q9NZN8	FPALPGSSY	O00182;Q3B8N2;Q6DKI2	YPSKSILL
Q13315	ILLKDILSV	Q92667	IYAPPLPSL	P17812	HPFFVGVQY	P08579;P09012	NQFPGFKEV	O43432	VLLSEILHL	Q6AWC2	SLIENQILL	Q9Y6A5	KLVEFDFLGA	P05455	VPLEImIKF	Q9H992	ILPGSLFRF	Q86SH4	KAVAVTHSL	Q9Y5Q8	SMYDKVLML	Q9P2X0	VLWPLPAYL	Q15365;P57721	SLAQYLI			Q01543	TLYNTEVLL	Q3B8N2;Q6DKI2	YPSKSIIL
Q9UPN9;O15164	RYQFLEEAF	Q8NG48	HFDTIFEVF	O75170;Q9UPN7;Q5H9R7	ALMDLLLRL	P54687	HPGSSALHY	Q8TDG4	LVLESLLHL	P08670	RISLPLPNF	Q14694	GIFGGHIRSV	Q29RF7	FAIDPHLLL	P50990	ELAKQITSY	Q86TU7	SAIDRIFTL	Q9Y605;Q96HT8	FLLPVINEM	O95793	YPFPVPPLLY	O15037	ALGKEEIAL			P33993	EAWASKDATY	Q15366	FPHTTPSM
Q86VV8	SLLDNLLTI	P60660	KVLDFEHFL	P13639	GLHGWAFTL	Q9BQ70	FAFEHSEEY	Q14258	ALPSKLPTF	P49755	FLLGPRLVLA	A5YKK6	RYPNSHTHYF	Q7Z460	RLLDGAFKL	Q8WUM4	LVKFIQQTY	P60709;P63261;A5A3E0	RVAPEEHPVL	O75533	TASAVVQHM	Q9NP97	MDNPTTTQY	Q9Y3C1	LAVDPNRAV			Q18PE1	YGAVPSGFIF	O43707	HAANQSYQY
Q86SQ9	VYAFSIENF	Q92620	VLFGLLREV	Q9UPN7;Q5H9R7;O75170	AIMDLLLRL	Q8NFF2	TATLWIAVF	Q15427	KLYGKPIRV	P18074	YPLEVTKLIY	P21359	PYLFHVVTF	P25090	LFYGKYKII	P13473	FPVPGSGLVL	Q04637	FANLGRTTL	P24385;P30279;P30281	EVFPLAMNY	O95864	LPYNHQHEYF	Q7Z5Q5	VPIQEAAQF			P46379	mPVGPDAILRY	Q9H8H0	IPAQHITLF
Q6P2E9	ALSQDIPEI	Q9UKI2	SLLDEVLNV	P84098	YLKVKGNVF	Q92597	KLDPTKTTL	P15559	SLFDLNFQA	Q8WXG6	TLVDFPLHL	Q8NG48	HFDTIFEVF	Q9NRB3	LYEADFVLF	Q99714	FLNGEVIRL	P29401	HASDRIIAL	Q9Y5R8	TPTGIKVVM	O14757	MPEPDAQRF	Q9BQ04;Q9BWF3	MARYEREQY			Q96KR1	FNDPKEm	P60709;P63261;A5A3E0	RVAPEEHPVL
Q6ZMG9	AILEKVFTA	P02655	RLLPALFLV	O95219	NYGRVFSEW	Q92794	NTLMNSY	Q9UIG0	KLSEIPLTL	Q92835	YLLDQHILI	P60660	KVLDFEHFL	Q9ULT8	LPKNDLITY	Q5BJD5	FLYPFPLAL	Q9NV96	HPTLPAGRY	A4D1P6	MPVPVILNF	Q9P0I2	MPADTNKAF	Q9H0E9	DPHTVTVSM			Q6PCB8	mPVEKNITL	Q96A08;P33778;P62807;P58876;Q93079;P06899;O60814;Q99880;Q99879;Q99877;P23527;Q16778;Q5QNW6;Q8N257;P57053	HPDTGISSKAM
Q9UJX3	SLADLYFRA	P53618	FQLSLLAAm	O75369	FVVESIGSEV	P49588	NTIDPSHPm	Q9BZX2	ILSQYITFV	Q14181	ALIEKLVEL	Q92620	VLFGLLREV	Q6NXT2	RYRPGTVAL	Q92900	RPIRLQVQY	A0AVK6	QAPSGPSYAIY	E0CX11	FTLGNVVGMY	O00257	HPYQPDPKM	P50502;Q8NFI4	AAMQDPEVM			P25788	YmIDPSGVSY	Q8WWB7	HPMNDPTRTF
O95433	SPEELYRVF	P78344	AIISELVSI	Q7L2H7	FLFDHLLTL	P40222	ALRDVSEEL	O95249	RLIEETISI	Q15436;Q15437	LYPQFmFHL	P02655	RLLPALFLV	Q00653	ALPTFSQPF	P62987	IIEPSLRQL	Q8WUB8	YPAKHAEY	Q13547;Q92769	LPHAPGVQM	Q6PI26	NVHDIMVSF	Q99708	FPFPMDNQF			P42892;O60344	FPAGILQAPF	Q53EL6	ALDKATVLL
Q15650	RLDETIQAI	Q93009	SLAEFVQSL	Q5VUG0	KYTDWTEFL	Q9H223	LPLEEAYRF	Q7Z569	VYVERAEVL	Q9NZJ7	LYLPSFFTY	Q8IUR0	KVLGALLFV	O95153	EPPPEQVEL	P62424	QPKRDLTRF	P09884	LYPSIIQEF	P33992	VLQDIQVML	Q92608	KMWEEAISL	Q16678	FLDPRPLTV			Q9UBG0	LPRAEQSSF	P07237	IPFGITSNSDVF
Q96RK4	QYASAFHFL	Q01780	FAVDLEHHSY	Q86WC6	YPDIARYL	Q6N021	VKDFTSF	Q13884	LADPENRQL	Q9H1Y3	VYNPVIYVF	Q9Y296	YPLDLLLKL	O14777	ALNEQIARL	O60563	LPDTRSEAY	Q969T9	NPGNPHNVY	Q00610	FAMPYFIQV	Q14592	FIVEETLPL	Q02127	YAEGVRVL			A5YKK6	YPNSHTHY	P49736	HPVSREWTL
Q9H2H9	AFALANTGILL	P13639	AYLPVNESF	O95602	VYQLRFQFL	Q14160	GLTHGEAVQLL	Q5VU65	SPLTPGLAI	P46060	SLLQTLYKV	Q9BRS2	KYVSGEFRF	Q96K12	KLFEKVKEV	O15042	RPKKPGQSF	P43308	YAVEGRDL	Q9UBQ5	LYQFNPAFF	Q86Y56	LPHVVPTL	Q8IWZ3;O75179	YAEVGRVL			O95243	DLRKEDVAm	Q5TEJ8	HPTDPLTSF
P23528;Q9Y281;P60981	APLKSKmIY	Q9BXS9	AYALLLQHL	P82675	FLWPGLNVPL	Q9NRL3	EPAHIVASF	Q96N66	GLLPDVPSL	Q9UH99	FYPYGLQTF	P33947	RYLDLFTSF	Q15155;Q5JPE7;P69849	KmmDVTVTI	Q9HAI6	FPSESSFEY	Q9NUY8	VPEEKAAEL	P62906	NMVAKVDEV	Q96RU3	DYSSILQKF	P15927	TLVDEVFRI			Q9NV31	ALLDKLYA	Q6PD62	ISVTTSY
P52434	YPVDLGDKF	Q9NYW7	FVAEFSVPLL	Q8IWV8	KLWKGARSV	P20839;P12268	VAIIARTDL	Q96RD3	VLLIILSHI	Q9NYU1	FLDNLHINL	O43299	VYQHLFTRI	P05107	SmLDDLRNV	P37268	FPTISLEF	P0CG31	AAAPGSRSL	Q8NHU6	LPKAFEEMY	Q9UPN3	NQKPPSAEY	O75420	LSMKTLLEL			P62136;P62140;P36873	KYPENFFL	Q68CL5	MPEDVKNFY
Q9UHH9	SLIDIVTEI	Q8NFQ6	LLISTDLKY	P33947	RYLDLFTSF	P30443;P01892;P04439;P13746;P30447;P05534;P18462;P30450;P30512;P16188;P16189;P10314;P30453;P30455;P30456;P30457;P01891;P10316;P30459;Q09160;P30461;P30464;P03989;P30685;P18463;Q95365;P30475;Q04826;P30481;P30483;P30484;P30485;P30487;P30488;P30491;P30492;P30493;P30495;P18465;P10319;Q29940;Q29836;Q29718;P30504;Q29963;P10321;P30508;P30510;Q07000;Q29960;Q29865;P30511;P01893	RYLENGKETL	Q9H2H9	AFALANTGILL	O14737	GLIEILKKV	Q96FB5	ILLDRLLYL	Q12770	VYIDQTmVL	Q15155;Q5JPE7;P69849	SYIALPLTL	Q13547	RMLPHAPGV	Q15691	MLFPGSIAL	P48556	LAKQVIEY	P04843	VLMLQEPLL			P30679	RYLDEINLL	Q8TEV9	YPFAHPAIY
Q01543	TLYNTEVLL	Q8TEM1	LPAEFFEVL	Q96KQ7	RYYGNISRF	Q9ULW0	GLFQGKTPL	Q008S8	mLSLPELLL	Q9ULV3	RYFKTPRKF	Q92922	YLIPDIDLKL	O75934	VYNENLVHmI	Q8NFF5	YLFPGIPEL	Q15393	VYPDGIRHI	P18858	MLPPPPLTA	Q9UJX3	QERPSVTSY	Q9BUI4	IAHDTGTSL			P55061	AYVHmVTHF	Q9BVS4	FPVPKPIDY
O95243	DLRKEDVAm	Q9HCS2	EYIATILEL	Q16850	SPIEFLEY	Q53EP0	ILWETVPSm	Q9H9K5	NYALLQLTL	Q66K64	FLYAGHIFL	Q6UW02	SLHEFLVNL	Q63ZY3	TERELKVAY	O14744	FPVEVNTVL	P42338	VPREATISY	Q96B02	YPFDSPQVMF	P11388	YLYGQTTTY	P28749	QPQANSHVY			O15164	FQDPVPLTV	Q07092	FPVPQLFDL
Q00403	FKEITTm	Q9BPX3	AFLPTLQTL	O43299	VYQHLFTRI	Q15723	VITETVVEV	Q8IXH7	NPADITVLF	Q15155;Q5JPE7;P69849	KLIPLLLQL	Q14094	SLLDRFLATV	Q8N511	GLAELYVmV	P28065	DQREGGQVY	P60709;P63261;A5A3E0	RVAPEEHPV	Q8N8Q9	MPVDDVIGTL	O60427	MPYNHQHKY	Q9BWG6	RALDHYLTL			Q9NZM5	EVAPAGASY	P09234	YLTHDSPSV
Q6IE37;Q6IE36	AILAYAFAL	P04222	EPHFIAVGY	P35606	SIYGGFLLGV	Q99622	FVLPVATQI	P62241	VYSNNEL	P18621	RWPKKSAEF	P26196	YLIPLLERL	O15169	ILDEHVQRV	Q15056	VANPNSAIF	Q96H55	FLGGEVLLY	Q5JUR7	VPNKSLTY	Q8NF50	GAINQNVAL	P33991	SILEHQIQV			Q96T88	YPENGVVQm	Q14094	LLDRFLATV
Q00653	ALPTFSQPF	Q8IUR0	KVLGALLFV	Q8IWV8	RYAVEILTW	P23528;Q9Y281;P60981	APLKSKmIY	Q9P0I2	LLLDSNIRL	Q03001	FIWENIHTL	Q16533	RYFLPPYTF	P42166	TPFKGGTLF	P34931;P08107;P54652;P17066;P48741;P11142	QGNRTTPSY	Q14160	RATPHPSEL	Q14157	NPDTHSWEM	Q9NX40	SPKRKNITY	Q99684	GLYERPTAA			O76021	HIIENIVAV	Q8NFF2	TATLWIAVF
Q8N201	SPHGGALVm	O94906	ILWSEAIFL	Q96FB5	ILLDRLLYL	Q00403	FKEITTm	Q6S8J7	EVPRADLIVm	Q9H0J9	EYQKVWNLF	Q14C86	GLFSAKLFL	P30291	RYTTEFHEL	O95864	PYNHQHEY	P98179	NPEHASVAm	Q9BPX3	FSITPLSEL	Q01581	TIIDKSKSV	P23528;Q9Y281;P60981	APLKSKmIY			P52701	TLNNLEIFL	Q13596	RLPPPFPGL
Q9UNX4	SLQDEIQRV	P13639	TAISLFYEL	Q5JSP0	ALDSQVPKV	Q8TEU7;Q9Y4G8	IPDQVIRVF	P19397	IYLLIHNNF	A8MTY0	KYVKDFHKF	Q6P2Q9	RYIDRIHIF	Q4J6C6	LADDSVRSL	Q92616	SLLDPVPEV	Q0VDD8	ISEEQIAIF	P37268	MPAVKAIIY	Q7Z4G4	LPYQGHNSF	P08311	KLLDQMETPL			Q9Y6K0	TYVSGTLRF	Q16763	FPASPPKGY
Q13569	KYQPRIAVF	Q9Y296	YPLDLLLKL	Q92922	YLIPDIDLKL	Q9Y4G8;Q8TEU7	LPDQVLRVF	Q14160	KLLEVNGVAL	Q9HC24	KYPLNLYLL	O43156	QYILFPLRF	Q9Y217	RYSEYAEEF	P35221	NPVQALSEF	P24539	VPVPPLPEY	Q9UKK3	SPVDVLQIF	O60336	DPRSGLVAY	P23921	IPDDLKQLY			Q03519	YLHSQVVSV	Q9UPN6	ILGIQPPSV
Q9Y376;Q9H9S4	KYISKPENL	Q9BRS2	KYVSGEFRF	Q6UW02	SLHEFLVNL	P55854	VPESSLAGHSF	Q2VPB7	SLLDTLVLL	Q96PQ6	EYAHLFEVF	Q9HAB8	TLADYLHLL	P61923	ALLENmEGLFL	Q7Z6Z7	FGHSSTSAL	Q96G74	ASSPEHPEL	P01892;P30447;P05534;P18462;P30450;P30456;P30457;P01891;P10316	VMAPRTLVL	Q7Z401	VAKTNTVSY	P61457	NLASFIEQV			Q8TAQ2	SLSSLVVQL	Q709C8	TYISWKEEL
Q9P0I2	mPADTNKAF	Q9P2P1	TLADIIARL	P58004	SLAELIQAL	Q9UKK3	RIIDTVAQV	Q15021	RLADKSVLV	Q16828	FYLEGGFSKF	Q96RY5	KYIDFDHVF	Q8NI36	SFSTVHEKF	P83881;Q969Q0	QPHKVTQY	O94768	LATDFIQSL	Q9BVQ7	MPIGPDVSL	Q96QV6;P04908;Q93077;P20671;Q96KK5;Q99878;P0C0S8;Q6FI13;Q8IUE6;Q16777;Q7L7L0;Q9BTM1;P16104	LPNIQAVLL	P20700	RLAVYIDKV			O00571;O15523	FLLPILSQI	P61421	LYPEGLAQL
Q13547	RmLPHAPGV	Q9NVR2	YPADFNIQY	Q14494	GLLQFTILL	Q16659	TYTSYLDKF	Q4LE39	ILQEKLQEI	A8MWL6;O43760	KYLVIGDLLF	Q9H4L7	LYLGLFNRL	Q99590	NIFPYPVGV	O00629	SGRKDQVAY	Q15149	APRADAKAY	P01889;P30460;P30462;Q95365;P30475;P30480;P30486;Q29836;Q31612;Q31610	VMAPRTVLL	Q8NFP9	KVEATEVKL	Q9UQK1	IPTEQKIEF			P46060	SLLQTLYKV	P62324;P78543	TLWVDPYEV
Q8TEU7;Q9Y4G8	IPDQVIRVF	Q6P1W5	KVEVDGPEL	P62273	LYWSHPRKF	Q9BRR9	ALYPGQLVQL	Q86WV6	MADPNIRFL	Q8IVD9	ALLGILQHV	Q15051	ILDEVIFKL	P13073	VYGPLPQSF	P30101	FAHTNVESL	O15027	EAIQRTEAY	O95997	FPFNPLDF	O00566	KPKEDAYEY	Q99622	FVLPVATQI			O60610	NPVSWVQTF	A6NKW6	MDATQIHIAY
P52294;O15131;O60684	VmDSKIVQV	Q92752	ITAKVATHL	Q14094	SLLDRFLATV	Q6Y1H2	SYIPLFPQL	Q92608	AYTLLLHTW	Q92900	SLFERLVVL	Q9H223	RLPEIYIQL	Q5T4F4	ALLGYLQEV	Q9Y6I3	STSSLRRQm	Q8TDD1	SAQTGARAL	Q9P2J5	VLMENIVYL	Q96SY0	LPFPFPSKLY	P25440	TAAPPAQPL			Q8TF40;Q9P278	PYNPLWAQL	Q9GZY6	KLLQFYPSL
O15055	VPVDLQHQF	O00767	ITAPPSRVL	Q92508	RLVPFLVEL	P62906	NmVAKVDEV	Q6NXT6	TLLPLRVFL	P04075	ALSDHHIYL	Q92565	EYPILEKEL	Q92499	LIVEPSREL	Q8TDQ1	LPKEDISY	Q9H9Y6	MTGKPSLY	A5YKK6	HAIPPTLAM	P68871;P02042;P02100;P69891;P69892	VVYPWTQRF	Q8IZL9	FPHGGGFVL			Q6ZSS7	VTIVDTVTL	P61421;Q8N8Y2	YMIDNVILL
Q99460	ILDAGGHNV	P56557;O95807	VYPGLAVFF	Q7Z460	RLLDGAFKL	Q7LDG7	ISREEmVSY	P30101	ALFPGVALL	P98194	IVAEIIKKV	Q8NEA4	RILDYVINL	Q9BQI3	RYLNEFEEL	Q6PD62	ISVTTSY	Q96PV6	QAGPATGQAY	O15145	FPIPGEPGFPL	O15145	FPIPGEPGF	Q04323	LPDGTSLTQTF			P06737	HPALAIPEL	Q5VZF2	YPVSSSIEL
Q9Y4G8;Q8TEU7	LPDQVLRVF	P17812	HPFFVGVQY	P26196	YLIPLLERL	Q96GC6	ALDTNQVLL	Q9UBS9	LYIVEPLKF	P62241	TPYRQWYESHY	P62699	FLFNKVVNL	Q9H0K1	TLSEVTNQL	Q9Y490	KMDESKHEI	Q13547;Q92769	EYSKQMQRF	P12270	GMYETPLFL	Q8NHW5;P05388	FLADPSAFVAA	O15239	LLIPGLATA			P51610	HPQPTQVQF	Q7LBC6	FLDHIIASV
Q8N752;P48729	RYASIHL	O75170;Q9UPN7;Q5H9R7	ALMDLLLRL	Q16533	RYFLPPYTF	Q99590	KLAESKVSV	Q9Y6X3	EYTRALFLL	Q13315	ILLKDILSV	P54578	SLIDQFFGV	Q8NG06	GLLEGVRGV	Q9Y5X2	LPADIQAQF	Q5VTT5	EYMKTTWF	P62899	LVTYVPVTTF	P63010	SFIPSSVPATF	P46379	SMVDVVMLL			Q96JC1	YPNGVVVHY	Q9BV10	PYTKVEESF
Q05086	TYKVISNEF	P13639	GLHGWAFTL	P30566	FLTADTILNTL	Q6ZRS2	RLPSGEVVSI	Q14739	ALWNEEALL	P13056;P49116	AYLKAIVLF	A6NIH7	IYSIDFTRF	Q9UGI8	LAGEIYVmV	Q8IZL9	FPHGGGFVL	Q9H5V9	QGFGKTNIY	Q96AB3	RLLEVPVML	Q9GZN1	AIVYSIQNL	P62136;P36873	FPPESNYLF			Q99471	FLSTSIAQL	Q92900	RPIRLQVQY
P61421	AYLESFYKF	Q9UPN7;Q5H9R7;O75170	AIMDLLLRL	Q14C86	GLFSAKLFL	O14777	GLNEEIARV	P78344	AIISELVSI	P46940;Q86VI3	AYQHLFYLL	Q14181	GLTSTDLLFHL	P49327	DGFKEQGVTF	O75643	VYMDWYEKF	Q8WXX5	SDREQRAVY	O95243	DLRKEDVAM	Q8WUX2	FPYQDKLVGY	P35606	SIYGGFLLGV			Q15628	HPQQKVAVY	Q5SY16	LPVEQGFTF
Q15038	SAAFPGASL	P84098	YLKVKGNVF	Q9Y5U8	VQPRNWLLF	Q7L590	FLFGEVHKA	P04222	EPHFIAVGY	O75533	SLLPFLKAV	Q00341	GLLERVKEL	P08579;P09012	NQFPGFKEV	Q9BTY2;Q9NYG8	LLPPPPCPA	O43791	HPHLVAEAY	Q8N201	SPHGGALVM	Q5T4F4	NPKQEEHAF	Q9P1U1;Q9C0K3;P61158	IPIAGRDITY			A3KN83	GLIGVGLINV	Q8N806	KYNDNFFGL
P35414	LLAmPVMVL	Q8WTW3	RYSPVLSRF	Q9BZE4	YPNVGKSSF	Q12873;Q14839;Q8TDI0	NPHNDIQAF	O94906	ILWSEAIFL	Q15326	KYTKIFNDF	P56524	SLASVFVRL	P62906	NmVAKVDEV	P55061	YVHMVTHF	Q14790	PGRAQISAY	Q8TET4	HVASQPVM	Q13505	LALLLQAKL	O94868	SLLSmLQSL			Q8N108	MPIHELLSLY	Q9Y2M5	RYNPRTNQW
O60341	RLLEATSYL	O95219	NYGRVFSEW	Q6P2Q9	RYIDRIHIF	Q14746	HPNGLQVmY	Q96KQ7	RYYGNISRF	Q9NZI7	SYTRLFSNF	P16885	VYLHDFQRF	P23921	SPVSKGILQY	P57076	SPWADNTAL	Q13772	LLKSEKSSY	Q9UBL3	LPFmTNYSF	Q9UBM7	TPAGVVNKY	P17181	VIQDYPLIY			Q13571	SYIELPAYL	P31949	FLSFMNTEL
P55854	VPESSLAGHSF	Q99590	NIFPYPVGV	P15927	TLVDEVFRI	P18848	YLKDLIEEV	Q66K14	FLLGKEVSL	P61599	KLmELLEEI	P78527	EVLGLILRY	P29353	RVPPPPQSV	P78362	WPHEDAAQF	Q9H3M7	LANGQTKVL	Q6P1S2	MAIAGImLL	Q9H3M7	LPQGPLGTSF	Q9UPN6	ILGIQPPSV			O15121	SMTLAIHEI	P09668	VALYNPVSF
Q13308	VYNSEYYHF	O75369	FVVESIGSEV	O43156	QYILFPLRF	Q00610	KSVDPTLAL	O43776	FPVEIKSFY	Q9HAV4	KYLESFLAF	Q6R327;Q9UI26	ALITTILHL	P09234	YLTHDSPSV	Q15915;O95409;O60481;Q96T25	KSYTHPSSL	Q99615	EAKREAETF	Q8TBN0	MLQAEVTAL	Q15532	QGYPGQQQGY	Q86UX7	SLPDFGISY			Q8WVX9	VPVDVVVNM	P57678	EYIQFVPLL
Q9UKK3	RIIDTVAQV	Q14142	RLWEGAISI	Q9HAB8	TLADYLHLL	P36382	ALSLLLSLA	P09326	IASWLVVTV	Q6ZSC3	LFKKGVmKL	Q9UI26	AILTTLIHL	Q13569	KYQPRIAVF	Q9UGL1	ILNPYNLFL	O00329	KSKNPGEAL	Q14CB8	LIASCHTKSF	Q9Y4K3	DAKPELLAF	P06733;P13929;P09104	ILPVPAFNV			Q5TEA3	WPEEGNVHFF	O95372	FLEKLLPPV
O95147	TVADKIHSV	Q7L2H7	FLFDHLLTL	Q13588	KYFLWEEKF	O60281	VLINTSVTL	Q8NEZ3	ALFEGKVQL	Q14494	KYLTEGLLQF	Q00325	KYKGIFNGF	Q04637	FVAEQKVEY	Q92994	SAVGQFVSL	Q9UHI6	IPFNQALVF	Q562E7	FMQEVAAQNY	P26641	FPAGKVPAF	O75251	SLWPMTFGL			Q8N3C0	FPITDVLQM	O15027	GLWGHALLL
O60832	ALFQRPPLI	Q5VUG0	KYTDWTEFL	P18621	RWPKKSAEFL	P12270	GmYETPLFL	Q9Y3Z3	NPIDHVSFY	Q06323	LYDIILKNF	Q9Y6X3	VLLGHIFYV	Q92508	FAEGQGRAL	Q9H0C5;Q9BX70	TLKGPDSHY	P35222	HSRNEGVATY	A3KN83	GLIGVGLINV	Q15435	NPLQKDPQY	P49588	IPLDDPTLLF			Q99698	LPAAVGLLVQF	Q9H0J9	EYQKVWNLF
Q96P70	RLIPTLVSI	Q86WC6	YPDIARYL	P62750	RLAPDYDALDV	Q92620	KLGDImGV	O94819	VLIPFALSL	Q9Y6A5	KLVEFDFLGA	Q9P2P1	TLADIIARL	Q96QK1	FPDEFHLQTL	Q08ER8	LIREEKNSY	Q8TEB9	VGYPGRQYY	Q8N108	MPIHELLSLY	Q9HAI6	NPISVLNEY	Q86UX7	SLPDFGISYV			Q00403	FKEITTm	Q9UL33	YPTEDYKVY
P10696	mTEAALLLL	O95602	VYQLRFQFL	Q9UPY5	RYILEPFFI	Q9NRY4	GLSTEGIYRV	P08243	TAAHGLEL	Q14694	GIFGGHIRSV	P13639	ILTDITKGV	P09234	SLIDKTTAA	P51398	FAYPAIRYL	P04156	RYPNQVYY	Q13571	SYIELPAYL	P02786	AFPFLAY	O15031	TYTDRVFFL			Q63ZY3	RLLDYVVNI	Q9Y4H2	EYTLMRATF
O75185	SVLGSILGQL	P82675	FLWPGLNVPL	Q12789	RLIESLFTI	P46060	RVIGTLEEV	Q14117	VLDAAGKLVL	A5YKK6	RYPNSHTHYF	O95997;Q9NZH5	DAYPEIEKF	P18074	RLVEGLREA	Q09161	LPWVGKELY	Q9BSJ8	YSHSSSSL	O15121	SMTLAIHEI	P01903	LPFLPSTEDVY	Q15155;Q5JPE7;P69849	KIAPNTPQL			P05107	SMLDDLRNV	P26641	FPEELTQTF
Q7Z7L7	GLLGNVAEV	P0CW22	KLLDFGSLSNL	Q96RY5	KYIDFDHVF	Q8WWB7	HPmNDPTRTF	P42696	HPDQKNIY	P21359	PYLFHVVTF	Q13596	RLPPPFPGL	Q16850	SPIEFLEY	Q5SY16	LPVEQGFTF	Q9BSV6	VYPGDPLRF	P11831;Q02078;Q02080;Q06413;Q14814	GIMKKAYEL	Q13496	YAFPLAHSL	Q92667	IYAPPLPSL			P35610	VPIPTVNQY	Q9NUQ8	VLLDAPIQL
O95153	EPPPEQVEL	Q8IWV8	KLWKGARSV	Q9H4L7	LYLGLFNRL	P57678	GLAKAVASV	Q9UJP4	GLAEILVLV	Q8NG48	HFDTIFEVF	Q9Y2K7	KYNFVTF	Q7LDG7	SILEELAmV	P15104	FPGPQGPYY	Q9P1V8	FFKDLEAPm	Q02078;Q02080;Q06413;Q14814;P11831	GLMKKAYEL	O43684	YPTSIASLAF	Q9BRQ5	RYVELAWGF			Q6NVV1;P40429	KYQAVTATL	Q86V97	VYNPVRAEW
Q5T013	LLEPINTRI	O76041	mLPANYIEF	O94964	KYGIVQEFF	Q6UW02	KLYEEINQV	Q5RKV6	ALMPVLNQV	P60660	KVLDFEHFL	Q5JTH9	RPTDVAISF	Q99832	LPIGDVATQY	Q9NYP7	KYITQGQLL	P53367	FIASVNTLV	Q96A08;P33778;P62807;P58876;Q93079;P06899;O60814;Q99880;Q99879;Q99877;P23527;Q16778;Q5QNW6;Q8N257;P57053	HPDTGISSKAM	Q8N3C0	LPNYLDVATF	Q709C8	TYISWKEEL			Q8TDS5	PWTSNTVFL	P50281	LPASINTAY
O00567	KYPASTVQI	O00299	NLLPKLHIV	Q14126	RFLDDLGLKF	P42226	SLTGRLDEV	Q9UBF8	DLRQELLAF	Q92620	VLFGLLREV	Q96SN7	LFLAEVVLL	O94759	TPSSVIYHL	P51572	KLDVGEV	Q12772	FPDLFSEQL	Q8WWB7	HPMNDPTRTF	P37268	MPAVKAIIYQY	Q8N5C6	VVLKDEFSSF			P78362	WPHEDAAQF	P04792	RLFDQAFGL
Q9UH99	GLQQELAAL	P33947	RYLDLFTSF	Q8NC56	ALLELLHEL	O96019	mPTVHYEF	Q8NBJ7	LPTEEEWEF	P02655	RLLPALFLV	Q99613;B5ME19	SLYDYNPNL	P42224	FPmEIRQY	Q99471	FLSTSIAQL	Q92542	FVTDTAKAL	Q9Y4H2	EYTLMRATF	Q96KR1	FNDPKEM	P61421	LYPEGLAQL			P16885	IYDPNLAF	Q9UHI6	IPFNQALVF
Q6I9Y2	VLLSTIHEL	Q96KQ7	RYYGNISRF	O14730	KYIKDDFRF	Q99570	AYAENIALL	Q9BWG6	RALDHYLTL	Q8IUR0	KVLGALLFV	P51665	LPDVSLQEF	Q9Y520	FYmDTSHLF	O15357	VAAPPPKNSF	O15371	SQFGGGSQY	Q13362	IYPEVVHMF	P23528;Q9Y281;P60981	APLKSKMIY	Q14444	FPRSNQPYY			P63146	RLQEDPPVGV	Q13362	IYPEVVHMF
Q6PL18	GLSNHIAAL	Q13868	MLYDTSILY	Q69YN4	NLLEEVFHL	Q68D91	VLPGHFNTF	Q9GZY6	KLLQFYPSL	Q9Y296	YPLDLLLKL	Q9ULJ7	LTPLEAQEF	O15055	VPVDLQHQF	P11388	KLDETGNSL	Q2TAL8	IPQGQQQSY	P41214	SYPDLLPTF	Q12830	MPNGTVQRF	P52952	AAFKPEAY			Q8WZ42	GPFSEPSEFY	Q9P055	ALFQHITAL
P30443;P04439;P13746;P30512;P16188;P16189;P10314;P16190;P30455;P30459;Q07000;P04222;P30504;Q9TNN7;Q29963;P30505;P30508;P30510;Q29960	VmAPRTLLL	P14384	SLIEYIKQV	Q9H3U1	NLLDLLTEV	Q9UBB9	VYPLmKEYF	P57678	EYIQFVPLL	Q9BRS2	KYVSGEFRF	Q6IN85	NYIINKDIL	Q96B02	YPFDSPQVmF	P11473	LPHLADLVSY	Q9NXE4	QGRVNPVEY	Q2VIR3;P41091	ILQNKIDLV	P78527	LPMKETGLMY	Q15056	VANPNSAIF			P62826	DPNLEFVAM	Q9Y295	VYSEVAAYEF
Q9BZE1	RLLEGVKQA	Q9BWJ5	SYMGHFDLL	Q9UNX4	KLFNEFIQL	Q6PI26	NVHDImVSF	P04792	RLFDQAFGL	Q86WC6	YPDIARYL	Q5BJF6	KILDLETQL	Q96GC6	ALDTNQVSL	Q13901	YPVEIHEYL	Q9BY32	MPKAEKV	Q96PN6	LLKNLENLV	P42224	FPMEIRQY	P28066	KLTNIEL			Q9HBT6	FTIDDTTGDI	Q8NI27	NLIDLDDLYV
Q9UPW6	ILQSFIHDV	Q16850	SPIEFLEY	Q7L2H7	TLLRLLYEA	Q9NXF1	TLSDImVSL	Q96P70	RLIPTLVSI	O95602	VYQLRFQFL	Q6FI81	GLVDKLQAL	P62424	KVAPAPAVV	Q9Y646	SPHTGIQEY	Q8NBQ5	HGIGRLTAY	Q6GQQ9	KFIFVGTLKm	P35222	HAIMRSPQM	Q9UKK3	FPELDSPQL			Q14676	MPVPTTPEF	Q96KA5	VYSLQQFGF
Q6IN85	FLFEPVVKA	Q8N806	KYNDNFFGL	Q70EL1	KLGDLFFRV	B0I1T2	DPIGGHIHSY	Q9NX74	RLFSSIVTV	P82675	FLWPGLNVPL	Q969Y2	AVVSGVLQAL	P22415	TAAETHYTY	O15427	YAFPKAVSV	O75882	TPKAKEQY	O95352	IPMPGHPVNF	Q00403	FKEITTM	Q6KC79	MPYSHPSSY			P41226	MPFAPAIQTF	P21359	PYLFHVVTF
Q16659	TYTSYLDKF	P42224	VLWDRTFSL	Q01085	VFPEKGYSF	Q96JB2	MDQDEGTKY	Q13415	VYVQILQKL	P33947	RYLDLFTSF	P42285	EYPFILDAF	Q99684	GLYERPTAA	Q9H3H1	RAVPVGSGL	P62913	TPVFSKARY	P78396	SLMEPPAVLLL	O95229	MGRDPGVSF	P53680	VYTVVDEMF			Q66K64	YPFPTFQPAF	Q63ZY3	KYLDNPL
Q9NX74	RLFSSIVTV	Q9Y3Z3	NPIDHVSFY	P31943	RYGDGGSTF	Q99460	LPKDTSPGSAY	Q9HBM1	NLLKLIAEV	O43299	VYQHLFTRI	Q9NPF4	KLVELPYTV	O60524	DYmKTTSNF	P26641	FPEELTQTF	P49327	FPQLDSTSF	P15498	FLLDKALLI	Q9Y2I7	MPRLEVQSF	P28066	EGRLFQVEY			P30153;P30154	MAWLVDHVY	Q5SY16	VYTDFAFRI
Q96AE7	HLDATKLLL	P36578	ALAASALPAL	Q99941	HPDRSQPAF	O14576;Q13409	HPNLVVGGTY	P17980	RLLDSEIKI	Q8IWV8	RYAVEILTW	Q16850	TPVFGKGVAY	Q9C0E2	SIISNLITV	Q5TBA9	KLIGQVHEV	Q5SSJ5	FPYYPSPGVLF	Q9Y240	FLLSRDFEA	A1KXE4	YPAGFPMGY	P17858	NGKPISSSY			Q9UNH6	TTIETFITY	Q14527	MPVHAAVQM
Q9UG01	GLWEEAYRV	O43299	VYQHLFTRI	Q9H3K2	IAISRTPVL	P51531;P51532	QLSEVFIQL	Q99973	RYPSNLQLF	Q96FB5	ILLDRLLYL	Q7Z7L7	GLLGNVAEV	P14384	SLIEYIKQV	Q9NRL2	FANGHVNSV	Q9NRL2	FPEPLIIPVL	Q8N960	NNRIADLSY	O15226	MPRDIYQDY	Q9BZD4	MPVNSEVMY			P23526	VLIETLVTL	Q9UK45	KGFDPLLNL
O75153	ALLDNNIGL	P35606	SIYGGFLLGV	P34982;P47884;P58170	NLILAVmAY	Q96GC9	YLGPHIASV	Q9NYW7	FVAEFSVPLL	Q92922	YLIPDIDLKL	Q96CB8	LPmADLSSF	P04406	DPFIDLNYm	Q9NQ31	VPEEGGATHVY	O60688;Q96QA6	HAFESSQKY	O15533	MPAAQEGAVAF	Q9Y5Q8	SMYDKVLML	Q9Y5W9	TVSDAILRY			Q9NZJ0	YPLQSLLTGY	Q92922	TLAGLVVQL
Q9UQ26	RSAPPSPAL	Q9NV96	TYNYPVHYF	Q9Y2A7;P55160	KLAEKLTIL	Q9UN86	RYPDSHQLF	O75170;Q9UPN7;Q5H9R7	ALMDLLLRL	Q6UW02	SLHEFLVNL	Q86YW9;Q93074	GLIDFAIQL	P34897	ALLERGYSL	Q9H3P7	EVYAGSHQY	Q9H3U1	VAQGGGRAL	Q7Z403	LPYNMPLAY	Q9Y605;Q96HT8	FLLPVINEM	Q14974	LIGDLCTAF			Q8N0X7	IPNGVQIFF	Q6ZS81	TYPQLEGFKF
Q9UQE7	KLDQDLNEV	Q8IWV8	RYAVEILTW	P60510	RYPDRITLI	O95361	ATAQPPAPL	Q9UPN7;Q5H9R7;O75170	AIMDLLLRL	P62273	LYWSHPRKF	Q12769	RLIEESVTV	P12270	GmYETPLFL	O95372	FLEKLLPPV	Q99460	FLSSVIQNL	Q09470;P16389;P22001	AIIPYFITL	O75533	TASAVVQHM	Q96GC6	ALDTNQVLL			P00751	MENLEDVFY	P17812	HPFFVGVQY
Q9BRR9	ALYPGQLVQL	Q96FB5	ILLDRLLYL	Q13574	IYILDPELL	P55160	RMLDSVEKL	P15927	TLVDEVFRI	Q14094	SLLDRFLATV	O95477	SILSNIHEV	Q6PI26	NVHDImVSF	P78415	FPHPHPAFY	Q15628	HPQQKVAVY	P50990	HPAAKMIVM	P24385;P30279;P30281	EVFPLAMNY	Q9H4A5	TLMEEVLLL			P78344	FLLQDTVEL	Q9BQ04;Q9BWF3	KLHGVNINV
Q93009	TYLEKAIKI	Q92888	KYPLLLQSI	O95931	VVKAGAPEL	O75182	VFTEVANLF	Q9H3U1	NLLDLLTEV	Q92508	RLVPFLVEL	P31689;Q8WW22	SPmDIFDmF	Q9BQ04;Q9BWF3	KLHGVNINV	Q8TEM1	IAIPVTVAF	Q9BRR6	SASGPHSSL	Q96P53	NDRVQALSY	Q9Y5R8	TPTGIKVVM	Q9H7B2	RPFEDQTSL			O43683	MPQGLVISF	Q92597	KLDPTKTTL
P42226	IYQRDPLKL	Q5JSP0	ALDSQVPKV	Q96QV6;P04908;Q93077;P20671;Q96KK5;Q99878;P0C0S8;Q6FI13;Q8IUE6;Q16777;Q7L7L0;Q9BTM1;P16104;O75367	YLTAEILEL	Q93096	RPAPVEVTY	P27708	GLIDVHVHL	P26196	YLIPLLERL	Q8NI36	AYGNVFSAF	P43308	YAVEGRDLTL	Q8NF50	KAVSAIHSL	Q9BT43	VPKRDVERY	O60294	TYVPWPLML	A4D1P6	MPVPVILNF	O43684	YQHTGAVL			Q68D06	YVENIIPEY	P49459	RLQEDPPAGV
Q8IY18	RYKQDVERF	Q92922	YLIPDIDLKL	P39656	TAVIDHHNY	P28482;P27361;P31152;Q16659	KYIHSANVL	Q96MU7	RYQEVDRRF	Q16533	RYFLPPYTF	Q8NFZ5	SLANETHQL	O95166	KYPDRVPVI	Q86SH4	KAVAVTHSL	Q86WV6	MADPNIRFL	P30443;P04439;P13746;P30512;P16188;P16189;P10314;P16190;P30455;P30459;Q07000;P04222;P30504;Q9TNN7;Q29963;P30505;P30508;P30510;Q29960	VMAPRTLLL	E0CX11	FTLGNVVGMY	Q15154	LPDEKVELF			Q6YP21	FIIADVSLL	P55061	YVHMVTHF
Q96B01	KLYQRDLEV	Q6UW02	SLHEFLVNL	O14910	TAIREVYQY	Q92900	TPYEGQRSY	Q5PT55	ImmPVNSYI	Q14C86	GLFSAKLFL	P48552	ALSEQILmV	Q9Y4A5	RYFENPQVI	Q6PJG2	AAVKATQTL	Q5RKV6	ALMPVLNQV	Q05215	PVPPPPPTPF	Q13547;Q92769	LPHAPGVQM	O95361	ATAQPPAPL			Q09161	LPWVGKELY	P19174	EQRSGDITY
Q96GQ7	TLDEKIEKV	P58004	SLAELIQAL	P12270	QASDVSVKY	Q99613;B5ME19	SLDQPTQTV	Q6AWC2	SLIENQILL	Q9Y5U8	VQPRNWLLF	P40926	TYFSTPLLL	O75083	DASKVVTVF	Q86TU7	SAIDRIFTL	Q13838	MPNVKVAVF	Q6PIU1	AILPFYITL	P33992	VLQDIQVML	Q9UNL4;Q8WYH8	MPVDPNEPTY			P86790	FPRHIEPEL	Q9Y483	EPEGTSHEF
Q92621	ALLDRIVSV	Q9BVT8	LGLAGFTLLL	Q9NP97	mDNPTTTQY	Q6P1K8;Q13888	FPQHTIASL	Q92900	APVEVTHNF	Q6P2Q9	RYIDRIHIF	P00492	IPDKFVVGY	Q6WKZ4	LPKKEGLSF	P60709;P63261;A5A3E0	RVAPEEHPVL	P46379	SAVDVHINM	O00762	YPYPTVKF	Q00610	FAMPYFIQV	O60830	PFLEDPSQL			P21333	QPASFAVSL	P55084	DAFEFHEAF
Q14999	TLISELVQA	Q14494	GLLQFTILL	Q9NVA2;Q14141	FIAPTGHSL	O95298	FPEEDKKTY	O60610	NPVSWVQTF	O43156	QYILFPLRF	P13639	AYLPVNESF	P20700	VYIDKVRSL	Q04637	FANLGRTTL	P00403	LPIEAPIRM	Q9H6L2	FPVPGSQLY	Q9UBQ5	LYQFNPAFF	Q9HA47;Q9BZX2	VYPADVVLF			Q9NZD8	IPVTIMDVF	Q14393	LPAREATQF
Q8NB46	TLAETLVNL	Q8N4V2	LILSAVPLLL	P43243	EPYGKIKNY	P42166	TPFKGGTLF	P51684	YLLNMAIADI	Q9HAB8	TLADYLHLL	Q9NP97	mDNPTTTQY	P43246	RLYQGINQL	P29401	HASDRIIAL	Q9Y520	FYMDTSHLF	Q7L591	TPIKDGILY	P62906	NMVAKVDEV	Q9Y4C8	FLIDNGVSL			Q49AG3	YLADIFTKL	P41214	SYPDLLPTF
Q92688	SLINVGLISV	P62273	LYWSHPRKF	P20700	RLAVYIDKV	Q9H2Y7	IPYQDRESY	P31689;Q8WW22	SPMDIFDmF	Q96RY5	KYIDFDHVF	Q9NVA2;Q14141	FIAPTGHSL	A6NFY4	NImDFKLFL	Q9NV96	HPTLPAGRY	Q15366	FPMTHGNTGF	Q7KZF4	FQKVITEY	Q8NHU6	LPKAFEEMY	P42704	TPVEKLTDY			O75182	VFTEVANLF	O75177;Q15532	LPAPPTQNM
Q8N884	VPRIQLEEY	P62330	GLYEGLTWL	P17181	VIQDYPLIY	Q5SYB0	LmLQDRESY	Q9HB29	MEDYGLPFm	Q9H4L7	LYLGLFNRL	P43243	EPYGKIKNY	P28074;P28062	KVIEINPYL	A0AVK6	QAPSGPSYAIY	P10809	FGADARAL	Q9NTJ3	DPFSEGIMF	Q15691	MLFPGSIAL	Q96CW5	AVFDQIIEL			Q86WA8	SLQSTILGV	Q96D46	IPKQVSISF
Q9UH99	FYPYGLQTF	P61619;Q9H9S3	KLFGMIITI	P11021;P54652	EPTAAALAY	P23921	SPVSKGILQY	Q96BH1	YGFQEKEAF	O94964	KYGIVQEFF	Q9HCS7	HPLPETAVRGY	P46379	MPVGPDAILRY	P52907;P47755	VFNDVRLLL	Q92879;O95319	VFIDKQTNL	P04222;P30504;Q9TNN7;Q29963;P30505;P30508;P30510;Q29960;P30443;P04439;P13746;P30512;P16188;P16189;P10314;P16190;P30455;P30459;Q07000	VMAPRTLIL	P18858	MLPPPPLTA	P49790	SPFYPGKTTY			Q00341	MPKVHIEF	P15408	NPYPRSHPY
O14777	ALNEQIARL	O95985	KYLQSTISF	Q8N2S1	HPRLDRQATY	P29353	RVPPPPQSV	P01031	MVETTAYAL	Q14126	RFLDDLGLKF	Q9BWT1	HGFGNVHAY	P55061	AYVHMVTHF	Q8WUB8	YPAKHAEY	Q9UJV9	VLMDLKALL	Q96EU7	TIKSGDLEY	Q96B02	YPFDSPQVMF	P62324;P78543	TLWVDPYEV			A6NHR9	VPFNIPLEF	Q96ST3	VYAQVARLF
P36959;Q9P2T1	GYSEHFVEF	Q14094	SLLDRFLATV	Q9HCS7	HPLPETAVRGY	P60228	YSDDIPHAL	Q9P2J5	TPISEHAVF	Q8NC56	ALLELLHEL	P14635	ALVQDLAKA	Q14160	GLTHGEAVQLL	P09884	LYPSIIQEF	Q00341	MPKVHIEF	Q14999	DDRPQVLSY	Q8N8Q9	MPVDDVIGTL	Q9Y4G6	EFVSIPAQI			Q9Y6I3	STSSLRRQm	Q2VIR3;P41091	ILQNKIDLV
P53680	AYLEAIHNF	Q92508	RLVPFLVEL	Q9UPN6	ILGIQPPSV	P11473	LPHLADLVSY	Q86YC3	TYLDLSSNW	Q15051	ILDEVIFKL	Q9Y3Z3	TAIDDmEAY	P78344	AIISELVSI	P49459	RLQEDPPAGV	Q13885;Q9BVA1;Q13509;P68371;P07437	EYPDRIMNTF	Q16850	YTIPPGHQV	Q5JUR7	VPNKSLTY	P36959;Q9P2T1	GYSEHFVEF			Q9GZM5	FPQKIAGELY	Q96PN6	LLKNLENLV
Q9NVK5	SLIEQTTAL	Q92503	QLIDKVWQL	P04040	SALEHSIQY	Q02127	YAEGVRVL	Q13838	MPNVKVAVF	Q9H223	RLPEIYIQL	Q9NZN4	ALASHLIEA	Q8TCG1	KAIEVLLTL	Q969T9	NPGNPHNVY	Q9UBB9	VYPLMKEYF	Q04637	MMIPSQISY	Q14157	NPDTHSWEM	P48029	LVYNNTYVY			Q15532	YPQGQGQQY	Q9Y2K7	KYNFVTF
P62841	EMVGSMVGVY	P50990	SVSEVIEGY	Q149N8	IFEGLVKQI	Q8IWZ3;O75179	YAEVGRVL	Q8N960	MEVFLPQSY	Q92565	EYPILEKEL	P25440	TAAPPAQPL	P30566	FLTADTILNTL	P43308	YAVEGRDL	Q15436;Q15437	LYPQFMFHL	O43683	NPWDDKLIF	Q9BPX3	FSITPLSEL	O94782	KLFQGQLVL			Q03001	FIWENIHTL	Q99741	ILQDRLNQV
Q96T88	YPENGVVQm	Q7Z460	RLLDGAFKL	Q63ZY3	TERELKVAY	P09234	YLTHDSPSV	P08670	RISLPLPNF	Q8NEA4	RILDYVINL	Q00403	FKEITTm	Q9ULL0	SLSLmVESL	Q9NUY8	VPEEKAAEL	P52294;O15131;O60684	VMDSKIVQV	Q8N752;P48729;P48730;P49674	DQMISRIEY	P37268	MPAVKAIIY	Q9Y548	IYIPTAILW			Q53EP0	FPYSYEVAL	Q92794	NTLMNSY
O00571;O15523	FLLPILSQI	P26196	YLIPLLERL	Q12769	YSLDHISSL	O15479	GVYDGEEHSV	P49755	FLLGPRLVLA	P62699	FLFNKVVNL	Q8TEU7;Q9Y4G8	IPDQVIRVF	O75182	VFTEVANLF	P0CG31	AAAPGSRSL	P07814	IPDGHTKEM	P62736;Q562R1;Q9BYX7;P60709;P68032;P63261;P63267;P68133;Q6S8J3;A5A3E0;P0CG38;P0CG39	ASLSTFQQM	Q9UKK3	SPVDVLQIF	Q8TEL6	KYINTDAKF			P25205	FEELVAF	Q6GQQ9	KFIFVGTLKm
P23526	VLIETLVTL	O75426	ELVEHIISF	P51531;P51532	ILQEREYRL	P49588	IPLDDPTLLF	P18074	YPLEVTKLIY	P54578	SLIDQFFGV	Q9Y4G8;Q8TEU7	LPDQVLRVF	P49790	SPFYPGKTTY	Q13547	RMLPHAPGV	Q14814	LPFSSMPTAY	P27824	ILNPDNSFEIL	P01892;P30447;P05534;P18462;P30450;P30456;P30457;P01891;P10316	VMAPRTLVL	P20073	YPQPPSQSY			Q8NH93	TFVNEIVAm	Q9NUR3	YGFVSALVF
Q9HBI5	EYIPKWEQF	Q16533	RYFLPPYTF	Q5TAX3	DPRVQYLGY	Q6PCT2	VGDPSVHLL	Q8WXG6	TLVDFPLHL	Q15833	SLIRNLEQL	Q96GC6	ALDTNQVLL	Q9UQ26	RSAPPSPAL	Q15393	VYPDGIRHI	Q13885;Q9BVA1;Q13509;P68371;P07437	YPDRIMNTF	Q9GZW8	YSNNPGSSF	Q9BVQ7	MPIGPDVSL	P48556	LPAKDIQTNVY			Q99590	NIFPYPVGV	Q92888	VPVPPNVAF
P02545	RLAVYIDRV	Q5T011	VVWGTVIRV	P12814	TAFDVAEKY	Q8N3U4	TAADIFKQY	Q9HBI5	EYIPKWEQF	A6NIH7	IYSIDFTRF	Q6ZRS2	RLPSGEVVSI	P08670	SLQEEIAFL	P42338	VPREATISY	Q53EP0	ILWETVPSM	P55209	MQNPQILAAL	P01889;P30460;P30462;Q95365;P30475;P30480;P30486;Q29836;Q31612;Q31610	VMAPRTVLL	O15371	SQFGGGSQY			Q86V97;Q8WVZ9	VYKPAQNSW	Q9H3M7	LANGQTKVL
P24864	IYPPKLHQF	P30566	FLTADTILNTL	Q9Y240	ALDTRVVEL	P05107	FQTEVGKQL	Q92835	YLLDQHILI	Q14181	GLTSTDLLFHL	O96019	mPTVHYEF	Q92752	ITAKVATHL	P60709;P63261;A5A3E0	RVAPEEHPV	Q8TEL6	SYADQMFLL	P12268	LILPGYIDF	O95997	FPFNPLDF	O60688;Q96QA6	HAFESSQKY			Q9H3P7	EVYAGSHQY	P04040	SALEHSIQY
P00966	HAHLDIEAF	Q14C86	GLFSAKLFL	O60216;Q9H4I0	ITLPEEF	P62987	IIEPSLRQL	Q14181	ALIEKLVEL	Q00341	GLLERVKEL	Q99570	AYAENIALL	Q6UWL6	VTLSASPHTV	Q96H55	FLGGEVLLY	P62826	DPNLEFVAM	Q15049	LAYDRMPTL	Q9P2J5	VLMENIVYL	Q9BUH8	FPAGFQHEAF			Q9H0D6	SAPPPVTY	Q6P1A2	RLIQESPTL
Q9UPN9	VYAQKHQQL	Q96QP1	AYGHFSYEF	Q9Y240	GLDAGLHQL	O43920	KYTPPPHHI	Q15436;Q15437	LYPQFmFHL	P56524	SLASVFVRL	Q96JB2	MDQDEGTKY	Q96RK4	QYASAFHFL	Q14160	RATPHPSEL	Q9Y520	FPTVQHQEL	Q7Z403	MAHSFGESY	A5YKK6	HAIPPTLAM	Q96RW7	MHPRTTFLm			Q8NFH4	TDFINGLVF	Q9UQB8	VYKTIMEQF
Q9UIV1	FPVIYDVKY	O00160	RLFDFLVEA	P08311	FLLPTGAEA	P30291	RYTTEFHEL	Q9NZJ7	LYLPSFFTY	P16885	VYLHDFQRF	O95298	FPEEDKKTY	P25789;P60900	EGRLYQVEY	P98179	NPEHASVAm	Q9NYP3	LPQTSHVSF	P62917	AMNPVEHPF	O15145	FPIPGEPGFPL	Q9BRV8	SLVDQSAAL			Q6IE37;Q6IE36	AILAYAFAL	Q9Y6X3	VLLGHIFYV
Q96B02	YPFDSPQVmF	P49257	KYQEEFEHF	P62917	AmNPVEHPF	Q9NXW2	RLSEVQASL	Q13635	EAmFNPQLm	Q9BZJ0	RFEEKHAYF	O15479	GVYDGEEHSV	P52434	YPVDLGDKF	Q0VDD8	ISEEQIAIF	P06400	LPHAVQETF	P52907;P47755	MSDTTFKAL	P12270	GMYETPLFL	P24539	IYVISAETF			Q96CW6	YPLDVQKEF	O15270	ALGPTGRGV
P19387	KLSDLQTQL	P24158	ALASVLLAL	O43432	VLLSEILHL	Q13569	KYQPRIAVF	Q9UKI2	SLLDEVLNV	P78527	EVLGLILRY	Q6PCT2	VGDPSVHLL	P34982;P47884;P58170	NLILAVmAY	P24539	VPVPPLPEY	P84098	ILMEHIHKL	P68871;P02042;P02100;P69891;P69892	VYPWTQRF	P62899	LVTYVPVTTF	Q96T88	YPENGVVQM			O14503	YPGLSAAAL	P49754	RYVEIVSQF
Q16654	FPDQPIHIV	Q9P273	VGVSVLLAI	Q9BWT1	HGFGNVHAY	O95147	TVADKIHSV	Q8TCG1	KAIEVLLTL	Q6R327;Q9UI26	ALITTILHL	P05107	FQTEVGKQL	O95433	SPEELYRVF	Q96G74	ASSPEHPEL	P68036	YPFKPPKITF	P55884	TVMNIAEHY	Q96AB3	RLLEVPVML	A6NKW6	MDATQIHIAY			Q8TDQ1	LPKEDISY	Q9Y4A5	NPADSISHVAY
Q05193;P50570;Q9UQ16	VYSPHVLNL	Q9Y5U8	VQPRNWLLF	Q8TDG4	LVLESLLHL	Q9UQE7	KLDQDLNEV	Q9H1Y3	VYNPVIYVF	Q9UI26	AILTTLIHL	O43920	KYTPPPHHI	Q8N4S7	ALLGGLVNV	O94768	LATDFIQSL	Q9P2X0	VLWPLPAYL	P42167	SPILPITEF	O95243	DLRKEDVAM	P06400	QPSENLISY			A1KXE4	YPAGFPmGY	P41226	MPHVTEAY
Q6Y1H2	SYIPIFPQL	Q9BQ90	KFNPVSFTW	P14635	ALVQDLAKA	Q93009	TYLEKAIKI	P46060	SLLQTLYKV	P31948	KLLEFQLAL	Q9UQE7	KLDQDLNEV	P03928	mITPmLLTL	Q15149	APRADAKAY	Q12769	SANSHNIAL	Q8WXI9	VIAPNPAQL	Q8N201	SPHGGALVM	Q8N7S6	VQDCILTAL			Q86U38	VPAEHQVAM	A8MWD9;P62308	ImLEALERV
Q6Y1H2	SYIPLFPQL	O96019	MPTVHYEF	P23246	ALAEIAKAEL	Q9P258	VPSPAQImY	O75031	VLLDTILQL	Q5S007	LLEKFQIAL	P55160	RmLDSVEKL	P61421	YYPEYKLLF	O95801	SPEEQAKTY	A8MYP8	MTVRGTDGAPAY	Q96MG7	DPKDWPAQY	Q8TET4	HVASQPVM	Q5BJF2	LPFFPIATY			P21333	GPVGVNVTY	P49588	NTIDPSHPm
P46379	SAVDVHINm	Q9BZE4	YPNVGKSSF	Q9UG63	FLDEPTNHL	P52701	HPDSRAImY	Q9UH99	FYPYGLQTF	Q969N2	FYNLLTRTF	P86790	FPRHIEPEL	Q8NEM2	FSIADSIEL	O15027	EAIQRTEAY	O95793	YPFPVPPLLY	Q9P2X0	EVLWPLPAY	Q9UBL3	LPFmTNYSF	P43308	RLLSFVVLA			Q13438	HPSLQPEEY	O43283	AQENSPHPTY
Q3MIN7	MPQGPQLLDF	Q14739	VPYRIFPY	Q15046	HLTDITLKV	P00403	LPIEAPIRm	Q9NYU1	FLDNLHINL	P50897	FYAHIIPFL	Q63ZY3	KYLDNPL	Q9NZK5	TYQEVAQKF	Q8TDD1	SAQTGARAL	Q9BUH8	FPAGFQHEAF	P39023	FGHGRFQTM	Q6P1S2	MAIAGImLL	P60660	KVLDFEHFL			Q8N2S1	HPRLDRQATY	P15927	MPLEDMNEF
P84098	ILmEHIHKL	P68871;P02042;P02100;P69891;P69892	VVYPWTQRF	Q9NYV4	GLADITQQL	Q96H55	FLGGEVLLY	P62906	SLIKQIPRI	Q92797	KYPKVWEGF	Q9NPA3	TYNQKHSLF	P11387	SQIEADFRL	Q9H9Y6	MTGKPSLY	P49588	NTIDPSHPM	Q2TAY7	DVIRLIMQY	Q8TBN0	MLQAEVTAL	P49459	RLQEDPPAGV			P11831;Q02078;Q02080;Q06413;Q14814	GIMKKAYEL	P42356;Q8N8J0;A4QPH2	IYSTAFDYF
Q96KP4	GVYGGSVHEA	Q8TET4	YLDFTNPKV	P48029	LVYNNTYVY	Q96RD6	FCDINILAm	Q8IYS0	ILLQGRLYL	Q00325	KYKGIFNGF	Q96T88	YPENGVVQm	Q9HBU6	AYLEAYKEF	Q96PV6	QAGPATGQAY	Q9NP97	MDNPTTTQY	Q9UBU8;Q15014	HPDAPMSQVY	Q14CB8	LIASCHTKSF	P84098	LMEHIHKL			Q02078;Q02080;Q06413;Q14814;P11831	GLMKKAYEL	Q9P2G9	WLDETLAQV
P15559	SLFDLNFQA	P00491	GYPLWKVTF	Q15833	ILSGVIRSV	P55160	RmLDSVEKL	Q00325	IYDSVKVYF	Q7Z7A4	HPYIYRVTF	P46379	SAVDVHINm	A8MWD9;P62308	IMLEALERV	Q13547;Q92769	EYSKQMQRF	O95864	LPYNHQHEYF	Q9Y244	APLKLQMEF	Q562E7	FMQEVAAQNY	P62241	TPYRQWYESHY			Q9UBH6	IFIVLNITL	Q13107	ALYGQPLLL
O00257	HPYQPDPKm	Q6P2Q9	RYIDRIHIF	Q15051	ILDEVIFKL	O75460	TLDGSLHAV	Q9BWJ5	SYMGHFDLL	P14866	HPSNVLHFF	Q9Y520	AYSVEHNQL	O00311	MPYLEHESF	Q8NFD5	HPSGATPTL	O14757	MPEPDAQRF	Q09666	MPKFSMPGF	Q9UBK5	SPAQEDGKVY	Q9H0A9	YYLNEIQSF			Q9HBI5	EYIPKWEQF	Q9BY07	LFSGQPLII
Q13547;Q92769	EYSKQmQRF	P15927	TLVDEVFRI	Q01518	KLVTTVTEI	Q96CB9	KYGALVNNF	O95758	YYTPITPHL	P30153;P30154	WLVDHVYAI	Q9NYP7	KYITQGQLL	Q92830	SLLRSIFTV	Q5VTT5	EYMKTTWF	Q5TEJ8	HPTDPLTSF	A6ZKI3;Q9BWD3;Q17RB0	NPIPFPETF	P82930	VPKHEEEAF	Q5VSL9	DLWLEREVF			Q8NF50	TYFEKNFNL	P23396	FPEGSVELY
P62906	IPHmDIEAL	Q5VSL9	DLWLEREVF	O95433	SPEELYRVF	Q7Z7H5	QLLDQVEQI	O60812;P07910	RVPPPPPIA	Q9Y6X3	VLLGHIFYV	Q6IE37;Q6IE36	AILAYAFAL	O94921;Q96Q40	FTAIREASL	Q9H5V9	QGFGKTNIY	Q9P0I2	MPADTNKAF	Q6N075	FPAEWIPATF	P31943;P55795;P31942	QGRSTGEAF	Q86V97	VYNPVRAEW			Q9UJV9	VLMDLKALL	Q68EM7	EYGKFFVTL
Q92835	YLLDQHILI	O43156	QYILFPLRF	O15055	VPVDLQHQF	Q58FF7;Q14568;Q58FG1;P07900;P08238	FSVEGQLEF	Q5VW36	LSmKEWVSm	Q99661	IYNGKLFDLL	Q92667	IYAPPLPSL	Q96DT5	MLLQQPLIY	Q8WXX5	SDREQRAVY	O00257	HPYQPDPKM	Q71UM5;P42677	FSHAQTVVL	Q03405	QGNSGRAVTY	A5YKK6	RYPNSHTHYF			P33993	RLAQHITYV	Q8IWR0	HPLEGTHEL
P53680	VYTVVDEmF	P61353	KWFFQKLRF	Q05086	TYKVISNEF	Q8N766	YPSKQFDVL	Q8WZ42	VFEKDEAKF	Q9P2P1	TLADIIARL	Q58FF7;P08238	ILDKKVEKV	P34896	FPLPGLPDF	O43791	HPHLVAEAY	Q6PI26	NVHDIMVSF	P04035	VFSTVVIHF	Q9NV31	ALLDKLYA	Q6S8J7	EVPRADLIVm			Q99590	LPADVQNYY	P05109	KYSLIKGNF
P05107	GmDRYLIYV	O75330	KLLEYIEEI	Q9UPN9	VYAQKHQQL	O15530	YVDPVNKVL	P61619;Q9H9S3	KLFGMIITI	Q86UL3	FLLPLRIAL	O75197	FALTLSGDTL	P33991	YPQEVIPTF	Q14790	PGRAQISAY	Q92608	KMWEEAISL	P37268	MPKMDQDSL	A3KN83	GLIGVGLINV	P26640	FPAVTTAQY			Q14204	YPGPASLTQIY	Q9UJW0	MPLAFSDKY
Q04637	VLmTEDIKL	P62993	KYFLWVVKF	Q96B02	YPFDSPQVmF	P31949	FLSFmNTEL	Q9Y5Q8	SMYDKVLmL	P13639	ILTDITKGV	Q9H081	TYEAQFFGF	P28749	IPREVVAY	Q7L0Y3	FPKDSIIYL	Q7LDG7	ISREEMVSY	P26196	MVIVPTREL	Q8N108	MPIHELLSLY	Q9NYP7	KYITQGQLL			P46379	SMVDVVmLL	P40222	ALRDVSEEL
Q7Z5L9	IPmTPTSSF	Q5VZ89;Q7Z401	SLYREILFL	Q6Y1H2	SYIPIFPQL	P49321	LLAETHYQL	P46379	SAVDVHINM	O95997;Q9NZH5	DAYPEIEKF	O60664	AAEKGVRTL	P55786	SLLPGIRDL	Q9BTV4	FTNEGRAL	Q14592	FIVEETLPL	Q92841;P17844	LPKFEKNFY	Q13571	SYIELPAYL	Q9Y646	SPHTGIQEY			P22415	FPDPNVKYVF	P04843	FLLALEPEL
Q96CB8	LPmADLSSF	Q9HAB8	TLADYLHLL	P26599	AAVDAGmAm	P42696	VLFENTDSVHL	P69905	SLDKFLASV	Q13596	RLPPPFPGL	Q8N201	SPHGGALVm	P62906	IPHmDIEAL	Q13772	LLKSEKSSY	Q96RW7	MHPRTTFLm	P42357	HPSEIAESHRF	O15121	SMTLAIHEI	Q12769	SANSHNIAL			Q3KPI0	FIASAPFEVA	A8MTY0	KYVKDFHKF
O94832;B0I1T2	KYmDINFDF	Q13588	KYFLWEEKF	O15121	LPIGIPYSISF	O14981	SLADVHIEV	P00403	LPIEAPIRM	Q9Y2K7	KYNFVTF	Q9NZU5	GLLENELKL	Q93009	SLAEFVQSL	Q9H3M7	LANGQTKVL	Q86Y56	LPHVVPTL	P50990	LAQTTRTAY	Q9NZD8	IPVTIMDVF	P49588	NTIDPSHPM			P27708	HPQPGAVEL	Q13045	SLFPGKLEV
Q9P258	VPSPAQImY	P61313	AYKYIQELW	O76094	GLQEGTHEL	Q9UK61	FLFQEPRSI	O14737	GLIEILKKV	Q5JTH9	RPTDVAISF	Q14103	TPEEKIREY	Q9Y2A7;P55160	KLAEKLTIL	Q99615	EAKREAETF	Q96RU3	DYSSILQKF	P62906	IPHMDIEAL	P11831;Q02078;Q02080;Q06413;Q14814	GIMKKAYEL	Q9BRJ7	YAANPGQLF			P49454	KYISGPHEL	Q9NVR0	RYNPNLNTW
P52701	HPDSRAImY	P62140	SLITRLLEV	P49790	KPLEEEEMEV	Q5SWH9	RLSEAIVTV	Q9ULV3	RYFKTPRKF	Q96SN7	LFLAEVVLL	Q8IX12	SLSGELREV	P60510	RYPDRITLI	Q7Z7A4	AAIEASQSL	Q9BRV8	SLVDQSAAL	P18621	MSSPCHIEM	Q02078;Q02080;Q06413;Q14814;P11831	GLMKKAYEL	Q8NDX1	FQAPTAKEM			P18858	KYPDIISRI	Q9H223	LPLEEAYRF
P07814	IPDGHTKEm	P18621	RWPKKSAEFL	Q9H307	RLLEQKVEL	O60337	VYANGIRNI	Q66K64	FLYAGHIFL	Q99613;B5ME19	SLYDYNPNL	O95402	AVLEVISSL	O00203	KmVSIQITL	O00329	KSKNPGEAL	Q9UPN3	NQKPPSAEY	Q13155	LPNVHGRSY	Q15366	FPHTTPSM	P52434	YPVDLGDKF			Q9Y3B4	KYGPIRQI	Q5JTH9	RPTDVAISF
P26599	AAVDAGmAm	P04818	VYGFQWRHF	Q9BSA9	ALLSIIATV	Q13547;Q92769	LPHAPGVQm	Q15155;Q5JPE7;P69849	KLIPLLLQL	P51665	LPDVSLQEF	P12814	TAFDVAEKY	O15528	DYIIPKNTL	Q9UHI6	IPFNQALVF	P28066	KLTNIEL	O76062;Q14739	HPNYLGDLIM	Q96A08;P33778;P62807;P58876;Q93079;P06899;O60814;Q99880;Q99879;Q99877;P23527;Q16778;Q5QNW6;Q8N257;P57053	HPDTGISSKAM	Q96BW9	VYYNSLIm			Q8IWJ2	LPKEDLIKF	O15479	GVYDGEEHSV
Q15366	FPHTTPSm	Q92830	SLLRSIFTV	P08236	YLYSLEVQL	Q15437	mPQFSTIEY	P18621	RWPKKSAEF	Q9ULJ7	LTPLEAQEF	P06737	HPALAIPEL	Q92597	KLDPTKTTL	Q15049	EPFREELAY	Q8N4T0	AVLQSVY	Q14534	MPRNLREY	Q8WWB7	HPMNDPTRTF	Q15366	FPmTHGNTGF			Q9HCS7	HPLPETAVRGY	O75083	DASKVVTVF
P62906	NmVAKVDEV	Q03933	SLWKEVSEL	P27105	RYLQTLTTI	Q9H3U1	GVmESVIAL	Q9UI30	IPKVEWSAF	Q6IN85	NYIINKDIL	P14314	LPLLLLLPm	P46060	RVIGTLEEV	P35222	HSRNEGVATY	Q14204	YPGPASLTQIY	Q5T4D3;Q8IUR5;Q6ZXV5	PFLPASNLF	Q9Y4H2	EYTLMRATF	Q13952	EPVQYYFTL			P02545	RLAVYIDRV	P51159	EAIALAEKY
Q9H0E9	DPHTVTVSm	Q9UKM9	ALLSRLEQI	Q14258	ALPSKLPTF	Q9H2C5	mLAATDIAL	Q03001	FIWENIHTL	Q5BJF6	KILDLETQL	P07199	GLTEALHFV	Q8WWB7	HPmNDPTRTF	Q8TEB9	VGYPGRQYY	P62249	KLLEPVLL	Q8IUR5;Q6ZXV5;Q5T4D3	PFIPASNLF	Q13362	IYPEVVHMF	Q9UBF8	KLYDGFQYL			O00182;Q3B8N2;Q6DKI2	YPSKSILL	P17535	LPQHQVPAY
P42224	FPmEIRQY	P50416	RWFDKSFTF	Q9UN75	LDVNDNGPAF	Q13547	RMLPHAPGV	Q9H0J9	EYQKVWNLF	Q6FI81	GLVDKLQAL	Q9Y6X2	RFEEAHFTF	Q9BVT8	LGLAGFTLLL	P04156	RYPNQVYY	P48556	LAKQVIEY	Q13573	MPVRAADKL	P41214	SYPDLLPTF	P54687	HPGSSALHY			Q3B8N2;Q6DKI2	YPSKSIIL	Q9H0W8	TPEEDQRTY
Q7LDG7	ISREEmVSY	P62750	RLAPDYDALDV	Q14C86	YLLQVLRYL	P25789;P60900	EGRLYQVEY	A8MTY0	KYVKDFHKF	Q969Y2	AVVSGVLQAL	Q6IBW4	LFIATSQKF	Q96AE7	HLDATKLLL	Q9BSJ8	YSHSSSSL	Q9UJX3	QERPSVTSY	Q8WVX9	VPVDVVVNM	Q2VIR3;P41091	ILQNKIDLV	P09874	ILSEVQQAV			Q5T4F4	NPKQEEHAF	P62241	VYSNNEL
P00403	LPIEAPIRm	P61599	KLMELLEEI	P84098	LYLKVKGNVF	Q9Y3B4	KYGPIRQI	Q9HC24	KYPLNLYLL	P42285	EYPFILDAF	Q9BV73	SLQEVAmFL	Q14494	GLLQFTILL	Q9BSV6	VYPGDPLRF	P11388	YLYGQTTTY	Q01826	VSTPISPQL	Q96PN6	LLKNLENLV	Q9GZY6	KLLQFYPSL			Q15366	FPHTTPSM	P08670	YVTTSTRTY
O43847	TYLPTSPLL	Q9UPY5	RYILEPFFI	Q15629	AYPHNLmTF	Q04637	FVAEQKVEY	Q96PQ6	EYAHLFEVF	Q9NPF4	KLVELPYTV	P05455	VPLEImIKF	O94906	ILWSEAIFL	Q96BD5	AINSQKAVL	O60427	MPYNHQHKY	Q86V35	MYRGIYTV	Q6GQQ9	KFIFVGTLKm	P62841	FTYRGVDL			O43707	HAANQSYQY	P13747;P30462;P18463;Q95365;P30475;Q29836;Q31612;P30504;Q9TNN7;P30505;Q95604;Q29865	FAYDGKDYL
Q96H55	FLGGEVLLY	Q12789	RLIESLFTI	P61011	SLFEEmLQV	P49790	SPFYPGKTTY	Q16828	FYLEGGFSKF	P25205	ALKDFVASI	Q29RF7	FAIDPHLLL	Q96KQ7	RYYGNISRF	Q9P1V8	FFKDLEAPm	O95972	IIQNLINQL	Q5JNZ5;P62854	FVIRNIVEA	O95352	IPMPGHPVNF	Q9UHQ1	VFDTTIAADF			P49327	HPIEGSTT	P30462;P18463;Q95365;P30475;Q29836;Q31612;P30504;Q9TNN7;P30505;Q95604;Q29865;P13747	FAYDGKDYI
Q96GC6	ALDTNQVLL	Q96RY5	KYIDFDHVF	P48059;Q7Z4I7	FPEGLFYEF	P14625	HPTDITSLDQY	A8MWL6;O43760	KYLVIGDLLF	Q16850	TPVFGKGVAY	Q7Z460	RLLDGAFKL	Q66K14	FLLGKEVSL	P53367	FIASVNTLV	Q9Y2Z0	EQKPDDAQY	P52732	ISEENFRVM	P78396	SLMEPPAVLLL	Q2TAL8	IPQGQQQSY			P26196	YLIPLLERL	P51571	YADVGGKQF
P00846	VIIETISLL	Q9H4L7	LYLGLFNRL	Q8NFA0	KYAPRFNGF	Q9P2J5	VLmENIVYL	Q8IVD9	ALLGILQHV	Q7Z7L7	GLLGNVAEV	P25090	LFYGKYKII	O43776	FPVEIKSFY	O60293	LSIVSINTV	Q8NF50	GAINQNVAL	P78415	FPHPHPAF	P15498	FLLDKALLI	Q96SK2	VLAWGLLNV			Q9H8H0	IPAQHITLF	Q8N9N2	YIFKERESF
P46781	GLAKSIHHA	O94964	KYGIVQEFF	P39023	FGHGRFQTm	O95573	GmAERIPEL	Q92900	SLFERLVVL	Q96CB8	LPmADLSSF	Q9NRB3	LYEADFVLF	P57678	EYIQFVPLL	Q12772	FPDLFSEQL	Q9NX40	SPKRKNITY	Q14687	HPFPHPAF	Q9Y240	FLLSRDFEA	P16885	IYDPNLAFL			P60709;P63261;A5A3E0	RVAPEEHPVL	Q99081	HAVGPSTSL
O15121	LPIGIPYSISF	Q14126	RFLDDLGLKF	Q15054	LYLENIDEF	Q9NRG9	TLYEHNNEL	P04075	ALSDHHIYL	Q86YW9;Q93074	GLIDFAIQL	Q9ULT8	LPKNDLITY	Q9NYU1	FLDNLHINL	Q92542	FVTDTAKAL	Q01581	TIIDKSKSV	Q6ZYL4	FVIAELVNV	Q8N960	NNRIADLSY	P0DJ07	IYLTFPVAM			P68036	YPFKPPKITF	Q14562	HAFGGNKASY
Q96RD6	FCDINILAm	Q8NC56	ALLELLHEL	Q9H223	RLPEIYIQL	Q9UL46	KVLERVV	P98194	IVAEIIKKV	Q12769	RLIEESVTV	Q8N3A8	RYSDSTFTF	Q9H0J9	EYQKVWNLF	O15371	SQFGGGSQY	O60566	MPTKETTKL	O60293	SSADYWSNY	O15533	MPAAQEGAVAF	Q92526;P40227	SLIAKVATA			Q96A08;P33778;P62807;P58876;Q93079;P06899;O60814;Q99880;Q99879;Q99877;P23527;Q16778;Q5QNW6;Q8N257;P57053	HPDTGISSKAM	Q9UGL1	ILNPYNLFL
Q8IYD8	TYIQILESF	O14730	KYIKDDFRF	Q92565	EYPILEKEL	Q92508	FAEGQGRAL	P62241	TPYRQWYESHY	O95477	SILSNIHEV	Q9UJX3	LPSEIEVKY	P62241	TPYRQWYESHY	Q2TAL8	IPQGQQQSY	Q7Z4G4	LPYQGHNSF	O60287	VLMDRLPSL	Q7Z403	LPYNMPLAY	P53680	AYLEAIHNF			Q8WWB7	HPMNDPTRTF	Q8TEM1	IAIPVTVAF
P98171	LIVQPDRVF	Q69YN4	NLLEEVFHL	Q8NEA4	RILDYVINL	Q6UXN9	YANSKAVTL	Q13315	ILLKDILSV	P31689;Q8WW22	SPmDIFDmF	O15121	FPNIPGKSL	Q86WC6	YPDIARYL	Q9NXE4	QGRVNPVEY	O60336	DPRSGLVAY	P40227;Q92526	LIDVARTSL	Q09470;P16389;P22001	AIIPYFITL	Q8TET4	YLDFTNPKV			Q53EL6	ALDKATVLL	Q9NUY8	VPEEKAAEL
P14625	ALKDKIEKA	Q5JPI3	GIFEQIFGL	P62699	FLFNKVVNL	Q96S19	YLDPAQRGV	Q9UG01	GLWEEAYRV	Q8NI36	AYGNVFSAF	P14866	IYIAGHPAF	O95602	VYQLRFQFL	Q9BY32	MPKAEKV	Q7Z401	VAKTNTVSY	Q92526;P40227	LLDVARTSL	P17927	VLFPVNLQL	Q9HAI6	FPSESSFEY			P07237	IPFGITSNSDVF	Q0VDD8	ISEEQIAIF
Q9HCE7	LLENEGTVY	Q9H3U1	NLLDLLTEV	Q8TCG1	KAIEVLLTL	P42338	VPREATISY	P13056;P49116	AYLKAIVLF	Q8NFZ5	SLANETHQL	P11021	QARIEIESF	O94964	KYGIVQEFF	Q8NBQ5	HGIGRLTAY	P04049	MPVSSQHRY	Q13772	LLFEADTITL	P50990	HPAAKMIVM	Q7L0Y3	FPKDSIIYL			P22314	FPIEHTL	O43791	HPHLVAEAY
P55160	RmLDSVEKL	Q8IZQ1	YLFFDLPHV	O00203	KmVSIQITL	Q13901	YPVEIHEYL	P46940;Q86VI3	AYQHLFYLL	P48552	ALSEQILmV	Q15038	AAFPGASLY	P31948	KLLEFQLAL	O75882	TPKAKEQY	Q96QV6;P04908;Q93077;P20671;Q96KK5;Q99878;P0C0S8;Q6FI13;Q8IUE6;Q16777;Q7L7L0;Q9BTM1;P16104	LPNIQAVLL	Q8N163	MALDPELLLL	Q96P53	NDRVQALSY	Q9BXJ9	TPLEEAIKF			P49736	HPVSREWTL	P00403	LPIEAPIRM
O14867	SPEPGQRTF	P68104;Q05639;Q5VTE0	KYAWVLDKL	Q66K14	FLLGKEVSL	P20073	YPQPPSQSY	O75533	SLLPFLKAV	P40926	TYFSTPLLL	P13639	GLKEGIPAL	P30153;P30154	WLVDHVYAI	Q7L5D6	PFVEPLLNF	Q8NFP9	KVEATEVKL	P52209	VPVTLIGEAVF	O60294	TYVPWPLML	Q9ULW0	KILEDVVGV			Q5TEJ8	HPTDPLTSF	O95352	IPMPGHPVNF
Q96AB3	RLLEVPVmL	Q99986	RILDILEYI	Q9BXW9	SYPKIIEEF	Q96DB9	HPTDDTTTL	Q15326	KYTKIFNDF	P00492	IPDKFVVGY	Q8N1W1	ALTAGALPAL	Q99661	IYNGKLFDLL	P52292	GLVPFLVSV	O00566	KPKEDAYEY	Q5TEA3	WPEEGNVHFF	P30443;P04439;P13746;P30512;P16188;P16189;P10314;P16190;P30455;P30459;Q07000;P04222;P30504;Q9TNN7;Q29963;P30505;P30508;P30510;Q29960	VMAPRTLLL	P17987	HPTSVISGY			Q6PD62	ISVTTSY	P78396	SLMEPPAVLLL
Q9Y5B9	KLAESVEKA	Q9UNX4	KLFNEFIQL	Q15427	KLYGKPIRV	Q99471	FLSTSIAQL	Q9NZI7	SYTRLFSNF	P13639	AYLPVNESF	Q6NXT2	RYRPGTVAL	Q9UNX4	KLFNEFIQL	P62913	TPVFSKARY	Q96SY0	LPFPFPSKLY	Q8N3C0	FPITDVLQM	Q05215	PVPPPPPTPF	O75419	RPVNVVNVY			Q68CL5	MPEDVKNFY	P15498	FLLDKALLI
Q96SY0	AYTPFHAVL	Q7L2H7	TLLRLLYEA	P08246;P24158	VLQELNVTV	P86790	FPRHIEPEL	P61599	KLmELLEEI	Q8TEM1	LPAEFFEVL	P36956	YLPPGFLSA	O00160	RLFDFLVEA	P49327	FPQLDSTSF	P68871;P02042;P02100;P69891;P69892	VVYPWTQRF	Q15629	AYPHNLMTF	Q6PIU1	AILPFYITL	Q04637	FVAEQKVEY			P61769	HPAENGKSNF	Q9Y240	FLLSRDFEA
Q9UBL3	TLADVLYHV	Q70EL1	KLGDLFFRV	Q8TBC3	IYYVDVQKF	Q9GZM5	FPQKIAGELY	Q9HAV4	KYLESFLAF	Q9NP97	mDNPTTTQY	Q00653	ALPTFSQPF	P36382	ALSLLLSLA	Q5SSJ5	FPYYPSPGVLF	O15145	FPIPGEPGF	Q92845	ILGRPATAY	O00762	YPYPTVKF	Q32P28	FPWELDPDW			Q8NFD5	HPSGATPTL	Q8N960	NNRIADLSY
Q99590	KLAESKVSV	P69905	KFLASVSTVL	Q6IBW4	LFIATSQKF	Q63ZY3	KYLDNPL	Q6ZSC3	LFKKGVmKL	Q9NVA2;Q14141	FIAPTGHSL	O95153	EPPPEQVEL	Q9P2G4	RLLDFPTLL	Q9NRL2	FPEPLIIPVL	Q8NHW5;P05388	FLADPSAFVAA	Q8NF50	FPSLQLPQF	Q9H6L2	FPVPGSQLY	P62805	TAMDVVYAL			Q8TEV9	YPFAHPAIY	P28749	QPQANSHVY
Q6SPF0	VLTGLSIRL	P69905	LSFPTTKTYF	P05455	VPLEImIKF	Q9BQ04;Q9BWF3	KLHGVNINV	Q14494	KYLTEGLLQF	P43243	EPYGKIKNY	O14777	ALNEQIARL	Q969X6	LPNDKTLLY	O60688;Q96QA6	HAFESSQKY	P63010	SFIPSSVPATF	P61081	LPKTCDISF	Q7L591	TPIKDGILY	Q99504	TAYPGQTQY			P10321;P30443;P04439;P13746;P30447;P05534;P16188;P30455;Q09160;P01889;P30460;P30461;P30462;P30464;P30466;P03989;P18463;Q95365;P30475;Q04826;P30479;P30480;P30483;P30484;P30485;P30486;P30487;P30488;P30492;P30493;P30495;P18465;Q29940;Q29836;Q31612;Q31610;Q29718;P13747;P30511;P01893	HPLSDHEAT	P33991	SILEHQIQV
O76094	GLQEGTHEL	P69905	FLSFPTTKT	Q9Y3Z3	TAIDDmEAY	P43308	YAVEGRDLTL	Q06323	LYDIILKNF	Q9HCS7	HPLPETAVRGY	P53680	VYTVVDEmF	P39023	NPLGGFVHY	Q9H3U1	VAQGGGRAL	Q9GZN1	AIVYSIQNL	Q14693	HLPLLPNVSY	Q7KZF4	FQKVITEY	Q4J6C6	FPNVSSFEW			P30443;P04439;P13746;P30447;P05534;P16188;P30455;Q09160;P01889;P30460;P30461;P30462;P30464;P30466;P03989;P18463;Q95365;P30475;Q04826;P30479;P30480;P30483;P30484;P30485;P30486;P30487;P30488;P30492;P30493;P30495;P18465;Q29940;Q29836;Q31612;Q31610;Q29718;P13747;P30511;P01893;P10321	HPISDHEAT	Q9BRQ5	RYVELAWGF
Q6ZRS2	RLPSGEVVSI	Q01085	VFPEKGYSF	Q9NZN4	ALASHLIEA	P30685;P18464;P30490;P30491;P10319;P30498;P30499;P30501;P04222;P30504;Q9TNN7;Q29963;P30505;P30508;P30510;Q07000;Q95604;Q29865	HPVSDHEATL	Q9Y6A5	KLVEFDFLGA	Q9UPN6	ILGIQPPSV	Q96K12	KLFEKVKEV	Q9NVR2	YPADFNIQY	Q3T8J9	FPNPLISKY	Q8WUX2	FPYQDKLVGY	O60427	HDFGHLSVF	Q9NTJ3	DPFSEGIMF	O75643	VYMDWYEKF			Q9BVS4	FPVPKPIDY	P52952	AAFKPEAY
P61619;Q9H9S3	KLFGmIITI	P31943	RYGDGGSTF	Q8N511	GLAELYVmV	Q96QK1	FPDEFHLQTL	Q14694	GIFGGHIRSV	Q9BWT1	HGFGNVHAY	Q15155;Q5JPE7;P69849	KmmDVTVTI	Q8IZX4	ALDPNDENLI	Q99460	FLSSVIQNL	Q5T4F4	NPKQEEHAF	Q1HG43	LLANVmLSm	P04222;P30504;Q9TNN7;Q29963;P30505;P30508;P30510;Q29960;P30443;P04439;P13746;P30512;P16188;P16189;P10314;P16190;P30455;P30459;Q07000	VMAPRTLIL	O75882	TPKAKEQY			P24864	IYPPKLHQF	P06400	QPSENLISY
Q8TEW8	RTQEELVAm	Q99941	HPDRSQPAF	O15169	ILDEHVQRV	Q4J6C6	LADDSVRSL	A5YKK6	RYPNSHTHYF	P14635	ALVQDLAKA	P05107	SmLDDLRNV	Q96CB9	KYGALVNNF	Q15628	HPQQKVAVY	Q13505	LALLLQAKL	Q9UGL1	RLIDLGVGL	Q96EU7	TIKSGDLEY	Q7LDG7	ISREEMVSY			Q07092	FPVPQLFDL	Q9Y646	SPHTGIQEY
Q15691	mLFPGSIAL	Q9H3K2	IAISRTPVL	O75448	SLVEQLTmV	Q9Y217	RYSEYAEEF	P21359	PYLFHVVTF	Q9H307	RLLEQKVEL	Q12770	VYIDQTmVL	Q9NTJ3	HYKPTPLYF	Q8N6H7	LPTADIAQF	P24539	IYVISAETF	Q8IWJ2	LPKEDLIKF	Q14999	DDRPQVLSY	Q8N4T0	AVLQSVY			Q8NB12	LQAFEEASF	Q04637	FVAEQKVEY
O94844	VYLPNINKI	P34982;P47884;P58170	NLILAVmAY	Q9UGI8	LAGEIYVmV	Q9NPA3	TYNQKHSLF	Q8NG48	HFDTIFEVF	Q9Y3Z3	TAIDDmEAY	O75934	VYNENLVHmI	Q68CZ2	IPFPNVLPDF	Q9BRR6	SASGPHSSL	Q9UBM7	TPAGVVNKY	O94979	IYIWDLNNF	Q16850	YTIPPGHQV	O75369	YPNSGSVSAY			P00966	HAHLDIEAF	O14497	VGDPGQRTL
O14777	GLNEEIARV	Q9Y2A7;P55160	KLAEKLTIL	Q7LDG7	SILEELAmV	A8MPP1	QLAQFVHEV	P60660	KVLDFEHFL	Q9NZN4	ALASHLIEA	P08243	ALYDNVEKL	Q9NR97	ALDLSLNSI	Q9BT43	VPKRDVERY	Q9H3M7	LPQGPLGTSF	Q15365;P57721	SLAQYLI	Q04637	MMIPSQISY	Q829	FPHGQTYWY			P09234	YLTHDSPSV	Q7Z5L9	IPMTPTSSF
Q7L590	FLFGEVHKA	P60510	RYPDRITLI	P11831;Q02078;Q02080;Q06413;Q14814	GImKKAYEL	P16455	HPVFQQESF	Q92620	VLFGLLREV	P25440	TAAPPAQPL	Q63ZY3	TERELKVAY	Q8IYS0	ILLQGRLYL	Q86WV6	MADPNIRFL	Q15532	QGYPGQQQGY	O75534	RLLGYVATL	O43683	NPWDDKLIF	P98179	NPEHASVAM			P05161	LAVHPSGVAL	P18583	FPESSAIEAL
Q12873;Q14839;Q8TDI0	NPHNDIQAF	Q13574	IYILDPELL	Q02078;Q02080;Q06413;Q14814;P11831	GLmKKAYEL	Q9Y4A5	TLADLVHHV	P02655	RLLPALFLV	Q8N612	WLGVPALAL	P26599	AAVDAGmAm	O00767	ITAPPSRVL	Q5RKV6	ALMPVLNQV	Q9Y4K3	DAKPELLAF	Q14094	SLLDRFLATV	Q8N752;P48729;P48730;P49674	DQMISRIEY	Q9UKI2	LPLLSPVTF			Q14094	LLDRFLATV	P04350;P68371;P07437	RYLTVAAVF
Q14161	RLVEIQYEL	O95931	VVKAGAPEL	Q5JPI9	VYERELQTF	Q8N884	VPRIQLEEY	Q8IUR0	KVLGALLFV	Q7Z6B0	SLSSLELFL	Q8N511	GLAELYVmV	P08311	FLLPTGAEA	Q13838	MPNVKVAVF	P26641	FPAGKVPAF	Q9NYU1	FLDNLHINL	P62736;Q562R1;Q9BYX7;P60709;P68032;P63261;P63267;P68133;Q6S8J3;A5A3E0;P0CG38;P0CG39	ASLSTFQQM	Q9Y3Z3	TAIDDMEAY			Q8NFF2	TATLWIAVF	Q96RL1	GLTEGIWQL
Q7Z589	TAVSDILKm	Q96QV6;P04908;Q93077;P20671;Q96KK5;Q99878;P0C0S8;Q6FI13;Q8IUE6;Q16777;Q7L7L0;Q9BTM1;P16104;O75367	YLTAEILEL	P34897	ALLERGYSL	Q96T88	YPENGVVQm	Q9Y296	YPLDLLLKL	Q00403	FKEITTm	O15169	ILDEHVQRV	Q6GYQ0	LIATITHLL	P46379	SAVDVHINM	Q15435	NPLQKDPQY	Q99698	LPAAVGLLVQF	P27824	ILNPDNSFEIL	Q99816	IEDTIFY			Q13596	RLPPPFPGL	O94979	IYIWDLNNF
Q14746	HPNGLQVmY	Q96N66	GLLPDVPSL	Q9UJF2	VmLDVPIRL	P46379	SAVDVHINm	Q9BRS2	KYVSGEFRF	Q8TEU7;Q9Y4G8	IPDQVIRVF	O75448	SLVEQLTmV	Q9UKI2	SLLDEVLNV	P00403	LPIEAPIRM	Q9HAI6	NPISVLNEY	Q6N021	VKDFTSF	Q9GZW8	YSNNPGSSF	P35579	QGFPNRVVF			Q16763	FPASPPKGY	O60566	MPTKETTKL
Q13415	VYVQILQKL	P39656	TAVIDHHNY	Q9NTX5	QLLEKVIEL	Q69YQ0	RLQDAIAKV	P13639	GLHGWAFTL	Q9Y4G8;Q8TEU7	LPDQVLRVF	P55854	VPESSLAGHSF	Q6P1K2	IYDKFIAQL	Q9Y520	FYMDTSHLF	P02786	AFPFLAY	O15037	ALGKEEIAL	P55209	MQNPQILAAL	Q86X95	WMAEQKISY			Q9UPN6	ILGIQPPSV	Q8N6H7	LPTADIAQF
Q9BWJ5	SYmGHFDLL	O14910	TAIREVYQY	Q6PJ69	GLYQDPVTL	Q96DM3	EYIRSLNQF	O95219	NYGRVFSEW	Q96GC6	ALDTNQVLL	Q12873;Q14839;Q8TDI0	NPHNDIQAF	P39748	YVFDGKPPQL	Q15366	FPMTHGNTGF	P01903	LPFLPSTEDVY	Q00403	FKEITTm	P12268	LILPGYIDF	Q9Y2K7	KYNFVTF			Q709C8	TYISWKEEL	Q7L1Q6	QYSPLLAAF
P18848	YLKDLIEEV	P12270	QASDVSVKY	Q8WYP5	SYISRTNQL	Q9H8H0	LYSIEVLEL	Q7L2H7	FLFDHLLTL	Q6ZRS2	RLPSGEVVSI	Q96GC9	YLGPHIASV	Q5JSP0	ALDSQVPKV	P10809	FGADARAL	Q13496	YAFPLAHSL	Q5T011	FLHDLPPLF	Q15049	LAYDRMPTL	P05107	FQTEVGKQL			P61421	LYPEGLAQL	O95551	LPNNIVDVW
Q9Y679	TLAQRVKEV	Q9NP97	mDNPTTTQY	Q29RF7	FAIDPHLLL	O95166	KYPDRVPVI	Q5VUG0	KYTDWTEFL	O96019	mPTVHYEF	P42166	TPFKGGTLF	Q32P51;P09651	NYNNQSSNF	Q92879;O95319	VFIDKQTNL	O43684	YPTSIASLAF	Q92952	SRLDALGASL	Q7Z403	MAHSFGESY	Q9ULV3	LLGPPPVGV			P62324;P78543	TLWVDPYEV	Q8TF71	YLTYGIIF
Q008S8	mLSLPELLL	Q9NVA2;Q14141	FIAPTGHSL	Q92889	YDFIHTSF	Q9HCE5	IYKDSSTFL	Q86WC6	YPDIARYL	Q99570	AYAENIALL	Q9H2Y7	IPYQDRESY	Q9H9K5	NYALLQLTL	Q9UJV9	VLMDLKALL	Q8N3C0	LPNYLDVATF	A6NHR9	VPFNIPLEF	P62917	AMNPVEHPF	Q99996	VFDEDKTFV			A6NKW6	MDATQIHIAY	Q14444	SLLDEFYKL
O14617	VYVQNVVKL	P43243	EPYGKIKNY	P03928	mITPmLLTL	Q9Y520	AYSVEHNQL	O95602	VYQLRFQFL	Q96JB2	MDQDEGTKY	Q5SYB0	LmLQDRESY	Q2VPB7	SLLDTLVLL	Q00341	MPKVHIEF	P37268	MPAVKAIIYQY	Q9P0I2	VPFPLTLRF	P52907;P47755	MSDTTFKAL	O75190	NPDDVFREF			Q9GZY6	KLLQFYPSL	Q13435	IYEPNFIFF
O00159	KYmDVQFDF	P06737	FPDQVAIQL	Q9H1Y3	VYNPVIYVF	P61923	ALLENmEGLFL	P82675	FLWPGLNVPL	O95361	ATAQPPAPL	P30291	RYTTEFHEL	Q8IWV8	RYAVEILTW	Q13885;Q9BVA1;Q13509;P68371;P07437	EYPDRIMNTF	Q96KR1	FNDPKEM	O75340	ALPDQSFLW	P68871;P02042;P02100;P69891;P69892	VYPWTQRF	P15880	DAISKTYSY			Q92526;P40227	SLIAKVATA	Q9Y3Q3	TVIDSQTHY
Q6KC79	mPYSHPSSY	Q58FF7;P08238	ILDKKVEKV	Q8N163	ALDPELLLL	Q8NI36	SFSTVHEKF	Q8IWV8	KLWKGARSV	Q6P1K8;Q13888	FPQHTIASL	Q9NXW2	RLSEVQASL	Q92508	RLVPFLVEL	Q9UBB9	VYPLMKEYF	P23528;Q9Y281;P60981	APLKSKMIY	Q9Y3C1	LAVDPNRAV	P55884	TVMNIAEHY	P50914	FPHSAHQKY			Q9UPN9	VYAQKHQQL	O60583	IPIANTEKY
Q92611	FYQRFPLSF	O00567	YPASTVQIL	Q9UHQ1	VFDTTIAADF	A2RUS2	IYIINVHSm	P33947	RYLDLFTSF	O95298	FPEEDKKTY	Q93009	TYLEKAIKI	Q14126	RFLDDLGLKF	Q15436;Q15437	LYPQFMFHL	Q12830	MPNGTVQRF	Q7Z5Q5	VPIQEAAQF	P42167	SPILPITEF	Q9UPN9	VYAQKHQQL			Q00653	ALPTFSQPF	O15427	YAFPKAVSV
O75460	TLDGSLHAV	P20700	RLAVYIDKV	Q9Y3A2	KLQDGVHII	Q7Z388	NYSPYVNYF	O43299	VYQHLFTRI	O15479	GVYDGEEHSV	Q96RD6	FCDINILAm	Q8NC56	ALLELLHEL	P52294;O15131;O60684	VMDSKIVQV	P78527	LPMKETGLMY	Q9BQ04;Q9BWF3	MARYEREQY	P0C7M4;Q9BQY4	SEKEPGQQY	Q5JNZ5;P62854	VLPKLYVKL			Q5VU65	SPLTPGLAI	P43686	LPLTHFELY
Q96CB9	KYGALVNNF	P17181	VIQDYPLIY	O14964	mPAAGGVLY	Q15018	ALQEKVQAV	Q8IWV8	RYAVEILTW	Q6PCT2	VGDPSVHLL	O75460	TLDGSLHAV	Q9BZJ0	RFEEKHAYF	P07814	IPDGHTKEM	P42224	FPMEIRQY	Q9H0E9	DPHTVTVSM	Q00839	SQHYHQGYY	Q9NVK5	SLIEQTTAL			P61421;Q8N8Y2	YMIDNVILL	P17480	LPSNDSSKF
Q7Z4P5	EPRPPRAF	Q96RD3	VLLIILSHI	P14373	QLYSVDVTL	O60888	ALTDFVRSV	Q96FB5	ILLDRLLYL	P05107	FQTEVGKQL	O15530	YVDPVNKVL	Q5S007	LLEKFQIAL	Q6UXD5	FGFSGSHSY	P35222	HAIMRSPQM	O95551	LPNNIVDVW	Q9UBU8	LQKANQEQY	Q96RD3	VLLIILSHI			Q5VZF2	YPVSSSIEL	O75534	QPRGPDNSM
Q16586	ALVTLLVPLL	P11021;P54652	EPTAAALAY	P49327	DGFKEQGVTF	O14980	FLQEYVANL	Q92922	YLIPDIDLKL	O43920	KYTPPPHHI	Q9UK61	FLFQEPRSI	Q7Z7A4	HPYIYRVTF	Q14814	LPFSSMPTAY	Q00403	FKEITTM	P14324	SYSHIMALI	O00267	YGSGSRTPM	Q15532	mPQGGGQHY			Q9HAS3	LVSFGGLImY	Q8TB03	NIPEIVAVY
Q9HCE0	LLAKEVQLV	P11021;P34931;P08107;P54652;P17066;P11142;P38646	EPTAAAIAY	P54578	SLIDQFFGV	Q96GC6	ALDTNQVSL	Q6UW02	SLHEFLVNL	Q9UQE7	KLDQDLNEV	Q5SWH9	RLSEAIVTV	Q96MT1	RLLEFLVAL	Q13885;Q9BVA1;Q13509;P68371;P07437	YPDRIMNTF	O95229	MGRDPGVSF	P50502;Q8NFI4	AAMQDPEVM	Q9H0D6	MPRGSGTGIY	O60664	AAEKGVRTL			Q9UIV1	FPVIYDVKY	Q9NX61	YLTPLILTL
P62805	TAmDVVYAL	Q6ZSS7	VTIVDTVTL	O00160	VLFSDLIEL	Q9H4A5	TLmEEVLLL	P62273	LYWSHPRKF	P55160	RmLDSVEKL	O95573	GmAERIPEL	O14791	FLGENISNFL	Q53EP0	ILWETVPSM	Q9Y2I7	MPRLEVQSF	P22061	PYMDSPQSIGF	Q96CJ1	SGHPTMTQY	O75150	AAQAHTREL			Q96B02	YPFDSPQVmF	Q96SN7	LFLAEVVLL
Q92576	GQIEVVPEV	Q9H0D6	SAPPPVTY	O94822	LLLPILVTV	O96019;O94805	FANGRSTGL	Q14094	SLLDRFLATV	P86790	FPRHIEPEL	Q9NRG9	TLYEHNNEL	Q96BH1	YGFQEKEAF	Q8TEL6	SYADQMFLL	A1KXE4	YPAGFPMGY	Q99967	HPYPHNHYM	P52292	QNHENESVY	Q96DB9	HPTDDTTTL			P62249	KLLEPVLL	O95751	mVDELVLLL
P43405	NIIELVHQV	Q8N2S1	HPRLDRQATY	Q5RKV6	ALmPVLNQV	Q9Y4A5	RYFENPQVI	Q92508	RLVPFLVEL	Q63ZY3	KYLDNPL	Q96DB9	HPTDDTTTL	Q12789	RLIESLFTI	P62826	DPNLEFVAM	O15226	MPRDIYQDY	Q99708	FPFPMDNQF	Q92542	GADPGSRGL	O14497	VGDPGQRTL			Q8N201	SPHGGALVm	P14324	SYSHIMALI
P49790	KPLEEEEMEV	Q9HCS7	HPLPETAVRGY	O43776	FPVEIKSFY	Q9HCU4	PFIASSSVLF	P26196	YLIPLLERL	Q9NPA3	TYNQKHSLF	Q9GZM5	FPQKIAGELY	Q5XPI4	NLFDRVVTL	Q9Y520	FPTVQHQEL	Q9Y5Q8	SMYDKVLML	Q09428	VALLPLAIV	Q8WXI9	VIAPNPAQL	P61313	RPVPKGATY			Q7LBC6	FLDHIIASV	P61204	GLYEGLDWLA
Q8N655	ALVESLITV	Q9UPN6	ILGIQPPSV	O95807;P56557	VYPGIAVFF	P04843	VLmLQEPLL	Q16533	RYFLPPYTF	Q96T88	YPENGVVQm	Q4J6C6	LADDSVRSL	Q70EL1	KLGDLFFRV	Q9NYP3	LPQTSHVSF	Q9Y605;Q96HT8	FLLPVINEM	P27708	LPADWAPLF	Q96MG7	DPKDWPAQY	O15042	RPKKPGQSF			Q6Z5	MFLGmDLPGL	O60812;P07910	RVPPPPPIA
Q9H5I1	RYGNVSHF	P50281	LPASINTAY	P48556	LPAKDIQTNVY	Q00341	mPKVHIEF	P30566	FLTADTILNTL	P46379	SAVDVHINm	Q9Y217	RYSEYAEEF	P08240	KLIDDVHRL	P06400	LPHAVQETF	O75533	TASAVVQHM	Q16678	FLDPRPLTV	Q9P2X0	EVLWPLPAY	P34931;P08107;P54652;P17066;P48741;P11142	QGNRTTPSY			P19387	KLSDLQTQL	P55786	SLLPGIRDL
Q9H307	RLLEQKVEL	P04040	SALEHSIQY	P46060	SLLQTLYKV	Q14353	KYSDITImF	Q14C86	GLFSAKLFL	Q9Y520	AYSVEHNQL	Q9Y4A5	TLADLVHHV	Q8N468	LSSTFPSmL	P84098	ILMEHIHKL	P24385;P30279;P30281	EVFPLAMNY	Q9P055	ALFQHITAL	P39023	FGHGRFQTM	P83881;Q969Q0	QPHKVTQY			Q14444	LSQDIQKTI	Q6P2H3	RYLADLPTL
Q69YQ0	RLQDAIAKV	Q13107	ALYGQPLLL	P25440	TAAPPAQPL	Q6PCD5	VLmEmSYRL	Q9Y5U8	VQPRNWLLF	Q2TB10	IATKPGQPL	Q69YQ0	RLQDAIAKV	Q6P4F7	LPVDSSHGF	P68036	YPFKPPKITF	Q9Y5R8	TPTGIKVVM	Q05193;P50570;Q9UQ16	VYSPHVLNL	Q04637	AGHLSTAQY	O00629	SGRKDQVAY			Q9BV10	PYTKVEESF	Q92797	KYPKVWEGF
Q96DM3	EYIRSLNQF	Q149N8	IFEGLVKQI	Q15833	SLIRNLEQL	Q6UWP7	AVHDITVAY	Q6P2Q9	RYIDRIHIF	Q9NYP7	KYITQGQLL	Q96DM3	EYIRSLNQF	Q96BR1	GLNEFIQNL	Q9P2X0	VLWPLPAYL	A4D1P6	MPVPVILNF	P63010	TLLTAIVKL	Q2TAY7	DVIRLIMQY	Q9Y490	KMDESKHEI			Q92900	RPIRLQVQY	Q6WKZ4	LPKKEGLSF
Q7Z7H5	QLLDQVEQI	Q63ZY3	TERELKVAY	A6NIH7	IYSIDFTRF	Q9UBU8;Q15014	HPDAPmSQVY	O43156	QYILFPLRF	O75915	RLTDYISKV	P61923	ALLENmEGLFL	Q00325	IYDSVKVYF	Q12769	SANSHNIAL	E0CX11	FTLGNVVGMY	Q02127	YAEGVRVL	Q9UBU8;Q15014	HPDAPMSQVY	Q8WUB8	YPAKHAEY			Q9UNX4	SLQDEIQRV	P62736;Q562R1;P60709;P68032;P63261;P63267;P68133	YASGRTTGI
P84098	LmEHIHKL	Q12769	YSLDHISSL	Q9H6L2	TYIPPLLVAF	O76062;Q14739	HPNYLGDLIm	Q9HAB8	TLADYLHLL	Q6IE37;Q6IE36	AILAYAFAL	Q8NI36	SFSTVHEKF	Q9NRS4	IALLSLASI	A8MYP8	MTVRGTDGAPAY	Q13547;Q92769	LPHAPGVQM	Q8IWZ3;O75179	YAEVGRVL	Q9Y244	APLKLQMEF	Q969T9	NPGNPHNVY			Q13423	NLLTIVGAL	Q9UBS9	LYIVEPLKF
Q86YW9;Q93074	GLIDFAIQL	P51531;P51532	ILQEREYRL	Q5UIP0	KLISELQKL	P05154	FIVDNNILF	Q13588	KYFLWEEKF	Q92667	IYAPPLPSL	Q04637	YPAQGVQQF	P62750	RLAPDYDALDV	O95793	YPFPVPPLLY	P33992	VLQDIQVML	P15927	TLVDEVFRI	Q09666	MPKFSMPGF	P60709;P63261;A5A3E0	RVAPEEHPV			Q5SY16	LPVEQGFTF	P05412	FAEGFVRAL
Q32P51;P09651	NYNNQSSNF	Q5TAX3	DPRVQYLGY	Q9Y678	ALVSSLHLL	Q9Y5Q8	YADPTKRLEL	P18621	RWPKKSAEFL	Q8NFQ6	LLISTDLKY	P51572	KLDVGEV	P0CW22	KLLDFGSLSNL	Q9BUH8	FPAGFQHEAF	Q00610	FAMPYFIQV	Q6ZMD2	RYLGKNWSF	A6ZKI3;Q9BWD3;Q17RB0	NPIPFPETF	Q15149	APRADAKAY			Q8N806	KYNDNFFGL	Q9NZJ4	FLADIVQKL
P11388	KLDETGNSL	P12814	TAFDVAEKY	Q14181	GLTSTDLLFHL	Q5SXM2	TPAPPTHAL	Q9UPY5	RYILEPFFI	Q58FF7;P08238	ILDKKVEKV	Q9Y483	EPEGTSHEF	Q53EP0	ILWETVPSm	P49588	NTIDPSHPM	Q9UBQ5	LYQFNPAFF	Q9Y5Q8	YADPTKRLEL	Q6N075	FPAEWIPATF	Q8TDD1	SAQTGARAL			Q9Y2M5	RYNPRTNQW	Q149N8	IFEGLVKQI
Q58FF7;Q14568;Q58FG1;P07900;P08238	FSVEGQLEF	Q9Y240	ALDTRVVEL	Q9ULL0	SLSLmVESL	P01137	GmNRPFLLL	Q12789	RLIESLFTI	P14625	ALKDKIEKA	Q8IWR0	HPLEGTHEL	P46060	SLLQTLYKV	Q9NP97	MDNPTTTQY	P62906	NMVAKVDEV	P38646;P54652;P11142	LLDVTPLSL	Q71UM5;P42677	FSHAQTVVL	Q96PV6	QAGPATGQAY			Q16654	FPDQPIHIV	Q96AX1	NPTDISYVY
Q9Y3D0	TLIGLSIKV	O60216;Q9H4I0	ITLPEEF	P50213	FATIKDGKSL	O00329	GLTPHLTmV	Q96RY5	KYIDFDHVF	O75197	FALTLSGDTL	Q9BV38	HPEQDAGKVF	P82675	FLWPGLNVPL	O95864	LPYNHQHEYF	Q8NHU6	LPKAFEEMY	O75420	LSMKTLLEL	P04035	VFSTVVIHF	Q8WXX5	SDREQRAVY			P31949	FLSFMNTEL	Q7Z6J4	SVSNLVTVF
P63010	TLLTAIVKL	Q9Y240	GLDAGLHQL	O75031	VLLDTILQL	Q00839	ILDQTNVSA	Q9H4L7	LYLGLFNRL	Q9H081	TYEAQFFGF	Q6NXT1	RLGPTGKEV	P62273	LYWSHPRKF	O14757	MPEPDAQRF	Q15691	MLFPGSIAL	P04843	VLMLQEPLL	P37268	MPKMDQDSL	Q14790	PGRAQISAY			P09668	VALYNPVSF	Q9BZX2	ILSQYITFV
Q9HBM1	NLLKLIAEV	P53367	FIASVNTLV	Q00341	GLLERVKEL	Q8NFD5	HPSGATPTL	O94964	KYGIVQEFF	O60664	AAEKGVRTL	Q96KP4	GVYGGSVHEA	Q86UL3	FLLPLRIAL	Q5TEJ8	HPTDPLTSF	P18858	MLPPPPLTA	Q9BUI4	IAHDTGTSL	P26196	MVIVPTREL	O00329	KSKNPGEAL			O94856	QAQPIQLTDLY	Q63ZY3	TERELKVAY
Q96A65	GLSDLRLEL	P08311	FLLPTGAEA	P56524	SLASVFVRL	Q8N752;P48729;P48730;P49674	DQmISRIEY	Q14126	RFLDDLGLKF	O60830	ALIEGVGILL	Q15366	FPHTTPSm	Q9UPY5	RYILEPFFI	Q9P0I2	MPADTNKAF	Q96B02	YPFDSPQVMF	O60671	IFGSSPMPGTL	Q9UMX0;Q9UHD9	SAMSNPRAM	P35222	HSRNEGVATY			P57678	EYIQFVPLL	P10155	HPAIALREY
Q7Z5P9	GLSAGVTGIAGL	P62841	FTYRGVDL	P16885	VYLHDFQRF	Q8TEM1	VPLGmTVTF	Q8NC56	ALLELLHEL	Q8N201	SPHGGALVm	Q6KC79	mPYSHPSSY	O14730	KYIKDDFRF	O00257	HPYQPDPKM	Q8N8Q9	MPVDDVIGTL	Q9Y320	VLAPLIALV	Q92841;P17844	LPKFEKNFY	Q9BSJ8	YSHSSSSL			Q9H0H3	EFLEKNLF	O15533	MPAAQEGAVAF
Q14643;Q14571	TLLNVIKSV	P62917	AmNPVEHPF	Q8N612	WLGVPALAL	P51610	HPQPTQVQF	O14730	KYIKDDFRF	Q9NZU5	GLLENELKL	Q9UKN5	ALSDSIHTV	Q9NR09	KLVNILVQL	Q6PI26	NVHDIMVSF	Q5JUR7	VPNKSLTY	Q9H0X9	FVLEPRSFL	P42357	HPSEIAESHRF	Q9H3U1	VAQGGGRAL			O95372	FLEKLLPPV	Q7Z403	LPYNMPLAY
P18074	HPEVTPLRF	O43432	VLLSEILHL	Q14527	SYPTFFPRF	Q9Y2U8	RPVSGDLSY	Q69YN4	NLLEEVFHL	Q14103	TPEEKIREY	Q99590	NIFPYPVGV	Q9NZ08	KALDLSLYL	Q92608	KMWEEAISL	Q14157	NPDTHSWEM	Q53EL6	ALDKATVLL	P50990	LAQTTRTAY	Q9BRR6	SASGPHSSL			Q8NI35	PFLDLGKSF	Q09470;P16389;P22001	AIIPYFITL
Q9HCN4	GLDELFVQV	Q9BWT1	HGFGNVHAY	O15528	DYIIPKNTL	Q96FV2	TPDPSRSVF	Q15051	ILDEVIFKL	Q8IX12	SLSGELREV	Q96K17;P20290	KLAKLQAQV	Q96SK2	YLFERIKEL	Q7LDG7	ISREEMVSY	Q9BPX3	FSITPLSEL	P28749	QPQANSHVY	P62906	IPHMDIEAL	Q9BT43	VPKRDVERY			P54652;P11142	ILTIEDGIFEV	Q99684	GLYERPTAA
P13056;P49116	AYLKAIVLF	Q8TDG4	LVLESLLHL	Q9BZJ0	RFEEKHAYF	O95229	mGRDPGVSF	Q9H223	RLPEIYIQL	O95402	AVLEVISSL	O94819	ALDGHLYAV	Q96PC2	MIDFAHTTY	P18054	LFEADFILL	P37268	MPAVKAIIY	Q9BWG6	RALDHYLTL	P18621	MSSPCHIEM	P07814	IPDGHTKEM			Q8TB24	QLSLGQAEV	P46379	SMVDVVMLL
P46940;Q86VI3	AYQHLFYLL	P14635	ALVQDLAKA	P13747	mVDGTLLLL	Q2TB10	IATKPGQPL	Q92565	EYPILEKEL	P12814	TAFDVAEKY	Q15650	RLDETIQAI	Q8IZJ3	KYVLPKFEL	Q14592	FIVEETLPL	Q9UKK3	SPVDVLQIF	P33991	SILEHQIQV	Q13155	LPNVHGRSY	Q9UPN3	NQKPPSAEY			O15027	GLWGHALLL	O00566	KPKEDAYEY
Q9BSA9	ALLSIIATV	P23246	ALAEIAKAEL	P78527	EVLGLILRY	O75190;Q7Z6W7;Q8NHS0	SPEDIKKAY	Q8NEA4	RILDYVINL	O95807;P56557	VYPGIAVFF	P50990	KQYGNEVFL	Q96FB5	LILLDRLLY	Q96RW7	MHPRTTFLm	P01892;P30447;P05534;P18462;P30450;P30456;P30457;P01891;P10316	VMAPRTLVL	P06737	DLFKDIINM	O76062;Q14739	HPNYLGDLIM	O60427	MPYNHQHKY			Q9NQX7	DPADIIHDF	O95197	LIFSVPIVY
P01892;P30447;P05534;P18462;P30450;P30456;P30457;P01891;P10316	VmAPRTLVL	Q9UG63	FLDEPTNHL	Q7Z6B0	SLSSLELFL	Q8WXX5	ELADIKQAY	P62699	FLFNKVVNL	P06737	HPALAIPEL	Q13042	RYLSKATTL	Q7LGA3	KYNLINEYF	O00629;O00505	ILVDTVWAL	Q9BVQ7	MPIGPDVSL	Q63ZY3	RLLDYVVNI	Q14534	MPRNLREY	Q9NX40	SPKRKNITY			Q13569	KYQPRIAVF	Q15758	FVFPGELL
Q9NYU1	FLDNLHINL	Q15046	HLTDITLKV	Q63HM2	SLQELLIQV	Q04637	YPAQGVQQF	P54578	SLIDQFFGV	P21333	VPASLPVEF	P13073	VYGPLPQSF	Q14527	HGNFPRLSY	Q86Y56	LPHVVPTL	P01889;P30460;P30462;Q95365;P30475;P30480;P30486;Q29836;Q31612;Q31610	VMAPRTVLL	Q99684	GLYERPTAA	Q9UN86	SGKPQEAVY	Q7Z401	VAKTNTVSY			Q9H0J9	EYQKVWNLF	P17927	VLFPVNLQL
P39748	YVFDGKPPQL	Q9NYV4	GLADITQQL	Q6GYQ0	LIATITHLL	P51572	KLDVGEV	Q15833	SLIRNLEQL	P14314	LPLLLLLPm	Q9BQ52	AIAPIIAAV	Q13635	EAmFNPQLm	Q96RU3	DYSSILQKF	O95997	FPFNPLDF	P39687;Q92688	KLLPQLTYL	Q7L2H7	MDKNTPVRY	Q8NFP9	KVEATEVKL			Q9UL33	YPTEDYKVY	Q96SY0	LPFPFPSKLY
A5YKK6	KVLGIVVGV	P48029	LVYNNTYVY	Q6R327;Q9UI26	ALITTILHL	P09234	SLIDKTTAA	A6NIH7	IYSIDFTRF	P07199	GLTEALHFV	P98171	LIVQPDRVF	Q7L2H7	FLFDHLLTL	Q9BRV8	SLVDQSAAL	Q9P2J5	VLMENIVYL	Q68CP9	SAHSHFISL	Q5T4D3;Q8IUR5;Q6ZXV5	PFLPASNLF	O00566	KPKEDAYEY			Q16533	RYFLPPYTF	P50990	HPAAKMIVM
O75533	SLLPFLKAV	Q8TDX9	LSVVGVSLTY	Q9UI26	AILTTLIHL	Q9UBB4	HPDKKIVAY	Q14181	GLTSTDLLFHL	Q9Y6X2	RFEEAHFTF	Q5T4F4	ALLGYLQEV	Q69YN4	NLLEEVFHL	Q9UPN3	NQKPPSAEY	A5YKK6	HAIPPTLAM	P43686	LPLTHFELY	Q8IUR5;Q6ZXV5;Q5T4D3	PFIPASNLF	Q9GZN1	AIVYSIQNL			P41182	ILTDVVIVV	Q15155;Q5JPE7;P69849	SYIALPLTL
Q15326	KYTKIFNDF	Q15833	ILSGVIRSV	P31948	KLLEFQLAL	P62424	KVAPAPAVV	Q00341	GLLERVKEL	Q6IBW4	LFIATSQKF	Q10713	MVEIITKEF	O95758	YYTPITPHL	P28066	KLTNIEL	O15145	FPIPGEPGFPL	P23528;Q9Y281;P60981	APLKSKmIY	P35606	TPNEERNVM	Q9UBK5	SPAQEDGKVY			Q96K37	FPQHGDYQY	P46379	SAVDVHINM
Q00610	KSVDPTLAL	Q15051	ILDEVIFKL	Q5S007	LLEKFQIAL	P22415	TAAETHYTY	P56524	SLASVFVRL	Q9NZL9	ILYGEVEKL	Q16654	FPDQPIHIV	P12525	MILVKATEY	Q8N4T0	AVLQSVY	P12270	GMYETPLFL	P24158	LLLSGAARA	Q13573	MPVRAADKL	P82930	VPKHEEEAF			Q9Y4H2	EYTLMRATF	O95864	PYNHQHEY
P62269	VLANGLDNKL	Q01518	KLVTTVTEI	Q969N2	FYNLLTRTF	Q99684	QPRSPGPDY	P16885	VYLHDFQRF	Q92973	AYILDTLVF	P46781	RLFEGLL	Q14739	ALWNEEALL	Q14204	YPGPASLTQIY	P62899	LVTYVPVTTF	P08311	KLLDQMETPL	P08670	QAKQESTEY	P31943;P55795;P31942	QGRSTGEAF			Q05193;P50570;Q9UQ16	VYSPHVLNL	P55773	LPLENPVLL
P08236	YLYSLEVQL	O95433	SPEELYRVF	P62906	VYNIHLAVNF	P52948	VPREKSVTY	Q9BZJ0	RFEEKHAYF	Q9BV73	SLQEVAmFL	P10696	mTEAALLLL	Q9UPN7;Q5H9R7;O75170	AIMDLLLRL	Q04323	LPDGTSLTQTF	Q96AB3	RLLEVPVML	P49368	LLDPMGGIVM	Q5M775	SPMQRHSTY	Q03405	QGNSGRAVTY			P26641	FPEELTQTF	Q99698	SLLPLVWKI
P13995	ILADIVISA	Q9H2H9	AFALANTGILL	P50897	FYAHIIPFL	O15357	VAAPPPKNSF	P78527	EVLGLILRY	P54886	FSPSEVKSL	P35579	KYLYVDKNF	Q5JPI3	GIFEQIFGL	P62249	KLLEPVLL	O95243	DLRKEDVAM	P23921	IPDDLKQLY	O14681	EAKTPGKAY	P0C7M4;Q9BQY4	SEKEPGQQY			Q13433	HPQEVYNEY	Q6N021	VKDFTSF
P36382	ALSLLLSLA	O15055	VPVDLQHQF	Q8IWI9	SLLNEIAFL	P48730;P49674	RYASINTHL	Q6R327;Q9UI26	ALITTILHL	Q9Y6R7	VSYVRVVTV	Q8NF37	TLFPVRLLV	Q15057	TYQDIFRDF	P48556	LAKQVIEY	Q8N201	SPHGGALVM	P61457	NLASFIEQV	Q8WVX9	VPVDVVVNM	Q00839	SQHYHQGYY			Q9UJJ7	HPVVGDLTY	Q7Z7G8	LPVPVIPSF
P27105	RYLQTLTTI	Q05086	TYKVISNEF	Q8NF37	TLFPVRLLV	P11047	YPSETTVKY	Q9UI26	AILTTLIHL	Q13535	QLFEDLVYL	Q9BVK2	FLDPNNIPKA	O75170;Q9UPN7;Q5H9R7	ALMDLLLRL	Q9UJX3	QERPSVTSY	Q8TET4	HVASQPVM	P20700	RLAVYIDKV	Q8N0X7	IPNGVQIFF	Q9UBU8	LQKANQEQY			Q9NUQ8	VLLDAPIQL	Q9H7H0	ALANGAQLLL
Q9Y4C2	KLGSVPVTV	P35414	LLAmPVMVL	P36873	SIIQRLLEV	P28074	NVADLHEKY	P31948	KLLEFQLAL	P05455	VPLEImIKF	Q92499	LIVEPSREL	Q99698	LPAAVGLLVQF	P11388	YLYGQTTTY	Q9UBL3	LPFmTNYSF	P50213	FATIKDGKSL	P61769	HPAENGKSNF	O00267	YGSGSRTPM			Q86V97	VYNPVRAEW	Q7Z392	TPLDAIAQF
Q9UIG0	KLSEIPLTL	Q9UPN9	VYAQKHQQL	Q9NR09	KLVNILVQL	Q9NYP7	KYITQGQLL	Q5S007	LLEKFQIAL	Q29RF7	FAIDPHLLL	Q9NVF7	ILAAVETRL	Q8NBJ7	LPTEEEWEF	P15408	NPYPRSHPY	Q6P1S2	MAIAGImLL	Q9UQK1	IPTEQKIEF	P09429	MAKADKARY	Q9H0D6	MPRGSGTGIY			Q8NFP9	KVEATEVKL	P29375;P41229	MPVLEQSVL
Q8N766	YPSKQFDVL	Q96B02	YPFDSPQVmF	Q96MT1	RLLEFLVAL	P61313	RPVPKGATY	Q969N2	FYNLLTRTF	Q93074	SLLENIAKA	Q9BQI3	RYLNEFEEL	Q969N2	FYNLLTRTF	O60427	MPYNHQHKY	Q8TBN0	MLQAEVTAL	P05107	SMLDDLRNV	Q01826	VSTPISPQL	Q96CJ1	SGHPTMTQY			P50281	LPASINTAY	P53621	TLLGHLDYI
Q9UPN7;Q5H9R7;O75170	AImDLLLRL	Q6Y1H2	SYIPIFPQL	Q13283;Q9UN86	KLPNFGFVVF	Q13438	HPSLQPEEY	P50897	FYAHIIPFL	Q7Z460	RLLDGAFKL	Q9HCE7	LLENEGTVY	Q92797	KYPKVWEGF	O95972	IIQNLINQL	Q14CB8	LIASCHTKSF	Q9NQX7	DPADIIHDF	Q86V35	MYRGIYTV	P52292	QNHENESVY			P04792	RLFDQAFGL	P18054	LFEADFILL
P56192	PYVNNVPHL	P26599	AAVDAGmAm	P30040	AAVPRAAFL	P33993	RLAQHITYV	Q9NR09	KLVNILVQL	Q9UNX4	KLFNEFIQL	Q9H0K1	TLSEVTNQL	P14866	HPSNVLHFF	Q9Y2Z0	EQKPDDAQY	Q562E7	FMQEVAAQNY	P25685	DPHAMFAEF	Q9Y3B9	KVKEAGSSM	Q92542	GADPGSRGL			A8MYP8	MTVRGTDGAPAY	Q9NU22	LPVEGGKGGEF
P28223	FLVMPVSmL	O15121	LPIGIPYSISF	Q99828	FLTKQEILL	P49454	KYISGPHEL	Q92797	KYPKVWEGF	Q5UIP0	KLISELQKL	Q8NG06	GLLEGVRGV	Q04826	TQISKTNTQTY	Q8NF50	GAINQNVAL	Q9UKK3	FPELDSPQL	Q8NBM4	KMFQVHQV	Q5JNZ5;P62854	FVIRNIVEA	P08670	QAKQESTEY			Q8NFQ5	MLPKMVNKF	O75251	SLWPMTFGL
Q14258	ALPSKLPTF	P14625	ALKDKIEKA	P30443;P04439;P13746;P30447;P05534;P16188;P30455;Q09160;P01889;P30460;P30461;P30462;P30464;P30466;P03989;P18463;Q95365;P30475;Q04826;P30479;P30480;P30483;P30484;P30485;P30486;P30487;P30488;P30492;P30493;P30495;P18465;Q29940;Q29836;Q31612;Q31610;Q29718;P13747;P30511;P01893;P10321	HPISDHEATL	Q9Y483	EPEGTSHEF	Q00325	KYKGIFNGF	P50213	FATIKDGKSL	Q8WUM0	FLmDFIHQV	Q9Y3Z3	NPIDHVSFY	Q9NX40	SPKRKNITY	Q6KC79	MPYSHPSSY	Q99622	FVLPVATQI	P52732	ISEENFRVM	Q5M775	SPMQRHSTY			P30443;P04439;P13746;P30447;P05534;P16188;P30455;P01889;P30460;P30461;P30462;P30464;P30466;P03989;P30685;P18463;Q95365;P30475;Q04826;P30479;P30480;P30481;P30483;P30484;P30485;P30486;P30487;P30488;P18464;P30490;P30491;P30492;P30493;P30495;P18465;P10319;Q29940;Q29836;P30498;Q31610;Q29718;P30499;P30501;P04222;P30504;Q9TNN7;Q29963;P30505;P30508;P30510;Q07000;Q29960;Q29865;P13747;P17693;P01893	VPSGEEQRY	P49588	IPLDDPTLLF
O75170;Q9UPN7;Q5H9R7	ALmDLLLRL	O76094	GLQEGTHEL	P10321;P30443;P04439;P13746;P30447;P05534;P16188;P30455;Q09160;P01889;P30460;P30461;P30462;P30464;P30466;P03989;P18463;Q95365;P30475;Q04826;P30479;P30480;P30483;P30484;P30485;P30486;P30487;P30488;P30492;P30493;P30495;P18465;Q29940;Q29836;Q31612;Q31610;Q29718;P13747;P30511;P01893	HPLSDHEATL	Q96D46	IPKQVSISF	Q7Z7A4	HPYIYRVTF	Q96MT1	RLLEFLVAL	O75448	ILLEGTmNL	Q9H3U1	NLLDLLTEV	Q01581	TIIDKSKSV	P53680	VYTVVDEMF	Q9NUR3	YGFVSALVF	P78415	FPHPHPAF	O14681	EAKTPGKAY			Q9UKL2	WFNVPEIYF	P24941	IPLPLIKSY
Q9Y520	FYmDTSHLF	Q008S8	mLSLPELLL	Q01518	HAYLSKNSL	Q8IWR0	HPLEGTHEL	Q16621	LYRDIFQHL	P25090	LFYGKYKII	O75312	DALVITHY	Q9HBI5	EYIPKWEQF	O60566	MPTKETTKL	P28066	EGRLFQVEY	Q9H0H3	EFLEKNLF	Q14687	HPFPHPAF	P09429	MAKADKARY			Q9UHI6	IPFNQALVF	Q86WV6	VYSNSIYEL
P62826	DPNLEFVAm	P49790	KPLEEEEMEV	O14977	VYGSFASKL	O75083	DASKVVTVF	P54652;P11142	ILTIEDGIFEV	Q9NRB3	LYEADFVLF	Q9UGI8	LAGEIYVmV	O75330	KLLEYIEEI	Q7Z4G4	LPYQGHNSF	Q96T88	YPENGVVQM	P25440	TAAPPAQPL	P63165	HLKKLKESY	Q9Y3B9	KVKEAGSSM			Q13362	IYPEVVHMF	Q99613;B5ME19	SLYDYNPNL
P18848	mPDDLLTTL	Q9H307	RLLEQKVEL	O43292	LPFPDETHERY	Q9Y646	SPHTGIQEY	Q9NZ08	KALDLSLYL	O00160	RLFDFLVEA	P11831;Q02078;Q02080;Q06413;Q14814	GImKKAYEL	Q96A83;Q96A84	ILAERVLIL	O60336	DPRSGLVAY	Q96SK2	VLAWGLLNV	Q8IZL9	FPHGGGFVL	Q6ZYL4	FVIAELVNV	Q9H583	MPTIQITAL			Q9P055	ALFQHITAL	Q7L5D6	PFVEPLLNF
Q86WV6	mADPNIRFL	Q9BSA9	ALLSIIATV	Q9UPN3	GLIDRQVTV	O15427	YAFPKAVSV	Q9BQ52	RYQQWmERF	Q5T011	FLHDLPPLF	Q02078;Q02080;Q06413;Q14814;P11831	GLmKKAYEL	Q8N806	KYNDNFFGL	O15164	FQDPVPLTV	O75369	YPNSGSVSAY	Q92994	SAVGQFVSL	Q9H583	MPTIQITAL	P51587	VFPQPGSLY			Q9Y295	VYSEVAAYEF	Q13045	EYMKHTRLF
P0DJ07	IYLTFPVAm	P08236	YLYSLEVQL	P08579;P09012	NQFPGFKEV	Q6WKZ4	LPKKEGLSF	P14866	HPSNVLHFF	Q7L622	KILSELFTV	Q5JPI9	VYERELQTF	O14827	DHQPKVAQY	Q7Z401	VAKTNTVSY	Q829	FPHGQTYWY	O95372	FLEKLLPPV	O60293	SSADYWSNY	Q00653	ALPTFSQPF			Q8NI27	NLIDLDDLYV	Q9Y236	TYITSVSRL
O15530	YVDPVNKVL	P27105	RYLQTLTTI	P54687	HPGSSALHY	Q7Z6J4	SVSNLVTVF	Q32P51;P09651	NYNNQSSNF	Q9ULT8	LPKNDLITY	P49327	DGFKEQGVTF	P62330	GLYEGLTWL	P11388	LPVKGFRSY	P98179	NPEHASVAM	Q04323	LPDGTSLTQTF	O60287	VLMDRLPSL	O95347	ELKREHTSY			Q5PT55	ImmPVNSYI	Q9HC24	KYPLNLYLL
O60281	VLINTSVTL	Q14258	ALPSKLPTF	Q9BQ70	FAFEHSEEY	Q99684	GLYERPTAA	P0CW22	KLLDFGSLSNL	Q8N3A8	RYSDSTFTF	P08579;P09012	NQFPGFKEV	P62280	AYQKQPTIF	P04049	MPVSSQHRY	Q9UKI2	LPLLSPVTF	O15239	LLIPGLATA	P51587	VFPQPGSLY	O43299	YAAGVHSVL			Q9Y376;Q9H9S4	KYISKPENL	P60228	FAMDVYKNL
P12270	GmYETPLFL	Q9UN75	LDVNDNGPAF	Q8NFF2	TATLWIAVF	Q9Y5T5	VAEENTRVL	P42224	VLWDRTFSL	Q9UJX3	LPSEIEVKY	P62906	NmVAKVDEV	Q9NV96	TYNYPVHYF	P20618	YSAPGRDL	Q9Y3Z3	TAIDDMEAY	P35610	VPIPTVNQY	P40227;Q92526	LIDVARTSL	Q8TAU3;Q96SQ5	QGHTGERAY			Q6NVV9	LSSASVINSY	Q969V6	FLDGHDLQL
P31949	FLSFmNTEL	Q14C86	YLLQVLRYL	Q92597	KLDPTKTTL	P51854	VSTEHAVAL	P62330	GLYEGLTWL	O15121	FPNIPGKSL	P23921	SPVSKGILQY	P39748	SIYQFLIAV	Q96QV6;P04908;Q93077;P20671;Q96KK5;Q99878;P0C0S8;Q6FI13;Q8IUE6;Q16777;Q7L7L0;Q9BTM1;P16104	LPNIQAVLL	Q9UBK5	SPAQEDGKVY	P46379	SMVDVVMLL	Q92526;P40227	LLDVARTSL	Q29983;Q29980	DAMKTKTHY			Q6Y1H2	SYIPIFPQL	Q15393	TLVYHVVGV
Q7Z7A4	RLLDLENSL	P84098	LYLKVKGNVF	Q92794	NTLMNSY	O43399	HDVQVSSAY	Q5T011	VVWGTVIRV	P14866	IYIAGHPAF	P29353	RVPPPPQSV	Q9Y5U8	VQPRNWLLF	Q8NFP9	KVEATEVKL	P82930	VPKHEEEAF	P62136;P36873	FPPESNYLF	Q13772	LLFEADTITL	P36956	YLPPGFLSA			Q6Y1H2	SYIPLFPQL	Q12769	YSLDHISSL
P17707	DYNFVFTSF	Q15629	AYPHNLmTF	P49588	NTIDPSHPm	Q9H3H1	RAVPVGSGL	Q9BQ90	KFNPVSFTW	P11021	QARIEIESF	P09234	YLTHDSPSV	Q8IZQ1	YLFFDLPHV	O00566	KPKEDAYEY	P31943;P55795;P31942	QGRSTGEAF	Q6SPF0	VLTGLSIRL	Q8N163	MALDPELLLL	O96028	KAMEAASSL			Q96KA5	VYSLQQFGF	Q15915;O95409;O60481;Q96T25	KSYTHPSSL
Q9UN75	LDVNDNGPAF	P61011	SLFEEmLQV	P40222	ALRDVSEEL	Q96GE4	FQYSKSPSL	Q5VZ89;Q7Z401	SLYREILFL	Q15038	AAFPGASLY	Q13569	KYQPRIAVF	Q6TFL4	YWmHVQNTF	Q96SY0	LPFPFPSKLY	Q03405	QGNSGRAVTY	Q16654	FPDQPIHIV	P52209	VPVTLIGEAVF	P29401	VATEKAVEL			Q9HB90;Q9NQL2	KLIPQLPTL	Q96RU3	DYSSILQKF
Q9NRS4	IALLSLASI	P48059;Q7Z4I7	FPEGLFYEF	Q9H223	LPLEEAYRF	Q9BV38	HPEQDAGKVF	P62140	SLITRLLEV	P13639	GLKEGIPAL	Q04637	FVAEQKVEY	Q96HP0	PYLDKFFTL	P68871;P02042;P02100;P69891;P69892	VVYPWTQRF	Q9NV31	ALLDKLYA	Q8N752;P48729	RYASIHL	Q18PE1	YGAVPSGFIF	O76003	EVRQGLKAY			P21359	PYLFHVVTF	Q96P53	NDRVQALSY
Q9H0K1	TLSEVTNQL	Q8NFA0	KYAPRFNGF	Q6N021	VKDFTSF	Q9UPW0	HPESVSQSL	Q8IZQ1	YLFFDLPHV	Q8N1W1	ALTAGALPAL	Q92508	FAEGQGRAL	O60610	NPVSWVQTF	O15239	LLIPGLATA	A3KN83	GLIGVGLINV	P35606	SIYGGFLLGV	P62136;P62140;P36873	KYPENFFL	Q9UHL4	APDPGFQER			Q63ZY3	KYLDNPL	O60294	TYVPWPLML
Q96DI7	TYQVLAVTF	P39023	FGHGRFQTm	Q14160	GLTHGEAVQLL	P20700	VYIDKVRSL	P53367	FIASVNTLV	Q6NXT2	RYRPGTVAL	Q96QK1	FPDEFHLQTL	O95219	NYGRVFSEW	O15145	FPIPGEPGF	Q8N108	MPIHELLSLY	Q9UBH6	IFIVLNITL	Q5TEA3	WPEEGNVHFF	P50452	EVNRTGTQY			Q5SY16	VYTDFAFRI	P30443;P04439;P13746;P30512;P16188;P16189;P10314;P16190;P30455;P30459;Q07000;P04222;P30504;Q9TNN7;Q29963;P30505;P30508;P30510;Q29960	VMAPRTLLL
Q5T4S7	KLLEEQGIFL	Q15054	LYLENIDEF	Q9NRL3	EPAHIVASF	P63146	RLQEDPPVGV	P42575	KLLQLQEVF	P36956	YLPPGFLSA	A2RUS2	IYIINVHSm	P52701	KISEVVELL	Q8NHW5;P05388	FLADPSAFVAA	Q13571	SYIELPAYL	Q9P1U1;Q9C0K3;P61158	IPIAGRDITY	Q8N3C0	FPITDVLQM	Q5VU65	SPLTPGLAI			Q14527	MPVHAAVQM	Q05215	PVPPPPPTPF
Q9NWU2	GQIQEAIAL	Q9H223	RLPEIYIQL	P20839;P12268	VAIIARTDL	Q6NXT1	RLGPTGKEV	Q96F81	mmNIYLDNF	Q00653	ALPTFSQPF	Q7Z388	NYSPYVNYF	P17812	HPFFVGVQY	P63010	SFIPSSVPATF	O15121	SMTLAIHEI	Q8NF50	IILDALPQL	Q5T653	RPLPPMKSY	Q15622	LFAGFENFLL			Q9UK45	KGFDPLLNL	Q6PIU1	AILPFYITL
Q9H8H0	LYSIEVLEL	Q92565	EYPILEKEL	P30443;P01892;P04439;P13746;P30447;P05534;P18462;P30450;P30512;P16188;P16189;P10314;P30453;P30455;P30456;P30457;P01891;P10316;P30459;Q09160;P30461;P30464;P03989;P30685;P18463;Q95365;P30475;Q04826;P30481;P30483;P30484;P30485;P30487;P30488;P30491;P30492;P30493;P30495;P18465;P10319;Q29940;Q29836;Q29718;P30504;Q29963;P10321;P30508;P30510;Q07000;Q29960;Q29865;P30511;P01893	RYLENGKETL	Q68CP9	SAHSHFISL	P26373	TQLTGPVmPV	O95153	EPPPEQVEL	Q15018	ALQEKVQAV	Q13283;Q9UN86	KLPNFGFVVF	Q9GZN1	AIVYSIQNL	P41226	MPFAPAIQTF	Q8NF50	SLLGGVLRV	Q15629	AYPHNLMTF	Q9UHH9	SLIDIVTEI			Q92922	TLAGLVVQL	O75420	LSMKTLLEL
Q96K12	KLFEKVKEV	Q8NEA4	RILDYVINL	Q9ULW0	GLFQGKTPL	Q9H0H5	HVIENSF	Q9HBU6	AYLEAYKEF	O14777	ALNEQIARL	P09234	SLIDKTTAA	Q9UI30	IPKVEWSAF	Q8WUX2	FPYQDKLVGY	Q66K64	YPFPTFQPAF	O94868	SLLSmLQSL	Q92845	ILGRPATAY	Q9NVM9	SILEDPPSI			Q6ZS81	TYPQLEGFKF	Q9BUI4	IAHDTGTSL
Q12769	RLIEESVTV	P62699	FLFNKVVNL	Q53EP0	ILWETVPSm	P68104;Q05639;Q5VTE0	HPGQISAGY	P05107	GMDRYLIYV	P53680	VYTVVDEmF	Q9Y5T5	VAEENTRVL	Q13588	KYFLWEEKF	Q5T4F4	NPKQEEHAF	Q9NZD8	IPVTIMDVF	Q7Z403	TLVYSMAHSF	Q8NF50	FPSLQLPQF	P56378	AADKRSKAL			Q5UIP0	KLISELQKL	P25440	TAAPPAQPL
O95166	KYPDRVPVI	Q8TCG1	KAIEVLLTL	Q15723	VITETVVEV	O95243	DLRKEDVAm	Q9NX58	SILDQVWNI	Q96K12	KLFEKVKEV	Q9UPW0	HPESVSQSL	P42224	VLWDRTFSL	Q8IY63	LDPRGPPPEY	P11831;Q02078;Q02080;Q06413;Q14814	GIMKKAYEL	Q9HAB8	TLADYLHLL	P61081	LPKTCDISF	Q8NF37	LTLFPVRLL			Q9NVR0	WLSDLEITV	Q04323	LPDGTSLTQTF
Q9NQG6	QLTNVILHL	O00203	KmVSIQITL	Q99622	FVLPVATQI	Q9P0I2	mPADTNKAF	P30153;P30154	WLVDHVYAI	Q15155;Q5JPE7;P69849	KmmDVTVTI	O95243	DLRKEDVAm	P42575	KLLQLQEVF	Q13505	LALLLQAKL	Q02078;Q02080;Q06413;Q14814;P11831	GLMKKAYEL	Q6NVV1;P40429	KYQAVTATL	Q14693	HLPLLPNVSY	Q9UBB4	IAIDVIDAY			Q14145	VIDGHIYAV	Q92667	IYAPPLPSL
Q8IZJ3	KYVLPKFEL	Q66K14	FLLGKEVSL	P23528;Q9Y281;P60981	APLKSKmIY	Q8N752;P48729	RYASIHL	Q9Y6X3	VLLGHIFYV	P05107	SmLDDLRNV	Q9P0I2	mPADTNKAF	Q9UG01	GLWEEAYRV	P24539	IYVISAETF	Q15366	FPHTTPSM	P13010	ALSSLIHAL	O60427	HDFGHLSVF	Q13111	SPRSPSTTY			P17812	HPFFVGVQY	Q5BJF2	LPFFPIATY
P54577	EYLKVDAQF	Q9H9K5	NYALLQLTL	Q00403	FKEITTm	O00567	KYPASTVQI	O00299	NLLPKLHIV	Q12770	VYIDQTmVL	Q9H0E9	DPHTVTVSm	Q96F81	mmNIYLDNF	Q9UBM7	TPAGVVNKY	Q96A08;P33778;P62807;P58876;Q93079;P06899;O60814;Q99880;Q99879;Q99877;P23527;Q16778;Q5QNW6;Q8N257;P57053	HPDTGISSKAM	P17181	VIQDYPLIY	Q1HG43	LLANVmLSm	Q8N6H7	TANDANTKY			Q9BQ04;Q9BWF3	KLHGVNINV	P52292	GLVPFLVSV
Q96GN5	KFAEEFYSF	Q9BXW9	SYPKIIEEF	Q8TEU7;Q9Y4G8	IPDQVIRVF	Q9BZE1	RLLEGVKQA	O75330	KLLEYIEEI	O75934	VYNENLVHmI	P18074	RLVEGLREA	P68104;Q05639;Q5VTE0	KYAWVLDKL	Q9H3M7	LPQGPLGTSF	Q8WWB7	HPMNDPTRTF	Q96SN7	LFLAEVVLL	Q9UGL1	RLIDLGVGL	Q96BU1	TPREKNSSY			P49792;A6NKT7;Q99666;O14715	FPTEESSINY	O00762	YPYPTVKF
Q8TEL6	SYADQmFLL	Q15427	KLYGKPIRV	Q9Y4G8;Q8TEU7	LPDQVLRVF	P42226	IYQRDPLKL	P04818	VYGFQWRHF	P08243	ALYDNVEKL	Q9GZT9	NPHEVQPAY	Q8WUY9	RLWNETVEL	Q15532	QGYPGQQQGY	P49736	HPVSREWTL	Q9UPN6	ILGIQPPSV	Q8IWJ2	LPKEDLIKF	Q9NQZ2	EVRKEEQRY			Q6NXT1	RLGPTGKEV	Q9P0I2	VPFPLTLRF
Q9Y696	FLDGNEmTL	P08246;P24158	VLQELNVTV	P55854	VPESSLAGHSF	Q96B01	KLYQRDLEV	P61599	KLMELLEEI	Q96ST2	KILQELPSV	P63010	KLHDIQm	P15313;P21281	LYLEFLQKF	Q9Y4K3	DAKPELLAF	A6NKW6	MDATQIHIAY	Q86UX7	SLPDFGISY	O94979	IYIWDLNNF	P35414	LLAmPVMVL			Q92597	KLDPTKTTL	P37802	TLMNLGGLAV
O75643	VYmDWYEKF	Q8TBC3	IYYVDVQKF	Q9UKK3	RIIDTVAQV	Q96GQ7	TLDEKIEKV	Q5JPI3	GIFEQIFGL	Q63ZY3	TERELKVAY	O14497	VGDPGQRTL	Q5H9U9	EYINFLENL	P26641	FPAGKVPAF	P61421;Q8N8Y2	YMIDNVILL	P60510	IIDGKIFCV	Q15365;P57721	SLAQYLI	P53621	ILLSVPLLV			P49459	RLQEDPPAGV	Q9NQZ5	RPITGTHLY
Q92611	AYQSIQNYL	Q9P0I2	LLLDSNIRL	Q16659	TYTSYLDKF	Q96KP4	GVYGGSVHEA	P68104;Q05639;Q5VTE0	KYAWVLDKL	P26599	AAVDAGmAm	Q16850	SPIEFLEY	O95825	FLNDEVWNL	Q15435	NPLQKDPQY	P31949	FLSFMNTEL	O95390	IIYGKIPGm	O75534	RLLGYVATL	Q5SVZ6	MDKIHGQAY			P62241	TPYRQWYESHY	P0CG31	AAAPGSRSL
P25391	HVPFFSVmL	Q6IBW4	LFIATSQKF	Q9BRR9	ALYPGQLVQL	Q15366	FPHTTPSm	P62241	RKPYHKKRKY	Q8N511	GLAELYVmV	Q7LDG7	SILEELAmV	Q5VSL9	DLWLEREVF	Q9HAI6	NPISVLNEY	Q9Y4H2	EYTLMRATF	P06733;P13929;P09104	ILPVPAFNV	Q9UNX4	SLQDEIQRV	Q8N1W1	ALTAGALPAL			P55061	YVHMVTHF	Q9H6L2	FPVPGSQLY
O95433	YYFEGIKQTF	P05455	VPLEImIKF	Q9UH99	FYPYGLQTF	Q9H0E9	DPHTVTVSm	Q99661	IYNGKLFDLL	O15169	ILDEHVQRV	Q9Y3A2	KLQDGVHII	Q99986	RILDILEYI	P02786	AFPFLAY	Q13362	IYPEVVHMF	O75251	SLWPMTFGL	O43432	VLLSEILHL	O00487	VYISSLALL			Q9P0I2	mPADTNKAF	P00491	GYPLWKVTF
Q9H3C7	YIDDTLTmV	P13498	AYSIVAGVF	P24864	IYPPKLHQF	Q8TEW8	RTQEELVAm	Q8WUY9	RLWNETVEL	O75448	SLVEQLTmV	O15121	LPIGIPYSISF	Q00610;P53675	HLWAELVFL	P01903	LPFLPSTEDVY	P41214	SYPDLLPTF	Q14160	GLTHGEAVQLL	Q8TDG4	LVLESLLHL	Q13263	DPVEPHGEM			P19174	EQRSGDITY	Q8WUX2	FPYQDKLVGY
Q92608	KmWEEAISL	Q9Y3Z3	TAIDDmEAY	Q6Y1H2	SYIPLFPQL	Q9Y679	TLAQRVKEV	P03886	KNFLPLTLAL	P55854	VPESSLAGHSF	Q99832	LPIGDVATQY	P07384	NYLSIFRKF	Q13496	YAFPLAHSL	Q2VIR3;P41091	ILQNKIDLV	P49588	IPLDDPTLLF	Q14094	SLLDRFLATV	Q9C0F1	TPRASTVNY			P46379	SAVDVHINm	Q5BJD5	FAIPGSIFL
Q9NQG7	SLNGLEVHL	Q9NZN4	ALASHLIEA	P15559	SLFDLNFQA	Q6KC79	mPYSHPSSY	P15313;P21281	LYLEFLQKF	Q9BRR9	ALYPGQLVQL	O94759	TPSSVIYHL	Q12789	GLISVDVRI	O43684	YPTSIASLAF	Q96PN6	LLKNLENLV	Q96KB5	DPFPAAIIL	Q00653	ALPTFSQPF	Q9NZN5	EVINELFY			Q9Y483	EPEGTSHEF	Q9BRQ5	RLQGELQAV
Q6PL18	LYPEVFEKF	Q8N511	GLAELYVmV	P62906	NmVAKVDEV	Q9H5I1	RYGNVSHF	O60287	YYSHLEGARF	Q12873;Q14839;Q8TDI0	NPHNDIQAF	P42224	FPmEIRQY	P30047	PYLLISTQI	Q8N3C0	LPNYLDVATF	Q6GQQ9	KFIFVGTLKm	Q6P4A7	LLDPTNVFI	Q9NYU1	FLDNLHINL	O00560	LMDHTIPEV			P55084	DAFEFHEAF	Q6ZMD2	RYLGKNWSF
P33992	VLQDIQVmL	O15169	ILDEHVQRV	Q7LDG7	ISREEmVSY	P04899;P19086	YYLNDLERI	O60603	KYELDFSHF	P36382	ALSLLLSLA	Q9Y520	FYmDTSHLF	Q8TF40;Q9P278	PYNPLWAQL	P37268	MPAVKAIIYQY	O95352	IPMPGHPVNF	Q6WKZ4	LPKKEGLSF	Q99698	LPAAVGLLVQF	P46781	GLAKSIHHA			Q13547	RmLPHAPGV	Q96KB5	DPFPAAIIL
Q9Y262	RYQDAIRVF	O75448	SLVEQLTmV	Q96GC6	ALDTNQVLL	O75915	RLTDYISKV	Q5H9U9	EYINFLENL	Q96GC9	YLGPHIASV	O15055	VPVDLQHQF	Q96F81	MmNIYLDNF	Q96KR1	FNDPKEM	P78396	SLMEPPAVLLL	Q96D46	IPKQVSISF	Q6N021	VKDFTSF	Q92616	SLLDPVPEV			Q8TEU7;Q9Y4G8	IPDQVIRVF	Q96JN0	IPHSTLEY
P05067	SLLYNVPAV	Q9UGI8	LAGEIYVmV	Q99590	KLAESKVSV	Q9UKN5	ALSDSIHTV	P62280	AYQKQPTIF	P42166	TPFKGGTLF	Q96B02	YPFDSPQVmF	Q13547;Q92769	PYNDYFEYF	P23528;Q9Y281;P60981	APLKSKMIY	P15498	FLLDKALLI	Q9NYP9	KLWEAESKL	P62841	EMVGSMVGVY	Q8IY63	LDPRGPPPEY			P52294;O15131;O60684	VmDSKIVQV	Q86VL8	FALSGPLFL
P46977	KLNPQQFEV	Q7LDG7	SILEELAmV	Q6ZRS2	RLPSGEVVSI	P18074	RLVEGLREA	Q9P2P1	TLADIIARL	Q9H2Y7	IPYQDRESY	Q9ULW0	GLFQGKTPL	P07900	NYKKFYEQF	Q12830	MPNGTVQRF	Q9Y240	FLLSRDFEA	Q9Y3C4	IVDPFQILV	O15037	ALGKEEIAL	P48167	VTQENILLF			Q14393	LPAREATQF	Q8IYS1	AFTNLDVVF
Q8N684	VYDVVELKF	P11831;Q02078;Q02080;Q06413;Q14814	GImKKAYEL	O14777	GLNEEIARV	Q9GZT9	NPHEVQPAY	Q92888	KYPLLLQSI	Q5SYB0	LmLQDRESY	Q7LDG7	ISREEmVSY	P31689;Q8WW22	SPMDIFDmF	P78527	LPMKETGLMY	Q8N960	NNRIADLSY	P51854	LPAEHCINIY	Q7L5N7	ILLPIRVLL	Q9NRL2	FANGHVNSV			Q3MIN7	MPQGPQLLDF	A5PL33	SFLPPLPSL
Q5T8I9	NYFDEQFEF	Q02078;Q02080;Q06413;Q14814;P11831	GLmKKAYEL	Q7L590	FLFGEVHKA	O60524	DYmKTTSNF	Q92503	QLIDKVWQL	P30291	RYTTEFHEL	Q9UBB9	VYPLmKEYF	Q86YC3	TYLDLSSNW	P42224	FPMEIRQY	P06400	QPSENLISY	Q86UX7	SLPDFGISYV	Q00403	FKEITTm	P98179	NPEHASVAm			Q9P2K3	LPDKTIASL	B1AL88	LVLILLHTV
P56192	NYTLVSHLI	Q5JPI9	VYERELQTF	Q12873;Q14839;Q8TDI0	NPHNDIQAF	Q70UQ0	RLQEEINEV	Q92830	SLLRSIFTV	Q9NXW2	RLSEVQASL	Q99460	LPKDTSPGSAY	Q9BWJ5	SYMGHFDLL	P35222	HAIMRSPQM	O15533	MPAAQEGAVAF	P14625	IADPRGNTL	Q5T011	FLHDLPPLF	P61421;Q8N8Y2	YMIDNVILL			Q8NGL7	APmFNPLIY	P51665	LPDVSLQEF
Q9Y5Q8	SmYDKVLmL	Q8NC67	SIENLKAKF	Q14746	HPNGLQVmY	P50990	HPAAKmIVm	Q32P28	FPWELDPDW	Q93009	TYLEKAIKI	Q7Z7H5	QLLDQVEQI	P61619;Q9H9S3	KLFGMIITI	Q00403	FKEITTM	Q7Z403	LPYNMPLAY	P62910	YCAEIAHNV	Q92952	SRLDALGASL	Q03001	IVSKSPVQF			P41214	SYPDLLPTF	Q9ULJ7	LTPLEAQEF
O00311	mPYLEHESF	P34897	ALLERGYSL	P18848	YLKDLIEEV	Q96K83	SLmNHmEQV	O95825	FLNDEVWNL	Q96RD6	FCDINILAm	O60337	VYANGIRNI	P13639	GLHGWAFTL	O95229	MGRDPGVSF	Q09470;P16389;P22001	AIIPYFITL	Q9HCS7	HPLPETAVRGY	A6NHR9	VPFNIPLEF	P11049	VPAESHIY			Q9Y263	SLMSHAIEL	Q8NGV7	EFVLTGLTY
Q96F05	VVDKTLLLV	Q9UJF2	VmLDVPIRL	Q9NYU1	FLDNLHINL	P43246	RLYQGINQL	Q86UL3	FLLPLRIAL	O75460	TLDGSLHAV	Q6UXN9	YANSKAVTL	Q5VUG0	KYTDWTEFL	Q9Y2I7	MPRLEVQSF	P17927	VLFPVNLQL	Q13315	ILLKDILSV	O95347	ELKREHTSY	Q9BZD2	FQHSSNSTY			P84098	ILmEHIHKL	Q8TDX9	LPSHTLEY
O00160	YImGYISKV	Q9NTX5	QLLEKVIEL	Q00610	KSVDPTLAL	O94826	KYmAEALLL	Q96SK2	YLFERIKEL	O15530	YVDPVNKVL	Q96S19	YLDPAQRGV	P18621	RWPKKSAEFL	A1KXE4	YPAGFPMGY	P50990	HPAAKMIVM	Q9Y6X3	ILLEHIIMC	O60271	VDISQTGVY	Q13496	QPNPVEQRY			Q8NFF5	YLFPGIPEL	P53621	ILLSVPLLV
Q9P2G9	VmGKIFAV	Q6PJ69	GLYQDPVTL	P36382	ALSLLLSLA	O15372	RLTPKLmEV	P50613	ILAELLLRV	Q9UK61	FLFQEPRSI	Q99471	FLSTSIAQL	Q5T011	VVWGTVIRV	O15226	MPRDIYQDY	Q96P53	NDRVQALSY	O15031	TYTDRVFFL	Q9P0I2	VPFPLTLRF	P52292	GLVPFLVSV			O75177;Q15532	LPAPPTQNM	Q14160	GLTHGEAVQLL
Q15758	KLGPEGELL	Q8WYP5	SYISRTNQL	Q9UIG0	KLSEIPLTL	P35556	KLmPGTYTL	Q6DKI1	KIFSGVFVKV	Q5SWH9	RLSEAIVTV	P16455	HPVFQQESF	Q9BQ90	KFNPVSFTW	Q9Y5Q8	SMYDKVLML	O60294	TYVPWPLML	Q15155;Q5JPE7;P69849	KIAPNTPQL	Q9C0D3	FIDHISSLL	Q9P1V8	FFKDLEAPm			Q8TDX9	LSVVGVSLTY	P00558	ALMDEVVKA
P04844	ALFFQLVDV	Q29RF7	FAIDPHLLL	O60281	VLINTSVTL	Q9Y2I2	MILEKSLDY	P50748	IAISLAQDI	O95573	GmAERIPEL	Q96GC6	ALDTNQVSL	P05107	GMDRYLIYV	Q9Y605;Q96HT8	FLLPVINEM	P30443;P04439;P13746;P30512;P16188;P16189;P10314;P16190;P30455;P30459;Q07000;P04222;P30504;Q9TNN7;Q29963;P30505;P30508;P30510;Q29960	VMAPRTLLL	Q92667	IYAPPLPSL	O75340	ALPDQSFLW	Q9H0F5	DPLHQEVSF			Q96D46	IPKQVSISF	O75844	SPYNEVLSF
P26358	VYQIFDTFF	Q9H9Y6	MTGKPSLY	P12270	GmYETPLFL	Q96NX9	HLVGGLHTV	Q86TM6	NPWDNKAVY	Q9NRG9	TLYEHNNEL	Q9H4A5	TLmEEVLLL	P04818	VYGFQWRHF	O75533	TASAVVQHM	Q05215	PVPPPPPTPF	P55786	SLLPGIRDL	Q9Y3C1	LAVDPNRAV	P29728	ILDPAEPTGDV			P15408	NPYPRSHPY	Q8IZD9	YRDRPSSAMY
P55209;Q99733	QPmSFVLEF	Q92889	YDFIHTSF	Q92620	KLGDImGV	Q3T8J9;Q9H869	QYNPKFQTL	Q9NV96	TYNYPVHYF	Q9UL46	KVLERVV	P01137	GmNRPFLLL	P61599	KLMELLEEI	P24385;P30279;P30281	EVFPLAMNY	Q6PIU1	AILPFYITL	Q9BRQ5	RYVELAWGF	O43299	YAAGVHSVL	Q9Y2Z0	EQKPDDAQY			P62906	SLIKQIPRI	Q96G03	LPTSKSSQm
O96005	ALLETNPYL	Q5XPI4	NLFDRVVTL	Q9NRY4	GLSTEGIYRV	Q9UBG0	LPRAEQSSF	Q5VSL9	DLWLEREVF	P20073	YPQPPSQSY	O00329	GLTPHLTmV	Q92503	QLIDKVWQL	Q9Y5R8	TPTGIKVVM	O00762	YPYPTVKF	Q709C8	TYISWKEEL	Q7Z5Q5	VPIQEAAQF	O75787	LPPGSVISY			Q9Y5T4;Q96DA6	HPDKGGSPY	P24043	EQFEGKKLM
O60216	RLQESVmEA	P03928	mITPmLLTL	P46060	RVIGTLEEV	P04040	ITVGPRGPL	P62993	KYFLWVVKF	Q96DB9	HPTDDTTTL	P62424	KVAPAPAVV	Q32P28	FPWELDPDW	A4D1P6	MPVPVILNF	Q9H6L2	FPVPGSQLY	Q8TDS5	PWTSNTVFL	Q9BQ04;Q9BWF3	MARYEREQY	Q5W0B7	PTLVITEQF			O15055	VPVDLQHQF	O15528	DYIIPKNTL
O60294	RLSPVSPAL	P18077	ALLKIEGVYA	Q8WWB7	HPmNDPTRTF	P42768	TPTPFFHTF	Q99986	RILDILEYI	Q9GZM5	FPQKIAGELY	P22415	TAAETHYTY	Q86TM6	NPWDNKAVY	E0CX11	FTLGNVVGMY	Q7L591	TPIKDGILY	Q8N5C6	VVLKDEFSSF	Q9H0E9	DPHTVTVSM	Q7Z5L9	IPMTPTSSF			Q96ST3	VYAQVARLF	Q08AM6	LLDYLPEIL
Q14C86	YLLQVLRYL	Q9H1Y3	VYNPVIYVF	P27708	GLIDVHVHL	Q9BWS9	HLAEALHQA	Q5XPI4	NLFDRVVTL	Q4J6C6	LADDSVRSL	Q99684	QPRSPGPDY	P62993	KYFLWVVKF	Q13547;Q92769	LPHAPGVQM	Q7KZF4	FQKVITEY	Q13283;Q9UN86	LPNFGFVVF	O95551	LPNNIVDVW	Q9BQ70	FLWKEPATM			Q2VIR3;P41091	ILQNKIDLV	Q96BD5	AINSQKAVL
P84098	LYLKVKGNVF	Q8N163	ALDPELLLL	P09326	IASWLVVTV	P36222	YAVGYmLRL	P19387	KWNPTAGVAF	Q9Y217	RYSEYAEEF	P52948	VPREKSVTY	P19387	KWNPTAGVAF	P33992	VLQDIQVML	Q9NTJ3	DPFSEGIMF	Q8NGY0	SVYPHVQTF	P14324	SYSHIMALI	O75534	QPRGPDNSM			Q96PN6	LLKNLENLV	Q5JTD0	FGRDALPEL
Q15629	AYPHNLmTF	Q9UHQ1	VFDTTIAADF	P57678	GLAKAVASV	Q9UQB8	VYKTImEQF	Q00610;P53675	HLWAELVFL	Q9Y4A5	TLADLVHHV	O15357	VAAPPPKNSF	O15287	ALWSLPLYL	Q00610	FAMPYFIQV	P04222;P30504;Q9TNN7;Q29963;P30505;P30508;P30510;Q29960;P30443;P04439;P13746;P30512;P16188;P16189;P10314;P16190;P30455;P30459;Q07000	VMAPRTLIL	P61421	LYPEGLAQL	P55773	LPLENPVLL	Q14814	LPFSSmPTAY			Q7L0Y3	FPKDSIIYL	P42224	VLWDRTFSL
P61011	SLFEEmLQV	Q9Y3A2	KLQDGVHII	Q6UW02	KLYEEINQV	Q99504	TAYPGQTQY	O15287	ALWSLPLYL	Q69YQ0	RLQDAIAKV	P61313	RPVPKGATY	Q9Y548	IYIPTAILW	Q9UBQ5	LYQFNPAFF	P16278	EPWPGQYQF	Q14444	FPRSNQPYY	P34931;P54652;P11142	DAAKNQVAM	O95197	LIFSVPIVY			Q9Y2K7	KYNFVTF	Q3L8U1	LPHFDESTF
P48059;Q7Z4I7	FPEGLFYEF	O14964	mPAAGGVLY	P42226	SLTGRLDEV	Q9H410	HPIHQGITEL	Q9Y548	IYIPTAILW	Q96DM3	EYIRSLNQF	Q99684	GLYERPTAA	Q14142	RLWEGAISI	P62906	NMVAKVDEV	Q96EU7	TIKSGDLEY	P52952	AAFKPEAY	P50502;Q8NFI4	AAMQDPEVM	Q16695;P68431;Q71DI3	FQSSAVMAL			Q99741	ILQDRLNQV	Q6P4F7	HPDSVSL
Q8NFA0	KYAPRFNGF	Q8N468	LSSTFPSmL	O96019	mPTVHYEF	P43308	YAVEGRDL	Q14142	RLWEGAISI	P61923	ALLENmEGLFL	Q96GE4	FQYSKSPSL	P00491	GYPLWKVTF	Q8NHU6	LPKAFEEMY	Q14999	DDRPQVLSY	Q15155;Q5JPE7;P69849	SYIALPLTL	Q562R1;P60709;P63261	YASGRTTGIVM	Q9Y4H2	MPMTPGAAL			Q92794	NTLMNSY	Q3T8J9	FPNPLISKY
P39023	FGHGRFQTm	P14373	QLYSVDVTL	P25090	LFYGKYKII	Q15652	HPSASYNQL	Q96QP1	AYGHFSYEF	Q8NI36	SFSTVHEKF	P68104;Q05639;Q5VTE0	HPGQISAGY	P61353	KWFFQKLRF	Q15691	MLFPGSIAL	Q16850	YTIPPGHQV	Q15056	VANPNSAIF	P22061	PYMDSPQSIGF	Q15723	VITETVVEV			Q99460	ILDAGGHNV	Q9UGH3	SYLPISPTF
Q15054	LYLENIDEF	O75197	FALTLSGDTL	Q99570	AYAENIALL	P04843	APDELHYTY	Q8TET4	YLDFTNPKV	Q04637	YPAQGVQQF	O60524	DYmKTTSNF	P61313	AYKYIQELW	P18858	MLPPPPLTA	Q04637	MMIPSQISY	Q9Y6I3	STSSLRRQm	Q99967	HPYPHNHYM	O95801	SPEEQAKTY			Q92901;P39023	FIDTTSKF	Q96PQ6	EYAHLFEVF
Q92620	KLGDImGV	P48167	VTQENILLF	Q68D91	VLPGHFNTF	P04406	GLmTTVHAI	P00491	GYPLWKVTF	P51572	KLDVGEV	Q70UQ0	RLQEEINEV	Q03933	SLWKEVSEL	Q96B02	YPFDSPQVMF	O43683	NPWDDKLIF	P78362	WPHEDAAQF	P53675	LAMPYFIQV	Q8TB03	NIPEIVAVY			Q6GQQ9	KFIFVGTLKm	Q9HAV4	AVMEQIPEI
Q9NRY4	GLSTEGIYRV	P49327	DGFKEQGVTF	Q9BQ52	AIAPIIAAV	O14757	mPEPDAQRF	P61353	KWFFQKLRF	Q9Y483	EPEGTSHEF	P50990	HPAAKmIVm	P50416	RWFDKSFTF	Q8N8Q9	MPVDDVIGTL	Q8N752;P48729;P48730;P49674	DQMISRIEY	Q9NRL2	FPEPLIIPVL	P19105;O14950	MMNEAPGPINF	Q5JTV8;Q8NFQ8	FPAGSTLIFY			Q9NUR3	YGFVSALVF	Q8NG48	HFDTIFEVF
P49321	LLAETHYQL	P54578	SLIDQFFGV	Q86VN1	GLLEINETL	P62913	TPVFSKARY	P61313	AYKYIQELW	Q8IWR0	HPLEGTHEL	Q96K83	SLmNHmEQV	Q70J99	RWFQPAIPSW	Q5JUR7	VPNKSLTY	P62736;Q562R1;Q9BYX7;P60709;P68032;P63261;P63267;P68133;Q6S8J3;A5A3E0;P0CG38;P0CG39	ASLSTFQQM	P28066	KLTNIEL	P62829	LPAAGVGDMVM	Q9NTG1	QANQALQEY			Q10713	MVEIITKEF	O43193	NIVALQLFY
P04899;P19086	YYLNDLERI	Q2VPB7	SLLDTLVLL	Q9UBB9	VYPLmKEYF	Q04637	FANLGRTTL	Q03933	SLWKEVSEL	Q9BV38	HPEQDAGKVF	P61024;P33552	EPEPHILLF	O15027	GLWGHALLL	Q14157	NPDTHSWEM	P27824	ILNPDNSFEIL	O60566	MPTKETTKL	Q8TAU3;Q96SQ5	QGHTGERAY	P38159;Q96E39	SDHPSGGSY			Q92888	VPVPPNVAF	O95985	KYLQSTISF
Q86VI3	VYKVVGNLL	O00160	VLFSDLIEL	Q6PI26	NVHDImVSF	Q9UPN3	VLQGKLAEV	Q9UKM9	ALLSRLEQI	Q6NXT1	RLGPTGKEV	Q14562	HAFGGNKASY	Q9BRQ5	RYVELAWGF	Q9BPX3	FSITPLSEL	Q9GZW8	YSNNPGSSF	P04049	MPVSSQHRY	Q99708	FPFPMDNQF	P11021;P54652	EPTAAALAY			Q96KP4	GVYGGSVHEA	Q96JJ3	LPNEGRNDY
O95249	RLIEETISI	O94822	LLLPILVTV	A6NFY4	NImDFKLFL	Q13263	QPmEVQEGY	P50416	RWFDKSFTF	Q96KP4	GVYGGSVHEA	P11388	KLDETGNSL	Q6ZMD2	RYLGKNWSF	P37268	MPAVKAIIY	P55209	MQNPQILAAL	Q9UKK3	FPELDSPQL	Q29983;Q29980	DAMKTKTHY	P11021;P34931;P08107;P54652;P17066;P11142;P38646	EPTAAAIAY			Q9Y4G8;Q8TEU7	LPDQVLRVF	Q99460	QAIEDMVGY
P17980	RLLDSEIKI	P09874	LSNmKILTL	Q9NXF1	TLSDImVSL	Q86XN7	ALLQQVHSA	Q70J99	RWFQPAIPSW	Q15366	FPHTTPSm	Q07866	KYKDAANLL	Q29RF7	TAIRSGLEL	Q9UKK3	SPVDVLQIF	P12268	LILPGYIDF	Q6KC79	MPYSHPSSY	Q96CW5	LPRDAHSTPY	A8MWD9;P62308	ImLEALERV			P49366	VYINTAQEF	Q05D32	NYIKDLNIL
Q14181	ALIEKLVEL	Q5RKV6	ALmPVLNQV	P55209	mQNPQILAAL	Q96E66	NPMEEEKGY	O15027	GLWGHALLL	Q6KC79	mPYSHPSSY	Q9Y2D8	KLDNQVSKV	P06400	KYDVLFALF	P01892;P30447;P05534;P18462;P30450;P30456;P30457;P01891;P10316	VMAPRTLVL	Q15049	LAYDRMPTL	P53680	VYTVVDEMF	P49915	IFPLETPAF	Q9BQ70	FAFEHSEEY			Q9H3M7	LANGQTKVL	P48595	IYGEKTYAF
Q15436;Q15437	LYPQFmFHL	O43776	FPVEIKSFY	B0I1T2	DPIGGHIHSY	Q13952	TLAQQPTAV	Q9BRQ5	RYVELAWGF	Q9UKN5	ALSDSIHTV	O14964	mPAAGGVLY	Q99816	IYLPYLHEW	Q9BVQ7	MPIGPDVSL	Q7Z403	MAHSFGESY	P28066	EGRLFQVEY	Q09428	VALLPLAIV	P04222;P30504;Q9TNN7;Q29963;P30505;P30508;P30510;Q29960;P30443;P04439;P13746;P30512;P16188;P16189;P10314;P16190;P30455;P30459;Q07000	VmAPRTLIL			P04040	SALEHSIQY	Q15155;Q5JPE7;P69849	FSVTGRVL
Q9NZJ7	LYLPSFFTY	O95807;P56557	VYPGIAVFF	Q96JB2	MDQDEGTKY	Q9NQZ5	RPITGTHLY	Q6ZMD2	RYLGKNWSF	Q15622	LFAGFENFLL	P46783	mPKKNRIAIY	Q99698	SLLPLVWKI	P01889;P30460;P30462;Q95365;P30475;P30480;P30486;Q29836;Q31612;Q31610	VMAPRTVLL	P62917	AMNPVEHPF	P17858	NGKPISSSY	Q9Y520	VPYGKGPSF	P30443;P04439;P13746;P30512;P16188;P16189;P10314;P16190;P30455;P30459;Q07000;P04222;P30504;Q9TNN7;Q29963;P30505;P30508;P30510;Q29960	VmAPRTLLL			Q92545	LYSNPSVFV	Q6P2Q9	RYIDRIHIF
Q9NZI7	SYTRLFSNF	Q8NEM2	FSIADSIEL	Q99460	LPKDTSPGSAY	Q8IYV9	ALITGLTFAI	Q29RF7	TAIRSGLEL	Q99590	NIFPYPVGV	Q14157	FLQEKSPAV	Q9UKF6	YWQNHPEL	O95997	FPFNPLDF	P52907;P47755	MSDTTFKAL	Q9BZD4	MPVNSEVMY	P27708	LPADWAPLF	O95273	RLNEAAVTV			Q6P1A2	RLIQESPTL	P43308	YAVEGRDLTL
P61599	KLmELLEEI	P48556	LPAKDIQTNVY	Q9H992	ILPGSLFRF	Q14289	AVLELKNEL	P07384	NYLSIFRKF	Q00688	KLLGNIKNV	Q8IY18	RYKQDVERF	Q02809	NYIPRFWTF	Q9P2J5	VLMENIVYL	P68871;P02042;P02100;P69891;P69892	VYPWTQRF	Q8WVC0	EPRPFDPQY	Q9HD42	IAEENGLEVL	P28065	DQREGGQVY			P15559	SLFDLNFQA	Q6PCT2	VGDPSVHLL
Q9HAV4	KYLESFLAF	P46060	SLLQTLYKV	Q9BZX2	ILSQYITFV	P28749	QPQANSHVY	P06400	KYDVLFALF	Q96K17;P20290	KLAKLQAQV	Q9C0E2	SIISNLITV	Q8NFH4	KLLFWVTEV	A5YKK6	HAIPPTLAM	P55884	TVMNIAEHY	Q9H7B4	LPDINIYQL	Q16678	FLDPRPLTV	Q9H0C5;Q9BX70	TLKGPDSHY			Q9UQB8	VYKTIMEQF	P13639	GLKEGIPAL
Q6ZSC3	LFKKGVmKL	P25440	TAAPPAQPL	O14576;Q13409	HPNLVVGGTY	P52952	AAFKPEAY	Q6UXD5	ALAELLHGA	O94819	ALDGHLYAV	P07333	VTVQSLLTV	Q9Y385	NLFEWHFTV	O15145	FPIPGEPGFPL	P42167	SPILPITEF	Q9Y5W9	TVSDAILRY	Q9P055	ALFQHITAL	Q9BY32	MPKAEKV			Q53EP0	ILWETVPSm	Q7L1Q6	FTEAGLKEL
Q14494	KYLTEGLLQF	Q15833	SLIRNLEQL	Q68DK2	ILGLQSPPV	Q01543	VLLSHLSYL	Q99816	IYLPYLHEW	Q15650	RLDETIQAI	P14384	SLIEYIKQV	O94832;B0I1T2	KYMDINFDF	P12270	GMYETPLFL	P17858	NGKPISSSY	P46721	IPFFFLPNTL	Q99741	ILQDRLNQV	P62841	EMVGSMVGVY			Q2PPJ7	VLDKLLENI	A0AVK6	QAPSGPSYAIY
Q06323	LYDIILKNF	A6NIH7	IYSIDFTRF	P62906	SLIKQIPRI	Q8N4S7	ALLGGLVNV	Q99698	SLLPLVWKI	P50990	KQYGNEVFL	Q9Y5K5	NYLPFImEL	Q709C8	TYISWKEEL	P62899	LVTYVPVTTF	Q9BZD4	MPVNSEVMY	Q9UGH3	LPISPTFVGY	Q05193;P50570;Q9UQ16	VYSPHVLNL	O60271	VDISQTGVY			Q08334	LAPKIENEY	O94768	LATDFIQSL
Q9Y6A5	KLVEFDFLGA	Q9H6L2	TYIPPLLVAF	Q96MU7	RYQEVDRRF	O43524	GALGGSRAL	Q9UKF6	YWQNHPEL	Q13042	RYLSKATTL	P39687;Q92688	KLLPQLTYL	Q9H497	RYLDLLTTW	Q96AB3	RLLEVPVML	Q9BRJ7	YAANPGQLF	Q14974	LIGDLCTAF	P63010	TLLTAIVKL	Q99741	ILQDRLNQV			Q9Y2I1	FADGHVLEL	Q14592	FIVEETLPL
Q14694	GIFGGHIRSV	Q5UIP0	KLISELQKL	Q8IYS0	ILLQGRLYL	O75683	RLHEKIQEA	P78344	FLLQDTVEL	P13073	VYGPLPQSF	P07902	FLFDNDFPAL	Q8WVX9	NPFHWGEVEY	O95243	DLRKEDVAM	Q8NDX1	FQAPTAKEM	Q8N2C7	LALWDFLDF	Q15833	ILSGVIRSV	Q8N695	VMQGGISTIL			O00257	HPYQPDPKm	P48556	LAKQVIEY
Q9H223	RLPEIYIQL	O60271	VDISQTGVY	P51531;P51532	QLSEVFIQL	Q6IE37;Q6IE36	AILAYAFAL	Q02809	NYIPRFWTF	P56557;O95807	VYPGLAVFF	P04406	DPFIDLNYm	P31350	FPIEYHDIW	Q8N201	SPHGGALVM	P16885	IYDPNLAFL	Q86U17	LPRFSISGTY	Q02127	YAEGVRVL	Q15758	FVFPGELL			Q8N752;P48729	RYASIHL	Q7L591	TPIKDGILY
Q92565	EYPILEKEL	Q9Y678	ALVSSLHLL	Q9NZL9	ILYGEVEKL	Q6UWL6	VTLSASPHTV	Q8NFH4	KLLFWVTEV	Q9BQ52	AIAPIIAAV	P08311	KLLDQmETPL	Q8TDS5	PWTSNTVFL	Q8TET4	HVASQPVM	P0C7M4;Q9BQY4	SEKEPGQQY	Q96GC6	ALDTNQVLL	Q8IWZ3;O75179	YAEVGRVL	Q14320	AASEAGRAM			Q9Y6X3	VLLGHIFYV	Q7KZF4	FQKVITEY
Q8NEA4	RILDYVINL	Q14181	GLTSTDLLFHL	Q5T4F4	ALLGYLQEV	Q15622	LFAGFENFLL	Q9Y385	NLFEWHFTV	P98171	LIVQPDRVF	P34897	ALLERGYSL	Q92901;P39023	FIDTTSKF	Q9UBL3	LPFmTNYSF	Q00839	SQHYHQGYY	Q9H4A5	TLMEEVLLL	P15927	TLVDEVFRI	P01892;P30447;P05534;P18462;P30450;P30456;P30457;P01891;P10316	VmAPRTLVL			O15270	ALGPTGRGV	Q9NTJ3	DPFSEGIMF
P62699	FLFNKVVNL	Q9ULL0	SLSLmVESL	Q96GC9	YLGPHIASV	P09668	VALYNPVSF	Q9Y4A5	YIIRIYQEL	Q86VD7	YGFRGEAL	Q9UJF2	VmLDVPIRL	Q12824	RYPSLWRRL	Q6P1S2	MAIAGImLL	Q9UBU8	LQKANQEQY	P07237	IPFGITSNSDVF	Q9NZU5	GLLENELKL	P17927	IPYGKEISY			P49754	RYVEIVSQF	P04222;P30504;Q9TNN7;Q29963;P30505;P30508;P30510;Q29960;P30443;P04439;P13746;P30512;P16188;P16189;P10314;P16190;P30455;P30459;Q07000	VMAPRTLIL
Q8TCG1	KAIEVLLTL	Q9HCM3	VIANKNTPSL	Q9UN86	RYPDSHQLF	Q92667	IYAPPLPSL	O94832;B0I1T2	KYMDINFDF	Q14166	KYIESPVLF	Q5RKV6	ALmPVLNQV	Q16612	VYYPELFVW	Q8TBN0	MLQAEVTAL	O00267	YGSGSRTPM	Q8TET4	MPPLFSLGY	P49327	DGFKEQGVTF	Q05940	FAKNIYGLI			Q92888	KYPLLLQSI	Q15155;Q5JPE7;P69849	KIAPNTPQL
P11387	SQIEADFRL	P50213	FATIKDGKSL	O95361	ATAQPPAPL	Q8NFQ6	LLISTDLKY	O00159	KYMDVQFDF	Q9UKZ1	mLAPPREL	P12270	GmYETPLFL	Q93008;O00507	VLSELLWQV	Q14CB8	LIASCHTKSF	Q9H0D6	MPRGSGTGIY	Q13530	YSYSLFHLM	Q6ZMD2	RYLGKNWSF	P62829	TVKKGKPEL			Q8NCD3	YLTQVDILL	Q9BRV8	SLVDQSAAL
O00203	KmVSIQITL	Q8NEZ3	ALFEGKVQL	P55160	RMLDSVEKL	Q99590	NIFPYPVGV	Q9Y520	FYMDTSHLF	Q5T4F4	ALLGYLQEV	Q6PI26	NVHDImVSF	Q86VV8	GLWGTVVNI	Q562E7	FMQEVAAQNY	Q96CJ1	SGHPTMTQY	O75448	ILLEGTMNL	P36956	YLPPGFLSA	O60242	mTGNVVASI			Q9Y4A5	NPADSISHVAY	P60660	KVLDFEHFL
P46060	RVIGTLEEV	O75031	VLLDTILQL	Q92797	KYPKVWEGF	Q9BVT8	LGLAGFTLLL	Q709C8	TYISWKEEL	P61221	YLIDEPSAYL	Q9NXF1	TLSDImVSL	Q13505	NYVEVTRKW	Q9UKK3	FPELDSPQL	P52292	QNHENESVY	Q9H7B2	RPFEDQTSL	Q9Y5Q8	YADPTKRLEL	P18583	FPESSAIEAL			P49327	FLFDGSPTYV	O96028	KAMEAASSL
Q8WWB7	HPmNDPTRTF	P01031	MVETTAYAL	Q92973	AYILDTLVF	P06737	FPDQVAIQL	Q8WYP5	GLMEDLLKL	Q10713	MVEIITKEF	P11473	LPHLADLVSY	Q15629	KYQKGFSLW	Q6KC79	MPYSHPSSY	Q92542	GADPGSRGL	O43684	YQHTGAVL	P38646;P54652;P11142	LLDVTPLSL	Q5VZF2	YPVSSSIEL			Q13547;Q92769	EYSKQmQRF	Q5SVZ6	MDKIHGQAY
Q66K14	FLLGKEVSL	Q00341	GLLERVKEL	Q5PT55	ImmPVNSYI	Q58FF7;P08238	ILDKKVEKV	Q7Z392	KLWADRISL	Q16654	FPDQPIHIV	Q8N3U4	TAADIFKQY	Q96HW7	ALQEKLWNV	P53680	VYTVVDEMF	Q13263	DPVEPHGEM	Q01543	VLLSHLSYL	O75420	LSMKTLLEL	Q86VL8	FALSGPLFL			Q5SXM2	TPAPPTHAL	Q8N1W1	ALTAGALPAL
Q9NR97	ALDLSLNSI	P56524	SLASVFVRL	Q00325	KYKGIFNGF	P11021;P34931;P08107;P54652;P17066;P11142;P38646	EPTAAAIAY	Q96BD8	mPFITCDEF	P46781	RLFEGLL	P00403	LPIEAPIRm	Q96E22	GLYELVWRV	P28066	EGRLFQVEY	Q9C0F1	TPRASTVNY	Q9UKI2	SLLDEVLNV	P04843	VLMLQEPLL	Q5BJD5	FAIPGSIFL			P41226	MPHVTEAY	Q13496	QPNPVEQRY
Q9H9K5	NYALLQLTL	P16885	VYLHDFQRF	O75182	VFTEVANLF	Q6ZSS7	VTIVDTVTL	Q9H497	RYLDLLTTW	P10696	mTEAALLLL	Q8N766	YPSKQFDVL	Q9H0Z9	HPTLIQRTY	Q9UNL4;Q8WYH8	MPVDPNEPTY	Q8WXI9	VIAPNPAQL	O94826	KYMAEALLL	Q9BUI4	IAHDTGTSL	Q92794	NTLMNSY			Q14693	LPLLPNVSY	Q9NTG1	QANQALQEY
Q13635	EAmFNPQLm	Q8N387	AILGVSLLTL	Q7Z7A4	HPYIYRVTF	Q9H0D6	SAPPPVTY	Q15027	TYLDIFRDF	P58004	SLAELIQAL	P31949	FLSFmNTEL	Q8N5C6	VVLKDEFSSF	O60830	PFLEDPSQL	Q96MG7	DPKDWPAQY	Q15154	LPDEKVELF	O96028	KAMEAASSL	P31943;P55795	EGRPSGEAF			A8MWD9;P62308	ImLEALERV	O14964	MPAAGGVLY
Q13541;Q13542;O60516	TPGGTRIIY	Q8N612	WLGVPALAL	Q9NRB3	LYEADFVLF	Q8TDX9	LSVVGVSLTY	Q5VW38	GLWKDSLFL	P35579	KYLYVDKNF	Q13547;Q92769	LPHAPGVQm	O94955	KYFGGVLEYF	Q96T88	YPENGVVQM	Q9P2X0	EVLWPLPAY	O95361	ATAQPPAPL	P29401	VATEKAVEL	Q9NZN8	FPALPGSSY			P49588	NTIDPSHPm	O00124	LAVEGGQSL
Q8TEM1	VYVSDIQEL	Q9H081	TYEAQFFGF	O14791	FLGENISNFL	P14625	ALKDKIEKA	Q9UIX4	RYLQKIEEF	Q9P2D8	VALGDKPPPL	Q15437	mPQFSTIEY	Q8IV08	FLWEYGDLHL	P84098	LMEHIHKL	P39023	FGHGRFQTM	P52907;P47755	VFNDVRLLL	O76003	EVRQGLKAY	Q01543	TLYNTEVLL			P62906	IPHmDIEAL	Q6IN85	NYIINKDIL
Q9BXW9	SYPKIIEEF	Q9Y493	HQQPmQLIF	Q16621	LYRDIFQHL	P13498	AYSIVAGVF	Q8WVX9	NPFHWGEVEY	Q8NF37	TLFPVRLLV	Q9H3U1	GVmESVIAL	Q01826	IYQWVRDEL	Q96SK2	VLAWGLLNV	Q9NQ55	AANPHSFVF	Q9UNL4;Q8WYH8	MPVDPNEPTY	O60671	IFGSSPMPGTL	P04350;P68371;P07437	RYLTVAAVF			O43283	AQENSPHPTY	Q8IUR5;Q6ZXV5;Q5T4D3	PFIPASNLFF
Q99973	RYPSNLQLF	Q14527	SYPTFFPRF	Q5JNZ5;P62854	YVLPKLYVKL	O75197	FALTLSGDTL	P31350	FPIEYHDIW	P36873	SIIQRLLEV	Q9H2C5	mLAATDIAL	P12980	KYIGFLVRL	O75369	YPNSGSVSAY	Q04637	AGHLSTAQY	O60830	PFLEDPSQL	Q92547	RPNDTNREY	Q9HAS3	LVSFGGLImY			P15927	MPLEDMNEF	Q5T4D3;Q8IUR5;Q6ZXV5	PFLPASNLFF
Q6AWC2	SLIENQILL	Q8NG08	mLKEIEEIL	Q93096	RPAPVEVTY	Q9H081	TYEAQFFGF	O75643	VYMDWYEKF	O14791	FLGENISNFL	Q13901	YPVEIHEYL	O94985	ISNEFKVEV	Q829	FPHGQTYWY	Q9NVP1	FQGASNLTL	P16885	IYDPNLAF	Q68DD2	EAPFEVLKM	P49588	NTIDPSHPm			Q92835	YLLDQHILI	Q15008	RYSVFFQSL
Q15427	KLYGKPIRV	P05107	SMLDDLRNV	P28482;P27361;P31152;Q16659	KYIHSANVL	Q15437	MPQFSTIEY	Q8TDS5	PWTSNTVFL	Q8WTW3	RYSPVLSRF	Q9BQ04;Q9BWF3	KLHGVNINV	Q86V97	VYNPVRAEW	P98179	NPEHASVAM	Q2TAY7	DVIRLIMQY	Q9HA47;Q9BZX2	VYPADVVLF	Q9Y320	VLAPLIALV	P33993	EAWASKDATY			P69905	STVLTSKY	P26358	VYLPPEAFTF
Q9BVK6	SILQTLILV	O15528	DYIIPKNTL	Q92900	TPYEGQRSY	P51665	LPINHQIIY	Q92901;P39023	FIDTTSKF	Q9P2G4	RLLDFPTLL	P43308	YAVEGRDLTL	Q9P000	RLVDLDWRV	Q9UKI2	LPLLSPVTF	Q9UBU8;Q15014	HPDAPMSQVY	Q9Y4C8	FLIDNGVSL	Q9H0X9	FVLEPRSFL	Q8WUM4	LVKFIQQTY			P42356;Q8N8J0;A4QPH2	IYSTAFDYF	Q8NB49	SLLEQHINI
P27708	GLIDVHVHL	A6NFC5	LAQSVSLLL	Q99613;B5ME19	SLDQPTQTV	Q6UW02	IPRETLVLY	Q9NQ34	TLWGGLLRL	Q969X6	LPNDKTLLY	A8MPP1	QLAQFVHEV	O00541	QPIVWITPY	Q9Y3Z3	TAIDDMEAY	Q9Y244	APLKLQMEF	Q14643;Q14571;Q14573	IFGVIIDTF	Q53EL6	ALDKATVLL	Q99615	EAKREAETF			Q9P2G9	WLDETLAQV	O75170;Q9UPN7;Q5H9R7	ALMDLLLRL
Q14160	KLLEVNGVAL	Q8WWH5	SLFPAELAL	Q6P1K8;Q13888	FPQHTIASL	Q9H8H0	IPAQHITLF	Q12824	RYPSLWRRL	Q9BVK2	FLDPNNIPKA	O95166	KYPDRVPVI	Q9NP61	FASHVSPEV	Q9UBK5	SPAQEDGKVY	Q09666	MPKFSMPGF	P42704	TPVEKLTDY	Q9Y508	ALAPGVRAV	Q18PE1	YGAVPSGFIF			Q13107	ALYGQPLLL	Q71RC2	NPHQQYSVY
Q6PI26	ALAEALKEV	P39687;Q92688	KLLPQLTYL	O95298	FPEEDKKTY	P26641	FPEELTQTF	Q16612	VYYPELFVW	Q92499	LIVEPSREL	Q9Y4A5	RYFENPQVI	Q9NVR0	RYNPNLNTW	P82930	VPKHEEEAF	Q9H6K1	FLDMTNWNL	P07741	FPDFPTPGVVF	Q15046	HLTDITLKV	Q562R1;P60709;P63261	YASGRTTGIVM			Q9BY07	LFSGQPLII	Q9NY61	LPQPDVFPLF
P09326	IASWLVVTV	Q9BZJ0	RFEEKHAYF	P42166	TPFKGGTLF	O60664	AAEKGVRTL	Q93008;O00507	VLSELLWQV	Q9NVF7	ILAAVETRL	Q9HCU4	PFIASSSVLF	Q86V97;Q8WVZ9	VYKPAQNSW	P31943;P55795;P31942	QGRSTGEAF	Q9NSV4	NPVSWVESF	Q9GZY6	LLWPGAALL	P28749	QPQANSHVY	P46379	mPVGPDAILRY			P23396	FPEGSVELY	Q86UB9	FPHADTIIY
P42696	VLFENTDSVHL	P13747	mVDGTLLLL	Q9H2Y7	IPYQDRESY	P46781	GLAKSIHHA	Q9HA64	HYLNHWNHF	Q9BQI3	RYLNEFEEL	P04843	VLmLQEPLL	Q9BXL6	KVLQAQV	Q03405	QGNSGRAVTY	A6ZKI3;Q9BWD3;Q17RB0	NPIPFPETF	Q96CW5	AVFDQIIEL	Q9BWG6	RALDHYLTL	Q9UBD5	FIIISSQHL			O14964	mPAAGGVLY	P34931;P54652;P11142	DAAKNQVAM
Q8IXZ3;P0CG40	RLGPAGASL	P78527	EVLGLILRY	Q5SYB0	LmLQDRESY	P13995	ILADIVISA	Q15417	YPDEYHGEY	Q9HCE7	LLENEGTVY	Q00341	mPKVHIEF	Q9NVF7	KVIDEIYRV	Q9NV31	ALLDKLYA	Q6N075	FPAEWIPATF	Q9C0E2	SIISNLITV	P33991	SILEHQIQV	P62917	AmNPVEHPF			Q99704	mDGAVMEGPLFL	P27797	mLLSVPLLL
P26373	TQLTGPVmPV	P29016	AIIVPSLLLL	P23921	SPVSKGILQY	Q6NUQ4	SLQETIQSL	Q15366	FPMTHGNTGF	Q9H0K1	TLSEVTNQL	Q14353	KYSDITImF	Q86U44	DAHPTLVTY	A3KN83	GLIGVGLINV	Q71UM5;P42677	FSHAQTVVL	P49790	SPFYPGKTTY	Q9NQZ5	RPITGTHLY	Q96KR1	FNDPKEm			Q68EM7	EYGKFFVTL	P52292	LPIVTPAL
P08246;P24158	VLQELNVTV	Q7Z6B0	SLSSLELFL	P29353	RVPPPPQSV	P61024;P33552	EPEPHILLF	P33993	EAWASKDATY	Q8NG06	GLLEGVRGV	Q6PCD5	VLmEmSYRL	Q5VWN6	LPFPGRSASY	Q8N108	MPIHELLSLY	P04035	VFSTVVIHF	P62324;P78543	TLWVDPYEV	Q9UHL4	APDPGFQER	Q6PCB8	mPVEKNITL			Q8IWR0	HPLEGTHEL	Q96G74	ASSPEHPEL
Q8TBC3	IYYVDVQKF	P42575	KLLQLQEVF	P60228	YSDDIPHAL	Q96IP4	VYGDFQEAF	Q9Y2M5	RYNPRTNQW	P39023	NPLGGFVHY	Q6UWP7	AVHDITVAY	P05496	SPVNSSKQPSY	Q13571	SYIELPAYL	P37268	MPKMDQDSL	Q9H8X9;P0C7U3	LFPVQVQTL	P50452	EVNRTGTQY	Q15038	SAAFPGASL			Q05086	TYKVISNEF	A6NFC5	LAQSVSLLL
P57678	GLAKAVASV	Q63HM2	SLQELLIQV	P11473	LPHLADLVSY	O60830	ALIEGVGILL	P61204	GLYEGLDWLA	Q8WUM0	FLmDFIHQV	Q9UBU8;Q15014	HPDAPmSQVY	O95273	RLNEAAVTV	O15121	SMTLAIHEI	P26196	MVIVPTREL	Q9P2J5	TPISEHAVF	P06737	DLFKDIINM	Q96T23	EPIETKFY			P05109	KYSLIKGNF	P30685;P18464;P30490;P30491;P10319;P30498;P30499;P30501;P04222;P30504;Q9TNN7;Q29963;P30505;P30508;P30510;Q07000;Q95604;Q29865	HPVSDHEATL
Q6UW02	KLYEEINQV	Q9H816	KYLLTPVNF	Q02127	YAEGVRVL	Q13547;Q92769	EYSKQMQRF	P10809	FGADARAL	O75448	ILLEGTmNL	O76062;Q14739	HPNYLGDLIm	Q6NVV1;P40429	KYQAVTATL	P35610	VPIPTVNQY	Q9UMX0;Q9UHD9	SAMSNPRAM	Q8NC69	TLPLDFKEF	Q63ZY3	RLLDYVVNI	Q99700	HPSHVQPAY			Q8WVX9	VPVDVVVNm	Q96IZ2	YPKVLDTVI
Q9P0I2	LLLDSNIRL	Q6GYQ0	LIATITHLL	Q8IWZ3;O75179	YAEVGRVL	Q9UKV0;Q7Z5L9	LLIQQQQQI	Q92879;O95319	VFIDKQTNL	O75312	DALVITHY	Q8N752;P48729;P48730;P49674	DQmISRIEY	Q99590	LPADVQNYY	P16885	IYDPNLAF	Q92841;P17844	LPKFEKNFY	Q9UBQ0	DVKVERIEY	Q99684	GLYERPTAA	Q8N960	MEVFLPQSY			E0CX11	FTLGNVVGmY	P61586;P62745;P08134	YPDTDVILM
Q9HCE5	IYKDSSTFL	Q8IZS8	FLKAGDKENI	P06737	HPALAIPEL	Q7Z5L9;Q9UKV0	ILLQQQQQL	Q8IX04	IYLPYLQNW	Q9UGI8	LAGEIYVmV	P48730;P49674	RYASINTHL	Q92888	VPVPPNVAF	Q14676	MPVPTTPEF	P42357	HPSEIAESHRF	Q9Y4G6	EFVSIPAQI	P39687;Q92688	KLLPQLTYL	P25788	YmIDPSGVSY			P53680	VYTVVDEmF	O75348	VLDNLLAFV
P42226	SLTGRLDEV	A6NGB0	YTLSPLLEL	P09234	YLTHDSPSV	Q8N201	SPHGGALVm	Q86VV8	GLWGTVVNI	P11831;Q02078;Q02080;Q06413;Q14814	GImKKAYEL	P11047	YPSETTVKY	Q9NVK5	SLIEQTTAL	P41226	MPFAPAIQTF	P50990	LAQTTRTAY	P36959;Q9P2T1	GYSEHFVEF	Q68CP9	SAHSHFISL	P10644;P31321	LIYGTPRAA			Q9UJW0	MPLAFSDKY	Q01543	VLLSHLSYL
O95477	SILSNIHEV	Q1EHB4	FISSGIGVF	P61421	LYPEGLAQL	Q9UH99	GLQQELAAL	Q13505	NYVEVTRKW	Q02078;Q02080;Q06413;Q14814;P11831	GLmKKAYEL	P28074	NVADLHEKY	P56192	PYVNNVPHL	Q66K64	YPFPTFQPAF	P62906	IPHMDIEAL	P48029	LVYNNTYVY	P43686	LPLTHFELY	P62191	VEKAPQETY			P40222	ALRDVSEEL	Q92620	VLFGLLREV
P31689;Q8WW22	SPmDIFDmF	Q9BV81	LFTGGLIGGLF	O15479	GVYDGEEHSV	P12004	SmSADVPLV	Q9UJV9	VLMDLKALL	Q5JPI9	VYERELQTF	P33993	RLAQHITYV	P28223	FLVMPVSmL	Q9NZD8	IPVTIMDVF	P18621	MSSPCHIEM	O94782	KLFQGQLVL	P23528;Q9Y281;P60981	APLKSKmIY	P42892;O60344	FPAGILQAPF			P05107	GmDRYLIYV	Q9HBR0	FPSNLVTEM
Q8NI36	AYGNVFSAF	Q15437	MPQFSTIEY	P49588	IPLDDPTLLF	P14923;P35222	LATRALPEL	Q15629	KYQKGFSLW	P49327	DGFKEQGVTF	Q96D46	IPKQVSISF	Q13541;Q13542;O60516	TPGGTRIIY	P11831;Q02078;Q02080;Q06413;Q14814	GIMKKAYEL	Q13155	LPNVHGRSY	Q9Y548	IYIPTAILW	P24158	LLLSGAARA	Q15382	DINGYILVY			Q04637	VLmTEDIKL	Q9NZJ0	LPLPSNTPTF
Q8NFZ5	SLANETHQL	Q9BQI4	IVYARVLAL	Q6PCT2	VGDPSVHLL	P35222;P14923	LATRAIPEL	Q9H3S7	VLDQFmDSM	P08579;P09012	NQFPGFKEV	O75083	DASKVVTVF	Q8TEM1	VYVSDIQEL	Q02078;Q02080;Q06413;Q14814;P11831	GLMKKAYEL	O76062;Q14739	HPNYLGDLIM	Q03933	SLWKEVSEL	P08311	KLLDQMETPL	P50281	LPASINTAY			Q7Z5L9	IPmTPTSSF	Q99816	IEDTIFY
O96019	mPTVHYEF	P62736;Q562R1;Q9BYX7;P60709;P68032;P63261;P63267;P68133;A5A3E0	VAIQAVLSL	Q8N3U4	TAADIFKQY	Q9HD20	IAAPFTSKL	Q9BTY2;Q9NYG8	LLPPPPCPA	P62906	NmVAKVDEV	Q9Y646	SPHTGIQEY	Q5EBM0	LLKPDLILL	Q15366	FPHTTPSM	Q14534	MPRNLREY	Q8TEL6	KYINTDAKF	P49368	LLDPMGGIVM	Q00610	KSVDPTLAL			Q8N468	LSSTFPSmL	Q9NQW6	FVLDKVPFL
Q9Y520	AYSVEHNQL	P14735	FPIPDLQKY	P05107	FQTEVGKQL	Q9H254	KATLADIVEQL	Q3SXM5	KLWDIINVNI	Q00610	KSVDPTLAL	O15427	YAFPKAVSV	Q13574	IYILDPELL	Q96A08;P33778;P62807;P58876;Q93079;P06899;O60814;Q99880;Q99879;Q99877;P23527;Q16778;Q5QNW6;Q8N257;P57053	HPDTGISSKAM	Q8WVC0	EPRPFDPQY	P63146	RLQEDPPVGV	P23921	IPDDLKQLY	P17927	VLFPVNLQL			Q96CB8	LPmADLSSF	Q10713	KYLSGIAHF
Q6IBW4	LFIATSQKF	O14827	DHQPKVAQY	P62987	IIEPSLRQL	Q9NZU5	GLLENELKL	Q96HW7	ALQEKLWNV	P23921	SPVSKGILQY	Q6WKZ4	LPKKEGLSF	O95931	VVKAGAPEL	Q8WWB7	HPMNDPTRTF	O95864	PYNHQHEYF	P20073	YPQPPSQSY	P61457	NLASFIEQV	P13639	AYLPVNESF			P19113	FSRFPEDmm	P16278	EPWPGQYQF
Q9BV73	SLQEVAmFL	P62244	VLADALKSI	O43920	KYTPPPHHI	Q5S007	QFNLSYNQL	Q96E22	GLYELVWRV	P29353	RVPPPPQSV	Q7Z6J4	SVSNLVTVF	P17181	VIQDYPLIY	P49736	HPVSREWTL	Q99707	HAIKSGMDM	P48556	LPAKDIQTNVY	P20700	RLAVYIDKV	Q9UBG0	LPRAEQSSF			P30291	RYTTEFHEL	O76074	QVLLDLASL
P05455	VPLEImIKF	Q01826	IYQWVRDEL	P30291	RYTTEFHEL	Q00688	KLLGNIKNV	Q9UPU5	KVLDVLWEL	P09234	YLTHDSPSV	P51854	VSTEHAVAL	P11021;P54652	EPTAAALAY	A6NKW6	MDATQIHIAY	Q9UN86	SGKPQEAVY	O15371	SQFGGGSQY	Q5XPI4	NLFDRVVTL	Q9NYU1	YAEMGTRTF			P61421	AYLESFYKF	Q15049	EPFREELAY
P25090	LFYGKYKII	Q5T011	FLHDLPPLF	Q9NXW2	RLSEVQASL	O60566	YLHNQGIGV	Q9NR82	ALWWGTITL	Q13569	KYQPRIAVF	O43399	HDVQVSSAY	Q9BXW9	SYPKIIEEF	P61421;Q8N8Y2	YMIDNVILL	Q7L2H7	MDKNTPVRY	O60688;Q96QA6	HAFESSQKY	P50213	FATIKDGKSL	P35610	YIDEGRLVL			P42338	YPDQYVREY	P49588	LACKmALEL
O14981	SLADVHIEV	Q9NX01	SYIPSTVFF	Q13569	KYQPRIAVF	Q13573	RYTPSQQGVAF	O00160	LYARLFDFL	Q04637	FVAEQKVEY	Q9H3H1	RAVPVGSGL	Q8N163	ALDPELLLL	Q5VZF2	YPVSSSIEL	Q5T4D3;Q8IUR5;Q6ZXV5	PFLPASNLF	Q9BUH8	FPAGFQHEAF	Q9UQK1	IPTEQKIEF	P04792	RLFDQAFGL			P49406	RLDDSLLYL	Q9Y366	FVYPFGATL
P13498	AYSIVAGVF	Q6R327;Q9UI26	ALITTILHL	O95147	TVADKIHSV	Q14103	TPEEKIREY	O00767	RYAVVLTW	Q92508	FAEGQGRAL	P20700	VYIDKVRSL	Q6N021	VKDFTSF	P31949	FLSFMNTEL	Q8IUR5;Q6ZXV5;Q5T4D3	PFIPASNLF	Q96RW7	MHPRTTFLm	P05107	SMLDDLRNV	Q9UIV1	FPVIYDVKY			O95302	TLLDSTWNL	Q8N3U4	TAADIFKQY
Q9Y3Z3	TAIDDmEAY	Q9UI26	AILTTLIHL	Q9UQE7	KLDQDLNEV	Q9NVM9	SILEDPPSI	O75132	NLWSLVAKV	Q96QK1	FPDEFHLQTL	P63146	RLQEDPPVGV	O95147	TVADKIHSV	Q9Y4H2	EYTLMRATF	Q9H7B4	LPDINIYQL	Q9BRV8	SLVDQSAAL	P46779	LIKRNKQTY	P55061	YVHMVTHF			P04843	FLLALEPEL	Q5H9R7	RVSDINFTL
Q9NZN4	ALASHLIEA	P31948	KLLEFQLAL	Q93009	TYLEKAIKI	P49327	FPQLDSTSF	Q9H6A9	KLWDLLYKL	A2RUS2	IYIINVHSm	Q68CP9	SAHSHFISL	Q9Y3B4	KYGPIRQI	Q13362	IYPEVVHMF	P49368	KAISRWSSL	P24539	IYVISAETF	Q9NQX7	DPADIIHDF	Q99460	ILDAGGHNV			P52948	SPVEAVFSY	Q9NZM4	KAFASNLPTL
Q14103	TPEEKIREY	Q5S007	LLEKFQIAL	Q9P258	VPSPAQImY	P22914	MYILPQGEY	Q8N766	EWASRFWLW	Q7Z388	NYSPYVNYF	Q9H0H5	HVIENSF	P30685;P18464;P30490;P30491;P10319;P30498;P30499;P30501;P04222;P30504;Q9TNN7;Q29963;P30505;P30508;P30510;Q07000;Q95604;Q29865	HPVSDHEATL	P41214	SYPDLLPTF	P35606	TPNEERNVM	Q96T88	YPENGVVQM	Q15072;Q9UJL9;Q8TF47;Q9BRH9;Q86TJ5;Q3ZCX4;Q5MCW4;Q8N3J9;B4DU55;A8MT65;P17020;Q9UC06;Q15937;P17097	KAFSQSSSL	A5YKK6	YPNSHTHY			A8MTY0	KYVKDFHKF	Q9NRL3	EPAHIVASF
O75915	RLTDYISKV	Q969N2	FYNLLTRTF	P52701	HPDSRAImY	Q5TBA9	KLIGQVHEV	P13639	ILTDITKGV	Q15018	ALQEKVQAV	Q8N752;P48729	RYASIHL	P09668	VALYNPVSF	Q2VIR3;P41091	ILQNKIDLV	Q13573	MPVRAADKL	A6NKW6	MDATQIHIAY	P25685	DPHAMFAEF	Q96B02	YPFDSPQVmF			P61769	IQRTPKIQVY	P51531;P51532	ILQEREYRL
Q93074	SLLENIAKA	P62906	VYNIHLAVNF	P00403	LPIEAPIRm	Q14562	HAFGGNKASY	O95997;Q9NZH5	DAYPEIEKF	O14980	FLQEYVANL	Q9BZE1	RLLEGVKQA	P11021;P34931;P08107;P54652;P17066;P11142;P38646	EPTAAAIAY	Q96PN6	LLKNLENLV	Q9Y5W9	TVSDAILRY	P06400	QPSENLISY	Q8NBM4	KMFQVHQV	O95243	DLRKEDVAm			Q9BTV4	FTNEGRAL	P17676	RAIDFSPYL
Q8NGI2	IPFTFLTKL	Q8NBM8	ALHDQLFYL	Q96H55	FLGGEVLLY	P10155	HPAIALREY	O95251	NPVDIVSTL	P05154	FIVDNNILF	Q96B01	KLYQRDLEV	O75426	ELVEHIISF	Q6GQQ9	KFIFVGTLKm	P08670	QAKQESTEY	Q9NQ55	AANPHSFVF	Q9NX24	EVQSLPLPL	Q9P0I2	mPADTNKAF			Q13045	SLFPGKLEV	Q8TAS1	RMFDGKFVV
P48552	ALSEQILmV	Q70J99	RWFQPAIPSW	Q96RD6	FCDINILAm	Q6P4F7	HPDSVSL	Q13596	RLPPPFPGL	P09234	SLIDKTTAA	Q8TEW8	RTQEELVAm	Q7Z4P5	EPRPPRAF	O95352	IPMPGHPVNF	Q5M775	SPMQRHSTY	Q8WZ42	GPFSEPSEFY	Q5VU65	SPLTPGLAI	Q9NXR5	VANGAHVDL			Q9NVR0	RYNPNLNTW	Q14997	FLQPELVKL
P14314	LPLLLLLPm	Q32P28	FPWELDPDW	P98171	LIVQPDRVF	Q9BXB4	AVEEQRSVI	Q9Y2K7	KYNFVTF	Q9Y5T5	VAEENTRVL	Q9Y679	TLAQRVKEV	Q8N2S1	HPRLDRQATY	P78396	SLMEPPAVLLL	O14681	EAKTPGKAY	Q86WD7	IPRFSISASY	Q99622	FVLPVATQI	P27824	APVPTGEVY			O95373	FAVGVQQVL	Q9UP38	FAEDGARTV
P69849	ALAGVSFEI	Q16763	FPASPPKGY	P55160	RmLDSVEKL	Q9NRL2	FANGHVNSV	Q5JTH9	RPTDVAISF	Q9UPW0	HPESVSQSL	Q9H5I1	RYGNVSHF	Q9UIG0	KLSEIPLTL	P15498	FLLDKALLI	Q8WVX9	VPVDVVVNM	Q8N7S6	VQDCILTAL	Q15622	LFAGFENFLL	P11766	VPKLVSEY			Q969F9	KYQIINEEF	Q5TAX3	DPRVQYLGY
Q99570	AYAENIALL	O15027	GLWGHALLL	O75460	TLDGSLHAV	Q96K17;P20290	KLAKLQAQV	Q96SN7	LFLAEVVLL	O95243	DLRKEDVAm	P43246	RLYQGINQL	Q8IXH7	NPADITVLF	Q9Y240	FLLSRDFEA	Q8N0X7	IPNGVQIFF	Q13569	KYQPRIAVF	Q9NUR3	YGFVSALVF	Q9NV31	ALLDKLYA			O94832;B0I1T2	KYmDINFDF	Q9Y5T5	VAEENTRVL
Q8IX12	SLSGELREV	Q9BRQ5	RYVELAWGF	Q96CB9	KYGALVNNF	Q7Z589	TAVSDILKm	Q99613;B5ME19	SLYDYNPNL	Q9P0I2	mPADTNKAF	O94826	KYmAEALLL	Q8NEZ3	ALFEGKVQL	Q8N960	NNRIADLSY	Q15532	YPQGQGQQY	Q9GZM5	FPQKIAGELY	Q5PT55	ImmPVNSYI	P62136;P62140;P36873	KYPENFFL			Q9H223	LPLEEAYRF	O75935	ILAEEQFIL
Q03001	IQGSELPEL	Q6ZMD2	RYLGKNWSF	Q7Z7H5	QLLDQVEQI	P11388	KLDETGNSL	P51665	LPDVSLQEF	Q9H0E9	DPHTVTVSm	O15372	RLTPKLmEV	Q99973	RYPSNLQLF	P06400	QPSENLISY	P61769	HPAENGKSNF	Q5BJF2	LPFFPIATY	Q13423	NLLTIVGAL	O43432	VLLSEILHL			Q9P258	VPSPAQImY	Q9NTJ3	HYKPTPLYF
Q15155;Q5JPE7;P69849	KmmDVTVTI	P50897	FYAHIIPFL	Q58FF7;Q14568;Q58FG1;P07900;P08238	FSVEGQLEF	Q8IX12	SLSGELREV	Q9ULJ7	LTPLEAQEF	P18074	RLVEGLREA	P35556	KLmPGTYTL	Q6AWC2	SLIENQILL	Q7Z5L9	IPMTPTSSF	P46721	IPFFFLPNTL	O95907;O15427	FPKAVSVF	Q9H0H3	EFLEKNLF	P19105;O14950	MMNEAPGPINF			P52701	HPDSRAImY	Q969V3	FLSTLEHHL
P05107	SmLDDLRNV	Q8IWI9	SLLNEIAFL	Q8N766	YPSKQFDVL	O94819	ALDGHLYAV	Q6IN85	NYIINKDIL	Q9GZT9	NPHEVQPAY	Q9Y2I2	MILEKSLDY	A5YKK6	RYPNSHTHYF	O15533	MPAAQEGAVAF	P09429	MAKADKARY	P43308	RLLSFVVLA	Q9UHH9	SLIDIVTEI	Q9NX24	EVQSLPLPL			Q5JTH9	RPTDVAISF	Q9ULK4	FASFPHMVL
Q12770	VYIDQTmVL	Q8NF37	TLFPVRLLV	O15530	YVDPVNKVL	P63010	KLHDIQm	Q5BJF6	KILDLETQL	P52952	AAFKPEAY	Q96NX9	HLVGGLHTV	Q16850	TPVFGKGVAY	Q7Z403	LPYNMPLAY	Q01826	VSTPISPQL	Q6P2H3	RYLADLPTL	P25440	TAAPPAQPL	P30679	RYLDEINLL			O15479	GVYDGEEHSV	Q8N684	DTYmKASAPY
O75934	VYNENLVHmI	P62241	RKPYHKKRKY	P31949	FLSFmNTEL	Q7Z3J2	YLHSGQVAL	Q6FI81	GLVDKLQAL	P63010	KLHDIQm	Q9UBG0	LPRAEQSSF	Q96CB8	LPmADLSSF	Q09470;P16389;P22001	AIIPYFITL	Q86V35	MYRGIYTV	P60660	KVLDFEHFL	Q9NVM9	SILEDPPSI	Q9UG63	FLDEPTNHL			P62906	NmVAKVDEV	Q5TAX3	VYEYVVERF
Q8N511	GLAELYVmV	Q92974	NLYGLLHGL	P49321	LLAETHYQL	Q4J6C6	YPSIHITAY	Q969Y2	AVVSGVLQAL	O14497	VGDPGQRTL	P36222	YAVGYmLRL	P00492	IPDKFVVGY	P46379	SMVDVVMLL	Q9Y3B9	KVKEAGSSM	P49459	RLQEDPPAGV	Q8IZL9	FPHGGGFVL	P19174	EQRSGDITY			P42224	FPmEIRQY	Q16828	FYLEGGFSKF
O15169	ILDEHVQRV	P36873	SIIQRLLEV	O95249	RLIEETISI	P62826	AQYEHDLEV	P42285	EYPFILDAF	Q96JM7	KYLEETNSL	Q9UQB8	VYKTImEQF	P43243	EPYGKIKNY	P17927	VLFPVNLQL	Q5JNZ5;P62854	FVIRNIVEA	P84098	LMEHIHKL	Q92994	SAVGQFVSL	P55061	AYVHmVTHF			O75083	DASKVVTVF	Q8N4S7	ALLGGLVNV
P61923	ALLENmEGLFL	Q14498	FVIDLQTRL	Q6AWC2	SLIENQILL	O95757	RLmNETTAV	Q9NPF4	KLVELPYTV	Q9NVR2	YPADFNIQY	Q99504	TAYPGQTQY	Q96GC6	ALDTNQVLL	P50990	HPAAKMIVM	Q04917	FQYESKVFY	Q5T013	LLEPINTRI	O95372	FLEKLLPPV	P62899	VTYVPVTTF			Q5JSP0	ALDSQVPKV	P12814	TAFDVAEKY
Q8NI36	SFSTVHEKF	Q9NP61	FASHVSPEV	P42696	VLFENTDSVHL	Q8IZH2	HPNDDDVHF	P25205	ALKDFVASI	P24864	IYPPKLHQF	Q86XN7	ALLQQVHSA	Q6ZRS2	RLPSGEVVSI	Q96P53	NDRVQALSY	Q9UGH3	LPISPTFVGY	Q9UBH6	VYPLALYGFm	Q04323	LPDGTSLTQTF	P20839	LILPGFIDF			P26599	AAVDAGmAm	Q9P2H3	TPYPAILHEY
Q6UWL6	VTLSASPHTV	Q29RF7	TAIRSGLEL	Q9BV73	SLQEVAmFL	P51531	FPQEGmHQm	Q16850	TPVFGKGVAY	P50542	TYDKGYQF	P26641	FPEELTQTF	Q96JB2	MDQDEGTKY	O60294	TYVPWPLML	P52732	ISEENFRVM	P37802	TLMNLGGLAV	O15239	LLIPGLATA	P62249	KLLEPVLL			Q15366	FPHTTPSm	P35556	KLMPGTYTL
P08243	ALYDNVEKL	Q9P2G4	RLLDFPTLL	O14981	SLADVHIEV	Q15155;Q5JPE7;P69849	SYIALPLTL	Q7Z7L7	GLLGNVAEV	P20073	SYPGVPPGQGF	P12004	SmSADVPLV	Q6PCT2	VGDPSVHLL	P30443;P04439;P13746;P30512;P16188;P16189;P10314;P16190;P30455;P30459;Q07000;P04222;P30504;Q9TNN7;Q29963;P30505;P30508;P30510;Q29960	VMAPRTLLL	P78415	FPHPHPAF	P61586;P62745;P08134	YPDTDVILM	P35610	VPIPTVNQY	Q8NEZ3	ALFEGKVQL			Q7LDG7	ISREEmVSY	Q12864	DINDQIPIF
O75448	SLVEQLTmV	O95825	FLNDEVWNL	Q9UK61	FLFQEPRSI	O75935	ILAEEQFIL	Q96CB8	LPmADLSSF	Q8IZX4	ALDPNDENLI	Q5TBA9	KLIGQVHEV	P05107	FQTEVGKQL	Q05215	PVPPPPPTPF	Q14687	HPFPHPAF	Q9BPX3	LLNEILEQV	P46379	SMVDVVMLL	Q9BZE4	TIDPNTRTL			P07814	IPDGHTKEm	P04844	NVADVVIKF
Q9UK61	FLFQEPRSI	Q6UXD5	FGFSGSHSY	Q5SWH9	RLSEAIVTV	Q05048	LPDERTISL	Q86YW9;Q93074	GLIDFAIQL	Q16850	SPIEFLEY	Q9NRL2	FANGHVNSV	O43920	KYTPPPHHI	Q6PIU1	AILPFYITL	P63165	HLKKLKESY	Q9UQB8	VYKTIMEQF	P00751	MENLEDVFY	P46379	SAVDVHINm			P51159	EAIALAEKY	P11388;Q02880	KIFDEILV
Q14166	KYIESPVLF	Q86YC3	TYLDLSSNW	O60337	VYANGIRNI	P48736	HPPSEESQAF	Q12769	RLIEESVTV	Q7LDG7	SILEELAmV	O95757	RLmNETTAV	P55160	RmLDSVEKL	O00762	YPYPTVKF	Q6ZYL4	FVIAELVNV	Q14534	HPLTGGGMTVAF	P56378	AADKRSKAL	Q92963	YIDDVFHAL			Q14157	NPDTHSWEm	P51854	RYSTFSEIF
Q68D91	VLPGHFNTF	Q99661	IYNGKLFDLL	Q9NZU0	METSNLYLF	Q9BV38	SYLDRTEQL	O95477	SILSNIHEV	Q9Y3A2	KLQDGVHII	P27797	HPEIDNPEY	P86790	FPRHIEPEL	Q9H6L2	FPVPGSQLY	Q9H583	MPTIQITAL	Q96BD5	AINSQKAVL	Q4J6C6	HAKDTGEGY	Q14831	FQAQAMVDI			Q96K17;P20290	KLAKLQAQV	O43684	RYPTSIASLAF
Q5SWH9	RLSEAIVTV	Q86V81	QLPDKWQHDLF	Q13547;Q92769	LPHAPGVQm	P50990	ELAKQITSY	P31689;Q8WW22	SPmDIFDmF	P61289	FLKEPILNI	P52907;P47755	mSDTTFKAL	Q63ZY3	KYLDNPL	Q7L591	TPIKDGILY	Q8WZ42	GPFSEPSEFY	P78415	LPIFPQLGAQY	P62136;P36873	FPPESNYLF	O15164	FQDPVPLTV			Q9H0E9	DPHTVTVSm	P84077;P61204;P18085;P84085	KLGEIVTTI
Q9UKN5	ALSDSIHTV	Q86UL3	FLLPLRIAL	Q15437	mPQFSTIEY	P27797	HPEIDNPEY	Q8NI36	AYGNVFSAF	Q9NQX7	DPADIIHDF	Q9NQ31	VPEEGGATHVY	Q8N3A8	RYSDSTFTF	Q7KZF4	FQKVITEY	O60293	SSADYWSNY	Q3SXM5	KLWDIINVNI	Q9P2D6	HPREAAIAY	O60318	FPASSGVSH			P16455	HPVFQQESF	Q96BR1;O00141;Q9HBY8;Q13042	SALGYLHSI
Q96ST2	KILQELPSV	Q9NR09	KLVNILVQL	Q9H3U1	GVmESVIAL	Q9P0W2	RAYQQSEAY	Q8NFZ5	SLANETHQL	Q86VN1	GLLEINETL	Q9Y5B9	KLAESVEKA	Q9UJX3	LPSEIEVKY	Q9NTJ3	DPFSEGIMF	Q14974	LIGDLCTAF	Q0VAA2	FLNPINMDGA	Q6SPF0	VLTGLSIRL	Q8N201	SPHGGALVm			P00403	LPIEAPIRm	Q13042;Q9HBY8;O00141	SAIGYIHSL
P62269	LANGLDNKL	Q96SK2	YLFERIKEL	Q9H2C5	mLAATDIAL	P19338	PYKVTQDEL	P48552	ALSEQILmV	Q66K14	LLFPESIRV	P63010	IPNENELQF	O15121	FPNIPGKSL	P04222;P30504;Q9TNN7;Q29963;P30505;P30508;P30510;Q29960;P30443;P04439;P13746;P30512;P16188;P16189;P10314;P16190;P30455;P30459;Q07000	VMAPRTLIL	O60287	VLMDRLPSL	P62241	TPYRQWYESHY	Q8NF37	LTLFPVRLL	P43308	YAVEGRDL			Q86U38	VPAEHQVAm	O00141;Q96BR1;Q9HBY8;Q13042	SALGYLHSL
Q9BQ52	AIAPIIAAV	Q96F81	mmNIYLDNF	Q13547	RMLPHAPGV	P52907;P47755	mSDTTFKAL	Q03001	IQGSELPEL	O15121	LPIGIPYSISF	O14867	SPEPGQRTF	P14866	IYIAGHPAF	P16278	EPWPGQYQF	Q8N2C7	LALWDFLDF	Q8NI35	PFLDLGKSF	Q9NV96	TYNYPVHYF	Q02809	PYISNIYLI			P17535	LPQHQVPAY	Q9HBY8;O00141;Q96BR1;Q13042	SAIGYLHSL
O94819	ALDGHLYAV	P07384	NYLSIFRKF	P21333	VPASLPVEF	P49459	RLQEDPPAGV	P40926	TYFSTPLLL	P43686	LPLTHFELY	O00567	YPASTVQIL	P11021	QARIEIESF	Q9ULK4	FASFPHMVL	P51587	VFPQPGSLY	O75460	TLDGSLHAV	O75683	RLHEKIQEA	Q5TF39	YPDLPVVLY			P39687	FLSTINVGL	P61513	YGTRYGASL
Q8NG06	GLLEGVRGV	P06400	KYDVLFALF	P25789;P60900	EGRLYQVEY	Q53FV1	NVIHNLATY	P00492	IPDKFVVGY	P62081	VYKKLTGKDVNF	Q13233	mPSSDTTVTF	P13639	GLKEGIPAL	Q96EU7	TIKSGDLEY	P40227;Q92526	LIDVARTSL	Q9NR19	IYMPMIPEL	Q16654	FPDQPIHIV	O14964	MPAAGGVLY			A8K979	LmVLKELEm	Q9BRR9;Q53QZ3	GLDVDGIYRV
Q9UGI8	LAGEIYVmV	P50613	ILAELLLRV	Q9Y3B4	KYGPIRQI	Q92542	FVTDTAKAL	P13639	AYLPVNESF	A5PL33	SFLPPLPSL	Q15029	QPVKVLGENY	Q8N1W1	ALTAGALPAL	Q14999	DDRPQVLSY	Q92526;P40227	LLDVARTSL	Q92889	YDFIHTSF	Q8N752;P48729	RYASIHL	Q9NZM5	EVAPAGASY			Q96IV0	EASKLLLTY	Q9Y240	ALDTRVVEL
P18074	RLVEGLREA	Q6DKI1	KIFSGVFVKV	P33991	SILEHQIQV	Q8N468	LSSTFPSmL	Q8TEM1	LPAEFFEVL	P62318	VYIRGSKIRF	Q9H3P7	EVYAGSHQY	P53680	VYTVVDEmF	Q16850	YTIPPGHQV	Q86U17	LPRFSISGTY	Q9NU22	FLNGLEILL	P35606	SIYGGFLLGV	P06746	EVKKVDSEY			Q9H0W8	TPEEDQRTY	O60216;Q9H4I0	ITLPEEF
Q7LDG7	SILEELAmV	Q6UXD5	ALAELLHGA	Q04637	FVAEQKVEY	Q9HCM3	VIANKNTPSL	Q9HCS2	EYIATILEL	Q9UI26	YDLASGIYNF	Q9NZU0	METSNLYLF	P08243	ALYDNVEKL	Q04637	MMIPSQISY	Q86WD7	IPRFSISASY	O75448	SLVEQLTMV	O60812;P07910	RVPPPPPIA	Q96T88	YPENGVVQm			P62241	VYSNNEL	Q9Y240	GLDAGLHQL
P39023	NPLGGFVHY	Q96MT1	RLLEFLVAL	P43686	LPLTHFELY	A6NGB0	YTLSPLLEL	Q9BZE4	YPNVGKSSF	P61927	VYRRFRHGF	Q8NHU6	FmSEYLIEL	P26599	AAVDAGmAm	O43683	NPWDDKLIF	Q13772	LLFEADTITL	Q9H0A9	YYLNEIQSF	Q9UBB4	IAIDVIDAY	O95153	EPPPEQVEL			Q9P016	EAYPDHTQF	Q6NXT2	RYRPGTVAL
Q8WUM0	FLmDFIHQV	Q9UK59	GIIDINVRL	Q92900	APVEVTHNF	P69849	ALAGVSFEI	Q9NP97	mDNPTTTQY	Q9NVG8	FLLPDVIRI	Q5SRE5	SLLEYQmLV	O75448	SLVEQLTmV	Q8N752;P48729;P48730;P49674	DQMISRIEY	Q8N163	MALDPELLLL	Q9Y295	VYSEVAAYEF	Q13111	SPRSPSTTY	P62906	IPHmDIEAL			O00311	KLYEAVPQL	Q96QK1	FPDEFHLQTL
P11831;Q02078;Q02080;Q06413;Q14814	GImKKAYEL	Q13535	QLFEDLVYL	Q10713	MVEIITKEF	Q9NQU5	ALTDIVSQV	Q9NVA2;Q14141	FIAPTGHSL	Q9H3S7	KYLGQLHYL	O95372	FLEKLLPPV	Q9NXW2	RLSEVQASL	P62736;Q562R1;Q9BYX7;P60709;P68032;P63261;P63267;P68133;Q6S8J3;A5A3E0;P0CG38;P0CG39	ASLSTFQQM	P52209	VPVTLIGEAVF	Q9H6L2	TYIPPLLVAF	P35222	YGLPVVVKL	Q99613;B5ME19	SLYDYNPNL			P31483	FPDKGYSF	P08311	FLLPTGAEA
Q02078;Q02080;Q06413;Q14814;P11831	GLmKKAYEL	Q9UNM6	SLVEIILHV	Q9Y6R7	VSYVRVVTV	Q8IXW5	TAIKPLPSY	P43243	EPYGKIKNY	Q99832	LPIGDVATQY	O43143	ILmGVLKEV	Q9UK61	FLFQEPRSI	P27824	ILNPDNSFEIL	Q8N7S6	VQDCILTAL	Q53EP0	ILWETVPSm	Q9UBH6	IFIVLNITL	Q9Y483	EPEGTSHEF			P08670	YVTTSTRTY	Q9Y3Z3	NPIDHVSFY
Q9UBB4	GLADASLLKKV	P12980	KYIGFLVRL	Q9C0D3	GLLNNIAEV	Q9NWU2	GQIQEAIAL	Q9HCS7	HPLPETAVRGY	O94759	TPSSVIYHL	P78415	FPHPHPAFY	Q9Y4A5	TLADLVHHV	Q9GZW8	YSNNPGSSF	Q18PE1	YGAVPSGFIF	Q9HBI5	EYIPKWEQF	Q8N695	VMQGGISTIL	Q9HCE7	LLENEGTVY			O15372	RLTPKLMEV	P13639	GLHGWAFTL
O43304	RYQSPVRVY	Q8IZQ1	RLLDILLKL	P49790	SPFYPGKTTY	Q86UX7	SLPDFGISYV	Q9UPN6	ILGIQPPSV	P42224	FPmEIRQY	Q96T58	LAVDKSASL	Q69YQ0	RLQDAIAKV	P55209	MQNPQILAAL	P62136;P62140;P36873	KYPENFFL	Q5VSL9	DLWLEREVF	Q15758	FVFPGELL	P83881;Q969Q0	HQPHKVTQY			O75976	YPFDDSPEH	Q15833	SLIRNLEQL
Q5JPI9	VYERELQTF	Q86V87	SLFSVLVRV	Q9NTJ3	HYKPTPLYF	Q7L1Q6	FTEAGLKEL	Q9BWT1	HGFGNVHAY	Q9Y520	FYmDTSHLF	P84098	LmEHIHKL	Q15366	FPHTTPSm	P12268	LILPGYIDF	Q5TEA3	WPEEGNVHFF	Q86V97	VYNPVRAEW	Q9Y6I7	LPIPSKLLEF	O00124	LAVEGGQSL			P61247	DLQNDEVAF	O43524	GALGGSRAL
Q9GZT9	NPHEVQPAY	Q5W0V3	SLFSVIVRV	P14625	HPTDITSLDQY	P29401	HASDRIIAL	P14635	ALVQDLAKA	O15055	VPVDLQHQF	Q14527	mPVHAAVQm	P50990	KQYGNEVFL	Q15049	LAYDRMPTL	Q8N3C0	FPITDVLQM	A5YKK6	RYPNSHTHYF	P49327	HPIEGSTT	O43283	AQENSPHPTY			P55899	SPAPGTPAF	P20839;P12268	VAIIARTDL
A2RUS2	IYIINVHSm	Q7LGA3	KYNLINEYF	P54886	FSPSEVKSL	Q5SRE5	ILLDQSLDL	Q9H307	RLLEQKVEL	Q96B02	YPFDSPQVmF	Q96N11	IPPmDLLEm	Q10713	MVEIITKEF	Q7Z403	MAHSFGESY	P30153;P30154	MAWLVDHVY	Q6S8J7	EVPRADLIVm	Q8N6H7	TANDANTKY	Q9NQW6	FVLDKVPFL			Q01085	FPEKGYSF	P51854	VSTEHAVAL
Q7Z388	NYSPYVNYF	Q9H1A4	SLVELLVQL	O00303	ALNEKLVNL	Q15650	RLDETIQAI	Q9Y3Z3	TAIDDmEAY	Q9ULW0	GLFQGKTPL	Q8IWZ3	AmNGHVPAV	Q8NF37	TLFPVRLLV	P62917	AMNPVEHPF	O43683	MPQGLVISF	P26640	FPAVTTAQY	Q96BU1	TPREKNSSY	P51965;Q96LR5;Q969T4	ILGPPGSVY			O14672	FPNIGVEKF	P62081	IIFVPVPQL
P52747	KLIDGQVIQL	Q96HP0	PYLDKFFTL	Q9H1Y3	SLSDLLVSL	P07814	IPDGHTKEm	Q9NZN4	ALASHLIEA	Q7LDG7	ISREEmVSY	Q9UI12	RLNEKNYEL	Q9BVK2	FLDPNNIPKA	P52907;P47755	MSDTTFKAL	Q5T653	RPLPPMKSY	Q96RD6	FCDINILAm	Q9Y678	ALVSSLHLL	Q9UHL4	APDPGFQERF			Q8NDC0	MPFPELPRPY	O43399	HDVQVSSAY
O75448	ILLEGTmNL	Q13283;Q9UN86	KLPNFGFVVF	Q9C0E2	SIISNLITV	Q9UBB4	GLADASLLKKV	P25440	TAAPPAQPL	Q9UBB9	VYPLmKEYF	Q9C0D3	GLLNNIAEV	Q9NVF7	ILAAVETRL	P68871;P02042;P02100;P69891;P69892	VYPWTQRF	P07339	NVLPVFDNL	Q9NYP7	KYITQGQLL	Q96P70	RLIPTLVSI	O76021	HIIENIVAV			P16150	NPDENSRGM	Q9HD20	IAAPFTSKL
Q15018	ALQEKVQAV	P68871	NLKGTFATL	Q9P2J5	VLmENIVYL	Q14152	YYNKVSTVF	Q9ULL0	SLSLmVESL	Q99460	LPKDTSPGSAY	Q9C0F1	TLLETEmLL	Q8WUM0	FLmDFIHQV	P55884	TVMNIAEHY	Q15629	AYPHNLMTF	Q9Y646	SPHTGIQEY	Q9P1U1;Q9C0K3;P61158	IPIAGRDITY	P52701	TLNNLEIFL			Q9NWQ4	MPQEKSPGY	P50990	ELAKQITSY
O60888	ALTDFVRSV	P69905	FLSFPTTKTY	O43684	SFHNIHNTF	Q9P2C4	QYTVIVGF	Q8N612	WLGVPALAL	Q96CB9	KYGALVNNF	Q9Y376;Q9H9S4	KYISKPENL	P11831;Q02078;Q02080;Q06413;Q14814	GImKKAYEL	P42167	SPILPITEF	Q92845	ILGRPATAY	P62826	DPNLEFVAM	Q8NF50	IILDALPQL	Q9Y6K0	TYVSGTLRF			P78527	LPMKETGLmY	Q8NF50	KAVSAIHSL
Q86VN1	GLLEINETL	P30040	AAVPRAAFL	Q6T4P5	FLIGAGIAAYL	Q9NYP3	LPQTSHVSF	Q7Z6B0	SLSSLELFL	Q7Z7H5	QLLDQVEQI	Q96BZ4	IYASVmEYF	Q02078;Q02080;Q06413;Q14814;P11831	GLmKKAYEL	P17858	NGKPISSSY	P10644;P31321	LIYGTPRAA	Q12769	SANSHNIAL	Q9GZR7	FAIPMIHAV	Q03519	YLHSQVVSV			Q9Y263	FPKKEAVTF	Q86SH4	KAVAVTHSL
O75312	DALVITHY	Q99828	FLTKQEILL	P07333	VTVQSLLTV	Q86WC6	LPSDLIDPDY	Q00403	FKEITTm	O60337	VYANGIRNI	Q92974	RYTNGHLF	Q9Y3A2	KLQDGVHII	Q9BZD4	MPVNSEVMY	Q8NF50	FPSLQLPQF	A8MYP8	MTVRGTDGAPAY	Q8NF50	SLLGGVLRV	Q8TAQ2	SLSSLVVQL			Q6PKG0	WPLPPIVDY	Q86TU7	SAIDRIFTL
P63010	KLHDIQm	P30443;P04439;P13746;P30447;P05534;P16188;P30455;Q09160;P01889;P30460;P30461;P30462;P30464;P30466;P03989;P18463;Q95365;P30475;Q04826;P30479;P30480;P30483;P30484;P30485;P30486;P30487;P30488;P30492;P30493;P30495;P18465;Q29940;Q29836;Q31612;Q31610;Q29718;P13747;P30511;P01893;P10321	HPISDHEATL	O95573	GmAERIPEL	P24539	VPVPPLPEY	Q8TEU7;Q9Y4G8	IPDQVIRVF	Q6UXN9	YANSKAVTL	O14775	ILFGHENRV	O15121	LPIGIPYSISF	Q9BRJ7	YAANPGQLF	Q8IYA8	LVAQQSQEF	P49588	NTIDPSHPM	Q12905	VQIEEVRQV	Q7LBC6	FLDHIIASV			P41279	VLWGETVHL	Q04637	FANLGRTTL
O14980	FLQEYVANL	P10321;P30443;P04439;P13746;P30447;P05534;P16188;P30455;Q09160;P01889;P30460;P30461;P30462;P30464;P30466;P03989;P18463;Q95365;P30475;Q04826;P30479;P30480;P30483;P30484;P30485;P30486;P30487;P30488;P30492;P30493;P30495;P18465;Q29940;Q29836;Q31612;Q31610;Q29718;P13747;P30511;P01893	HPLSDHEATL	Q9NW08	SYPNVFLVF	Q96G25	SLDALLSQV	Q9Y4G8;Q8TEU7	LPDQVLRVF	Q96S19	YLDPAQRGV	P55061	YLFLGGILm	Q9ULW0	GLFQGKTPL	Q8NDX1	FQAPTAKEM	P61081	LPKTCDISF	Q9BRJ7	YAANPGQLF	Q9NQZ2	EVRKEEQRY	P60660	DYVEGLRVF			P78543	KMDPIISRV	P29401	HASDRIIAL
Q96GC6	ALDTNQVSL	Q01518	HAYLSKNSL	P54652;P11142	ILTIEDGIFEV	Q9NQ31	VPEEGGATHVY	Q96GC6	ALDTNQVLL	Q99471	FLSTSIAQL	A6NFY4	NImDFKLFL	Q7LDG7	ISREEmVSY	P16885	IYDPNLAFL	Q14693	HLPLLPNVSY	Q8NDX1	FQAPTAKEM	Q14320	AASEAGRAM	Q6Z5	MFLGmDLPGL			O75976	YPYDKPVQT	Q14160	RATPHPSEL
O60524	DYmKTTSNF	P51665	LPINHQIIY	Q92791	FYPAIADLF	O14497	VGDPGQRTL	Q6ZRS2	RLPSGEVVSI	P16455	HPVFQQESF	O14628	KYVKIFDNF	Q9UBB9	VYPLmKEYF	P0C7M4;Q9BQY4	SEKEPGQQY	O60427	HDFGHLSVF	Q15532	YPQGQGQQY	Q13098	PLPVQVFNL	O00571;O15523	FLLPILSQI			Q12882	AYSAKIALF	O15027	EAIQRTEAY
Q9UBB9	VYPLmKEYF	O14977	VYGSFASKL	Q9NZ08	KALDLSLYL	Q7KZ85	DVREEGKEF	O96019	mPTVHYEF	Q96GC6	ALDTNQVSL	O75643	LYQDKFPFF	Q96GE4	FQYSKSPSL	Q00839	SQHYHQGYY	Q1HG43	LLANVmLSm	P06737	LPWSKAWEL	P62241	RKPYHKKRKY	P19387	KLSDLQTQL			P12318;P31994;P31995	IPTHTQPSY	P53367	FIASVNTLV
Q70UQ0	RLQEEINEV	O43292	LPFPDETHERY	P62318	VYIRGSKIRF	Q9Y5B9	KLAESVEKA	Q99570	AYAENIALL	Q9H4A5	TLmEEVLLL	P28074;P28062	KVIEINPYL	Q70UQ0	RLQEEINEV	Q9UBU8	LQKANQEQY	P06737	LPWSKAWEL	P22314	FPIEHTL	O94868	SLLSmLQSL	Q92611	FYQRFPLSF			P49207	TPGNRIVY	Q92542	FVTDTAKAL
O60337	VYANGIRNI	Q9UPN3	GLIDRQVTV	Q9NRG9	TLYEHNNEL	P04818	YmIAHITGL	Q96JB2	MDQDEGTKY	P01137	GmNRPFLLL	P46379	MPVGPDAILRY	Q9Y2D8	KLDNQVSKV	O00267	YGSGSRTPM	P08865	HPWEVMPDLY	Q7Z7A4	HPYIYRVTF	P18621	MLKESEL	Q6IN85	NYIINKDIL			Q9BZQ6	ILADWNEDIEA	Q9Y520	FPTVQHQEL
Q9H4A5	TLmEEVLLL	P08579;P09012	NQFPGFKEV	Q9UL46	KVLERVV	Q7Z4H8	KmFSDEILL	O14576;Q13409	HPNLVVGGTY	O00329	GLTPHLTmV	P55061	AYVHMVTHF	P07333	VTVQSLLTV	Q9H0D6	MPRGSGTGIY	P18621	WPKKSAEF	Q9NW64	MPKSDVNKEYY	P10321;P30443;P04439;P13746;P30447;P05534;P16188;P30455;Q09160;P01889;P30460;P30461;P30462;P30464;P30466;P03989;P18463;Q95365;P30475;Q04826;P30479;P30480;P30483;P30484;P30485;P30486;P30487;P30488;P30492;P30493;P30495;P18465;Q29940;Q29836;Q31612;Q31610;Q29718;P13747;P30511;P01893	HPLSDHEAT	P46060	SLLQTLYKV			P49207	RTPGNRIVY	Q9P2X0	VLWPLPAYL
P46783	mPKKNRIAIY	Q6UW02	IPRETLVLY	Q92508	FAEGQGRAL	Q14157	NPYSGDLTKF	O95361	ATAQPPAPL	Q9Y2U8	RPVSGDLSY	P62841	EMVGSMVGVY	P39687;Q92688	KLLPQLTYL	Q96CJ1	SGHPTMTQY	Q8N8A6	FVIPVVQAL	P27797	HPEIDNPEY	P30443;P04439;P13746;P30447;P05534;P16188;P30455;Q09160;P01889;P30460;P30461;P30462;P30464;P30466;P03989;P18463;Q95365;P30475;Q04826;P30479;P30480;P30483;P30484;P30485;P30486;P30487;P30488;P30492;P30493;P30495;P18465;Q29940;Q29836;Q31612;Q31610;Q29718;P13747;P30511;P01893;P10321	HPISDHEAT	Q14527	HGNFPRLSY			P13747;P30462;P18463;Q95365;P30475;Q29836;Q31612;P30504;Q9TNN7;P30505;Q95604;Q29865	FAYDGKDYL	O95864	LPYNHQHEYF
Q07866	KYKDAANLL	Q6S8J7	EVPRADLIVm	Q6UXN9	YANSKAVTL	P17097	KAFGQSSSL	O75182	VFTEVANLF	P62424	KVAPAPAVV	Q96QV6;P04908;Q93077;P20671;Q96KK5;Q99878;P0C0S8;Q6FI13;Q8IUE6;Q16777;Q7L7L0;Q9BTM1;P16104;O75367	YLTAEILEL	P07902	FLFDNDFPAL	P52292	QNHENESVY	Q9UGL1	RLIDLGVGL	P02545	RLAVYIDRV	Q9UPW0	HPHSNQSSL	O60610	NPVSWVQTF			P30462;P18463;Q95365;P30475;Q29836;Q31612;P30504;Q9TNN7;P30505;Q95604;Q29865;P13747	FAYDGKDYI	Q9UJX3	QERPSVTSY
Q13045	EYmKHTRLF	P54687	HPGSSALHY	Q96S19	YLDPAQRGV	Q12769	SANSHNIAL	Q6P1K8;Q13888	FPQHTIASL	P22415	TAAETHYTY	O00160	VLFSDLIEL	P08311	KLLDQmETPL	Q92542	GADPGSRGL	Q8IWJ2	LPKEDLIKF	P52434	YPVDLGDKF	Q9H2K2	HPQTHETAL	Q8TF40;Q9P278	PYNPLWAQL			P51571	YADVGGKQF	P11388	YLYGQTTTY
Q8NC67	SIENLKAKF	Q92616	SLLDPVPEV	P42338	VPREATISY	Q8IWI9	TGSETKITY	O95298	FPEEDKKTY	Q99684	QPRSPGPDY	Q14160	GLTHGEAVQLL	Q9UJF2	VmLDVPIRL	Q13263	DPVEPHGEM	O94979	IYIWDLNNF	Q09666	MPKVKMPKF	P04908;Q93077;P20671;Q96KK5;Q99878;P0C0S8;Q6FI13;Q8IUE6;Q16777;Q7L7L0;Q9BTM1;P16104	FPVGRVHRL	Q92901;P39023	FIDTTSKF			O43847	TYLPTSPLL	Q01581	TIIDKSKSV
P50990	HPAAKmIVm	Q9BQ70	FAFEHSEEY	Q13901	YPVEIHEYL	Q96JZ2	VAHTSLDAL	O15479	GVYDGEEHSV	P52948	VPREKSVTY	Q9UPN3	VLQGKLAEV	P31949	FLSFmNTEL	Q9C0F1	TPRASTVNY	Q15365;P57721	SLAQYLI	Q15049	EPFREELAY	Q14677	FPFSDKLGEL	Q6ZSS7	VTIVDTVTL			Q8N9N2	YIFKERESF	Q96EU7	TIKSGDLEY
Q96K83	SLmNHmEQV	Q9H8H0	IPAQHITLF	P20073	YPQPPSQSY	P98196	REPPPGAEAY	Q6PCT2	VGDPSVHLL	O15357	VAAPPPKNSF	Q6ZSS7	VTIVDTVTL	Q96D46	IPKQVSISF	P31943;P55795	EGRPSGEAF	O75534	RLLGYVATL	Q6UXD5	FGFSGSHSY	Q7Z403	TLVYSMAHSF	P06737	HPALAIPEL			Q99081	HAVGPSTSL	Q14999	DDRPQVLSY
O96019;O94805	FANGRSTGL	Q8NFF2	TATLWIAVF	Q96DB9	HPTDDTTTL	Q96JM7	KYLEETNSL	P05107	FQTEVGKQL	P61313	RPVPKGATY	Q15427	KLYGKPIRV	Q7Z6J4	SVSNLVTVF	Q8WXI9	VIAPNPAQL	Q9UNX4	SLQDEIQRV	Q96HZ4	MPLREGSSF	Q9HAB8	TLADYLHLL	Q14157	NPYSGDLTKF			Q14562	HAFGGNKASY	Q16850	YTIPPGHQV
P42694	PYADQVFRI	P26641	FPEELTQTF	Q99471	FLSTSIAQL	P28907	KYTEIHPEm	O43920	KYTPPPHHI	Q99684	GLYERPTAA	Q008S8	mLSLPELLL	Q68CP9	SAHSHFISL	Q96MG7	DPKDWPAQY	P53621	TLLGHLDYI	Q96BW9	VYYNSLIm	Q6NVV1;P40429	KYQAVTATL	O95864	ALLDIIRSL			Q9UGL1	ILNPYNLFL	Q04637	MMIPSQISY
Q8N138	GmYIFLHTV	Q92597	KLDPTKTTL	P86790	FPRHIEPEL	Q9NVI1	KTIETSPSL	Q9UQE7	KLDQDLNEV	Q96GE4	FQYSKSPSL	Q9P0I2	LLLDSNIRL	Q8TEW8	RTQEELVAm	Q9P2X0	EVLWPLPAY	O43432	VLLSEILHL	Q12824	RYPSLWRRL	P13010	ALSSLIHAL	Q99941	LLWDVPAPSL			Q8TEM1	IAIPVTVAF	O43683	NPWDDKLIF
P04406	DPFIDLNYm	Q92794	NTLMNSY	Q9GZM5	FPQKIAGELY	Q9NR97	ALDLSLNSI	P55160	RmLDSVEKL	P68104;Q05639;Q5VTE0	HPGQISAGY	P78344	AIISELVSI	Q9NZU0	METSNLYLF	P39023	FGHGRFQTM	Q8TDG4	LVLESLLHL	Q8IUR5;Q6ZXV5;Q5T4D3	PFIPASNLFF	P04040	ITVGPRGPL	P51610	HPQPTQVQF			Q9NUY8	VPEEKAAEL	Q8N752;P48729;P48730;P49674	DQMISRIEY
P34897	ALLERGYSL	P49588	NTIDPSHPm	Q63ZY3	KYLDNPL	O96019	MPTVHYEF	O14981	SLADVHIEV	P42226	IYQRDPLKL	Q8TCG1	KAIEVLLTL	O14628	KYVKIFDNF	Q9NQ55	AANPHSFVF	Q14094	SLLDRFLATV	Q5T4D3;Q8IUR5;Q6ZXV5	PFLPASNLFF	P30679	RYLDEINLL	Q14444	LSQDIQKTI			Q96H55	FLGGEVLLY	P62736;Q562R1;Q9BYX7;P60709;P68032;P63261;P63267;P68133;Q6S8J3;A5A3E0;P0CG38;P0CG39	ASLSTFQQM
Q6PI26	NVHDImVSF	Q9BY07	LFSGQPLII	Q9BQ04;Q9BWF3	KLHGVNINV	Q16763	FPASPPKGY	P49790	SPFYPGKTTY	O60524	DYmKTTSNF	O75031	VLLDTILQL	P62841	EMVGSMVGVY	Q04637	AGHLSTAQY	Q00653	ALPTFSQPF	P18621	RWPKKSAEFLL	P46379	mPVGPDAILRY	Q96JC1	YPNGVVVHY			Q0VDD8	ISEEQIAIF	P27824	ILNPDNSFEIL
Q9Y4A5	RYFENPQVI	P40222	ALRDVSEEL	P43308	YAVEGRDLTL	Q9NXF1	QLIDIIHTA	P86790	FPRHIEPEL	Q70UQ0	RLQEEINEV	P30566	FLTADTILNTL	Q96QV6;P04908;Q93077;P20671;Q96KK5;Q99878;P0C0S8;Q6FI13;Q8IUE6;Q16777;Q7L7L0;Q9BTM1;P16104;O75367	YLTAEILEL	Q9NVP1	FQGASNLTL	P30291	RYTTEFHEL	P61970	IYIDASCLTW	P01892;P30447;P05534;P18462;P30450;P30456;P30457;P01891;P10316	VmAPRTLVL	Q9Y6V7	GLDIPTVQV			O43791	HPHLVAEAY	Q9GZW8	YSNNPGSSF
P43246	RLYQGINQL	Q9H223	LPLEEAYRF	P30685;P18464;P30490;P30491;P10319;P30498;P30499;P30501;P04222;P30504;Q9TNN7;Q29963;P30505;P30508;P30510;Q07000;Q95604;Q29865	HPVSDHEATL	Q6P4F7	LPVDSSHGF	Q63ZY3	KYLDNPL	P50990	HPAAKmIVm	Q92888	KYPLLLQSI	O00160	VLFSDLIEL	Q2TAY7	DVIRLIMQY	Q13569	KYQPRIAVF	P05154	FIVDNNILF	Q9UG63	FLDEPTNHL	Q96RL1	GLTEGIWQL			P00403	LPIEAPIRM	P55209	MQNPQILAAL
A6NFY4	NImDFKLFL	Q6N021	VKDFTSF	Q96QK1	FPDEFHLQTL	P63010	IPNENELQF	Q9NPA3	TYNQKHSLF	Q96K83	SLmNHmEQV	Q9HCS2	EYIATILEL	Q6ZSS7	VTIVDTVTL	Q9UBU8;Q15014	HPDAPMSQVY	Q9NYU1	FLDNLHINL	O60341	RLLEATSYL	P17181	VIQDYPLIY	Q9NX61	YLTPLILTL			O95352	IPMPGHPVNF	P12268	LILPGYIDF
Q04826	TQISKTNTQTY	Q14160	GLTHGEAVQLL	Q9Y6V7	GLDIPTVQV	Q9Y2L9	VLLLENNPL	Q96T88	YPENGVVQm	P04040	ITVGPRGPL	Q9ULL0	SLSLmVESL	Q15427	KLYGKPIRV	Q9Y244	APLKLQMEF	Q9UPN7;Q5H9R7;O75170	AIMDLLLRL	Q2PPJ7	VLDKLLENI	Q96SN7	LFLAEVVLL	P62987	IIEPSLRQL			P78396	SLMEPPAVLLL	Q15049	LAYDRMPTL
P08311	KLLDQmETPL	Q9NRL3	EPAHIVASF	Q4J6C6	LADDSVRSL	Q9UHX3	TIINSLQGV	P46379	SAVDVHINm	Q9BWS9	HLAEALHQA	O14576;Q13409	HPNLVVGGTY	O75031	VLLDTILQL	Q09666	MPKFSMPGF	O75170;Q9UPN7;Q5H9R7	ALMDLLLRL	Q86WC6	LPSDLIDPDY	Q9UPN6	ILGIQPPSV	Q99471	FLSTSIAQL			P15498	FLLDKALLI	Q7Z403	MAHSFGESY
Q9UJF2	VmLDVPIRL	P20839;P12268	VAIIARTDL	Q9Y217	RYSEYAEEF	O60244	FLDQQAILF	Q9Y520	AYSVEHNQL	P61024;P33552	EPEPHILLF	O75182	VFTEVANLF	Q9HCS2	EYIATILEL	Q9H6K1	FLDMTNWNL	Q99698	LPAAVGLLVQF	P46777	IPHSTKRFPGY	P78344	FLLQDTVEL	Q9BSV6	VYPGDPLRF			Q9Y240	FLLSRDFEA	P62917	AMNPVEHPF
Q9NZU0	METSNLYLF	P50990	KQYGNEVFL	Q9NPA3	TYNQKHSLF	Q9NYQ8	LVAPCLNEY	Q2TB10	IATKPGQPL	Q14562	HAFGGNKASY	P49790	SPFYPGKTTY	Q5TAX3	DPRVQYLGY	Q9NSV4	NPVSWVESF	P61599	KLMELLEEI	O14497	MINPQGPPY	P35414	LLAmPVMVL	Q15628	HPQQKVAVY			Q8N960	NNRIADLSY	P52907;P47755	MSDTTFKAL
Q9NTX5	QLLEKVIEL	P30443;P01892;P04439;P13746;P30447;P05534;P18462;P30450;P30512;P16188;P16189;P10314;P30453;P30455;P30456;P30457;P01891;P10316;P30459;Q09160;P30461;P30464;P03989;P30685;P18463;Q95365;P30475;Q04826;P30481;P30483;P30484;P30485;P30487;P30488;P30491;P30492;P30493;P30495;P18465;P10319;Q29940;Q29836;Q29718;P30504;Q29963;P10321;P30508;P30510;Q07000;Q29960;Q29865;P30511;P01893	RYLENGKETL	A8MPP1	QLAQFVHEV	P29144	KLGFTVTV	Q9NYP7	KYITQGQLL	P10155	HPAIALREY	Q9H254	KATLADIVEQL	Q92889	YDFIHTSF	A6ZKI3;Q9BWD3;Q17RB0	NPIPFPETF	P00491	GYPLWKVTF	Q15366	FPmTHGNTGF	P10242	FTVPKNRSL	Q96SY0	LPFPFPSKLY			O60293	SSADYWSNY	P68871;P02042;P02100;P69891;P69892	VYPWTQRF
Q13547;Q92769	LPHAPGVQm	Q9ULW0	GLFQGKTPL	P16455	HPVFQQESF	P48378	WLDSVVTQV	O75915	RLTDYISKV	Q9BXB4	AVEEQRSVI	Q9NU22	LPHEIVVNL	P23246	ALAEIAKAEL	Q6N075	FPAEWIPATF	Q6N021	VKDFTSF	Q13952	EPVQYYFTL	Q86UX7	SLPDFGISY	A3KN83	GLIGVGLINV			P28749	QPQANSHVY	P55884	TVMNIAEHY
Q9HCU4	PFIASSSVLF	Q53EP0	ILWETVPSm	Q9Y4A5	TLADLVHHV	Q99541	TLLSNIQGV	Q8N4S7	ALLGGLVNV	Q7Z589	TAVSDILKm	Q15532	mPQGGGQHY	Q9UBB4	GLADASLLKKV	Q71UM5;P42677	FSHAQTVVL	Q96GC6	ALDTNQVLL	Q9UBF8	KLYDGFQYL	P60510	IIDGKIFCV	Q8N108	MPIHELLSLY			P33991	SILEHQIQV	P42167	SPILPITEF
Q8NHU6	FmSEYLIEL	Q15723	VITETVVEV	O14628	KYVKIFDNF	Q96QK1	VLTGILEQV	O43524	GALGGSRAL	P11388	KLDETGNSL	Q9UQ26	RSAPPSPAL	P53618	FQLSLLAAm	P04035	VFSTVVIHF	P62841	EMVGSMVGVY	P54687	HPGSSALHY	O95390	IIYGKIPGm	Q13571	SYIELPAYL			Q9BRQ5	RYVELAWGF	Q15365;P57721	SLAQYLI
Q9NXF1	TLSDImVSL	O60664	AAEKGVRTL	Q8N884	VPRIQLEEY	Q24JQ0	LLFDAILTSA	Q6IE37;Q6IE36	AILAYAFAL	Q05048	LPDERTISL	P08670	SLQEEIAFL	P13747	mVDGTLLLL	P37268	MPKMDQDSL	O15037	ALGKEEIAL	P09874	ILSEVQQAV	Q10713	KYLSGIAHF	O15121	SMTLAIHEI			Q8N5C6	VVLKDEFSSF	Q9Y3C1	LAVDPNRAV
P04843	VLmLQEPLL	Q99622	FVLPVATQI	Q96T88	YPENGVVQm	P0CG31	AAAPGSRSL	Q92667	IYAPPLPSL	P48736	HPPSEESQAF	Q92752	ITAKVATHL	Q99622	FVLPVATQI	P26196	MVIVPTREL	Q7L5N7	ILLPIRVLL	Q9GZY6	KLLQFYPSL	P06733;P13929;P09104	ILPVPAFNV	Q6GQQ9	KFIFVGTLKm			P52952	AAFKPEAY	P50502;Q8NFI4	AAMQDPEVM
Q00341	mPKVHIEF	P23528;Q9Y281;P60981	APLKSKmIY	P46379	SAVDVHINm	Q8NF50	KAVSAIHSL	Q8NFQ6	LLISTDLKY	Q14152	YYNKVSTVF	Q5TAX3	DPRVQYLGY	P62826	AQYEHDLEV	Q9UMX0;Q9UHD9	SAMSNPRAM	Q00403	FKEITTm	Q03001	FIWENIHTL	O75251	SLWPMTFGL	P50990	HPAAKMIVM			Q14974	LIGDLCTAF	P15927	TLVDEVFRI
Q14353	KYSDITImF	Q00403	FKEITTm	Q69YQ0	RLQDAIAKV	Q86SH4	KAVAVTHSL	P06737	FPDQVAIQL	Q86WC6	LPSDLIDPDY	Q92889	YDFIHTSF	P51665	LPINHQIIY	Q92841;P17844	LPKFEKNFY	Q5T011	FLHDLPPLF	Q9H0J9	EYQKVWNLF	A4D1P6	mPVPVILNF	O00762	YPYPTVKF			Q96GC6	ALDTNQVLL	P08311	KLLDQMETPL
O94826	KYmAEALLL	Q8TEU7;Q9Y4G8	IPDQVIRVF	Q96DM3	EYIRSLNQF	O14867	SPEPGQRTF	Q58FF7;P08238	ILDKKVEKV	Q07866	KYKDAANLL	Q5SXM2	TPAPPTHAL	Q96N66	GLLPDVPSL	P42357	HPSEIAESHRF	Q9NZN5	EVINELFY	P62841	FTYRGVDL	P48147	IQYPSmLLL	Q8WXI9	VIAPNPAQL			P06400	QPSENLISY	P61457	NLASFIEQV
O43143	ILmGVLKEV	Q9Y4G8;Q8TEU7	LPDQVLRVF	Q9H8H0	LYSIEVLEL	Q07866	KYKDAANLL	P14625	ALKDKIEKA	Q9Y2D8	KLDNQVSKV	Q6UWL6	VTLSASPHTV	Q709C8	ISVAKEVQI	P50990	LAQTTRTAY	Q6PF04	FIQKGNLLI	Q9UHQ1	VFDTTIAADF	Q99967	HPAAGHQM	Q96MG7	DPKDWPAQY			Q9Y646	SPHTGIQEY	Q15056	VANPNSAIF
Q15029	QPVKVLGENY	P55854	VPESSLAGHSF	O95166	KYPDRVPVI	Q9Y692	GLmDTVKKV	P13498	AYSIVAGVF	O14964	mPAAGGVLY	P23258;Q9NRH3	YPKKLVQTY	O00487	VYISSLALL	P62906	IPHMDIEAL	Q92952	SRLDALGASL	P12980	HPHPFLNSVY	Q14160	GLTHGEAVQLL	Q9P2X0	EVLWPLPAY			Q04637	FVAEQKVEY	P17858	NGKPISSSY
Q8IWV8	TLIEEmLYL	Q9UKK3	RIIDTVAQV	Q9HCE5	IYKDSSTFL	Q8TD31	SLQDKAAEV	O75197	FALTLSGDTL	P33991	SILEHQIQV	P23246	ALAEIAKAEL	Q9BVK6	SILQTLILV	P18621	MSSPCHIEM	A6NHR9	VPFNIPLEF	Q2TAL8	IPQGQQQSY	P39748	YVFDGKPPQL	P39023	FGHGRFQTM			O14497	VGDPGQRTL	Q9BZD4	MPVNSEVMY
Q15437	mPQFSTIEY	Q16659	TYTSYLDKF	Q9Y520	AYSVEHNQL	O75436	EYDLIVHQL	Q9H081	TYEAQFFGF	Q9H582	KLmEEIREL	Q9HCE1	GLDDIKDLKV	O94822	LLLPILVTV	Q13155	LPNVHGRSY	Q9GZM5	FPQKIAGELY	Q96SK2	VLAWGLLNV	P49588	IPLDDPTLLF	Q8WVX9	VPVDVVVNM			O00329	KSKNPGEAL	O43684	YQHTGAVL
Q6PCD5	VLmEmSYRL	Q9BRR9	ALYPGQLVQL	P61923	ALLENmEGLFL	P19174	EPNSYAISF	O60664	AAEKGVRTL	P46783	mPKKNRIAIY	O75391	SILHDVVEV	Q15723	VITETVVEV	O76062;Q14739	HPNYLGDLIM	O95347	ELKREHTSY	P49736	HPVSREWTL	Q9UH99	GLQQELAAL	Q5JNZ5;P62854	FVIRNIVEA			Q9H3U1	VAQGGGRAL	Q15154	LPDEKVELF
Q6UWP7	AVHDITVAY	Q9UH99	FYPYGLQTF	Q8NI36	SFSTVHEKF	Q969T9	NPGNPHNVY	P13995	ILADIVISA	Q9NUR3	YGFVSALVF	O60888	ALTDFVRSV	Q96RD3	VLLIILSHI	Q14534	MPRNLREY	O60271	VDISQTGVY	P16885	IYDPNLAFL	Q96KB5	DPFPAAIIL	Q5TEA3	WPEEGNVHFF			P98179	NPEHASVAm	P42704	TPVEKLTDY
O15372	RLTPKLmEV	P24864	IYPPKLHQF	P62269	LANGLDNKL	Q6UXY1	IYKSImEQF	Q6NUQ4	SLQETIQSL	P51159	EAIALAEKY	Q9UBB4	HPDKKIVAY	Q15833	SLIRNLEQL	Q8WVC0	EPRPFDPQY	Q9H4A5	TLMEEVLLL	Q9H6K1	FLDMTNWNL	Q9UBD5	FIIISSQHL	Q8N3C0	FPITDVLQM			Q7Z5L9	IPMTPTSSF	Q96CW5	AVFDQIIEL
P35556	KLmPGTYTL	Q6Y1H2	SYIPLFPQL	A2RUS2	IYIINVHSm	Q8IWT3	SLDQHVAAV	O60830	ALIEGVGILL	Q9UNL4;Q8WYH8	mPVDPNEPTY	Q9UBB4	GLADASLLKKV	Q9NZL9	ILYGEVEKL	O95864	PYNHQHEYF	Q9P0I2	VPFPLTLRF	Q8IYA8	LVAQQSQEF	Q8IY63	LPLPLPMAL	Q8NF50	FPSLQLPQF			Q15723	VITETVVEV	O15371	SQFGGGSQY
P12004	SmSADVPLV	P15559	SLFDLNFQA	Q7Z388	NYSPYVNYF	P52294;O15131;O60684	VMDSKIVQV	Q8N201	SPHGGALVm	Q14157	FLQEKSPAV	P53618	FQLSLLAAm	Q9Y6R7	VSYVRVVTV	Q9NWH9	MPRGSGSGF	Q9UK45	KGFDPLLNL	Q9UPN7;Q5H9R7;O75170	AIMDLLLRL	P19174	EQRSGDITY	O94979	IYIWDLNNF			Q05940	FAKNIYGLI	O60688;Q96QA6	HAFESSQKY
Q9Y263	SLmSHAIEL	P62906	NmVAKVDEV	Q15018	ALQEKVQAV	Q70J99	HPITSIEY	P14923;P35222	LATRALPEL	Q8IY18	RYKQDVERF	P13747	mVDGTLLLL	Q9BRR9	ALYPGQLVQL	Q9BZD2	FQHSSNSTY	O75369	FVVESIGSEV	O75170;Q9UPN7;Q5H9R7	ALMDLLLRL	Q7Z7G8	LPVPVIPSF	Q99698	LPAAVGLLVQF			P18583	FPESSAIEAL	Q5VSL9	DLWLEREVF
Q8NBM4	KmFQVHQV	Q7LDG7	ISREEmVSY	O60888	ALTDFVRSV	Q8IXZ3;P0CG40	RLGPAGASL	P35222;P14923	LATRAIPEL	Q9C0E2	SIISNLITV	Q96RK4	QYASAFHFL	Q15622	LFAGFENFLL	Q9BQ70	FLWKEPATM	P07237	IPFGITSNSDVF	P0DJ07	IYLTFPVAM	P11388	EPLPMLPSY	Q00403	FKEITTm			P04350;P68371;P07437	RYLTVAAVF	Q12769	SANSHNIAL
Q8IWF6	VILPTVHEV	Q96GC6	ALDTNQVLL	O14980	FLQEYVANL	P26640	FPAVTTAQY	Q9H254	KATLADIVEQL	P07333	VTVQSLLTV	Q99622	FVLPVATQI	Q14166	KYIESPVLF	Q99707	HAIKSGMDM	Q9UNH6	TTIETFITY	Q9NY61	LPQPDVFPLF	O00567	KYPASTVQI	Q9P0I2	VPFPLTLRF			Q15038	SAAFPGASL	Q9BRJ7	YAANPGQLF
P42224	KLQELNYNL	P46781	GLAKSIHHA	Q96GC6	ALDTNQVSL	P50990	SVSEVIEGY	Q9NZU5	GLLENELKL	Q01082	YPNVNIHNF	O00567	KYPASTVQI	Q9UI26	YDLASGIYNF	Q9UN86	SGKPQEAVY	Q99816	IEDTIFY	Q8IX04	IYLPYLQNW	Q96T58	LAVDKSASL	Q09428	VALLPLAIV			Q99700	HPSHVQPAY	Q8NDX1	FQAPTAKEM
Q9H3U1	GVmESVIAL	Q99590	KLAESKVSV	Q9H4A5	TLmEEVLLL	O00567	YPASTVQIL	Q14103	TPEEKIREY	P14384	SLIEYIKQV	P42768	TPTPFFHTF	P33991	SILEHQIQV	Q9P258	VPSPAQIMY	Q9C0D3	FIDHISSLL	P15104	LPQGEKVQAM	P40227	HPRIITEGF	Q63ZY3	RLLDYVVNI			Q96RL1	GLTEGIWQL	P62841	FTYRGVDL
Q9H2C5	mLAATDIAL	Q6ZRS2	RLPSGEVVSI	O96019;O94805	FANGRSTGL	Q13107	ALYGQPLLL	Q8IX12	SLSGELREV	Q13045	EYmKHTRLF	P04843	APDELHYTY	Q9NUR3	YGFVSALVF	Q7L2H7	MDKNTPVRY	Q05940	FAKNIYGLI	Q92526;P40227	SLIAKVATA	Q2TAK8	YQEVGAKVL	P05107	SMLDDLRNV			Q9BSV6	VYPGDPLRF	P16885	IYDPNLAFL
Q9UBU8;Q15014	HPDAPmSQVY	O14777	GLNEEIARV	Q9Y4A5	RYFENPQVI	P05107	SMLDDLRNV	Q9HCM3	VIANKNTPSL	Q13283;Q9UN86	LPNFGFVVF	P62826	AQYEHDLEV	Q01082	YPNVNIHNF	O75197;O75581	LPHPFGLTQY	O75340	ALPDQSFLW	O95751	mVDELVLLL	P51665	KLLDIRSYL	Q9NUR3	YGFVSALVF			O94979	IYIWDLNNF	Q9BXJ9	TPLEEAIKF
O76062;Q14739	HPNYLGDLIm	Q7L590	FLFGEVHKA	Q9HCU4	PFIASSSVLF	P62244	VLADALKSI	P69849	ALAGVSFEI	Q58EX7	KYALLLQEL	P35637	QGYGQQNQY	Q9H0D6	SAPPPVTY	Q5T4D3;Q8IUR5;Q6ZXV5	PFLPASNLF	Q5HYL7	MSNGGPQLIF	Q9HBT6	FTIDDTTGDI	P17927	IPYGKEISY	P35610	VPIPTVNQY			O60566	MPTKETTKL	P35579	QGFPNRVVF
Q9Y2I2	MILEKSLDY	Q12873;Q14839;Q8TDI0	NPHNDIQAF	Q8NHU6	FmSEYLIEL	Q9BY07	LFSGQPLII	Q7L1Q6	FTEAGLKEL	Q9NTJ3	HYKPTPLYF	O15164	KLmQQQQEV	Q14160	KLLEVNGVAL	Q8IUR5;Q6ZXV5;Q5T4D3	PFIPASNLF	Q9Y3C1	LAVDPNRAV	Q15008	RYSVFFQSL	P0CW22	LLDFGSLSNL	Q6SPF0	VLTGLSIRL			O00629;O00505	ILVDTVWAL	P05107	FQTEVGKQL
Q96NX9	HLVGGLHTV	Q14746	HPNGLQVmY	P04843	VLmLQEPLL	P50990	KQYGNEVFL	Q5SRE5	ILLDQSLDL	Q9Y5K5	NYLPFImEL	P60228	YSDDIPHAL	P27708	GLIDVHVHL	Q9H7B4	LPDINIYQL	Q6J4K2	VLAGALGLSL	Q68BL7	KVFGDLDQV	Q6P4A7	LLDPTNVFI	Q6NVV1;P40429	KYQAVTATL			P00846	VIIETISLL	P15880	DAISKTYSY
Q5SRE5	SLLEYQmLV	P18848	YLKDLIEEV	Q00341	mPKVHIEF	Q8NGI2	IPFTFLTKL	Q9NXF1	QLIDIIHTA	Q8NG08	mLKEIEEIL	P25789;P60900	EGRLYQVEY	Q5PT55	ImmPVNSYI	P49368	KAISRWSSL	Q96MT8	SYSSALEGMKM	P53680	AYLEAIHNF	P13639	AYLPVNESF	Q96SN7	LFLAEVVLL			Q68DD2	EAPFEVLKM	P34931;P08107;P54652;P17066;P48741;P11142	QGNRTTPSY
Q96BZ4	IYASVmEYF	Q9NYU1	FLDNLHINL	Q14353	KYSDITImF	Q9BTE3	HPLGIVQGF	Q6P4F7	LPVDSSHGF	P39687;Q92688	KLLPQLTYL	P04406	GLmTTVHAI	O14981	SLADVHIEV	P35606	TPNEERNVM	O43299	YAAGVHSVL	Q8TET4	YLDFTNPKV	O00410;O60518	QLLPLIVNL	Q8TDS5	PWTSNTVFL			Q96L91	EPRHPGSSY	Q969T9	NPGNPHNVY
Q8IWZ3	AmNGHVPAV	Q00610	KSVDPTLAL	Q6PCD5	VLmEmSYRL	O00257	HPYQPDPKm	Q9NYQ8	LVAPCLNEY	Q8NBW4	IYPSIFHVL	Q6P4F7	HPDSVSL	P14923;P35222	LATRALPEL	Q9HC24	FIIYDTHSL	Q7Z5Q5	VPIQEAAQF	Q5T8I9	VPRETAIQF	P42858	mITTHPALV	Q13283;Q9UN86	LPNFGFVVF			Q8N6H7	LPTADIAQF	Q8TDD1	SAQTGARAL
O14775	ILFGHENRV	P13995	ILADIVISA	Q6UWP7	AVHDITVAY	Q8TEA7	ALSPHNILL	Q8NGI2	IPFTFLTKL	P07902	FLFDNDFPAL	Q8IZH2	HPNDDDVHF	Q16586	ALVTLLVPLL	Q13423	IIITPGYGL	Q9BQ04;Q9BWF3	MARYEREQY	Q9HAI6	FPSESSFEY	P57075	LSALmPAESY	Q15155;Q5JPE7;P69849	SYIALPLTL			Q7L1Q6	QYSPLLAAF	Q9UPN3	NQKPPSAEY
Q9UI12	RLNEKNYEL	P36382	ALSLLLSLA	Q9Y263	SLmSHAIEL	Q9H4A5	TLMEEVLLL	Q13576	IYLLNKKF	O14578	RLLELETRL	Q13619	KLHEAVRAV	P41182	ILTDVVIVV	Q13573	MPVRAADKL	Q96L91	EPRHPGSSY	Q7L0Y3	FPKDSIIYL	Q68DK2	ILGLQSPPV	P78362	WPHEDAAQF			O95551	LPNNIVDVW	Q7Z401	VAKTNTVSY
Q13619	KLHEAVRAV	Q9UIG0	KLSEIPLTL	Q9UBU8;Q15014	HPDAPmSQVY	Q9UPN7	FPEEAVLQQAF	O95402	AVLEVISSL	Q9ULH1	NYAQVLDKF	P61247	GLKGRVFEV	Q8NDZ6	LSFAIKVLF	Q9Y5W9	TVSDAILRY	Q9H0E9	DPHTVTVSM	O00629;O00505	ILVDTVWAL	P53621	ILLSVPLLV	O60566	MPTKETTKL			Q5T653	RPLPPMKSY	P0C7M4;Q9BQY4	SEKEPGQQY
Q5H9U9;Q15477	VIFDEVHYL	O60281	VLINTSVTL	O76062;Q14739	HPNYLGDLIm	P60709;P63261;A5A3E0	RVAPEEHPV	Q9BPX3	AFLPTLQTL	P04406	DPFIDLNYm	P52434	YPVDLGDKF	Q9Y2K1	mIFGVRmY	P08670	QAKQESTEY	P0DJ07	IYLTFPVAM	P11388	LPVKGFRSY	Q13144	HMHVTAKEY	Q8N2C7	LALWDFLDF			P20073	SYPGVPPGQGF	Q00839	SQHYHQGYY
Q15477	VIFDEVHYI	P12270	GmYETPLFL	Q5SRE5	SLLEYQmLV	Q9Y5X3	LPTFQSPEF	P12814	TAFDVAEKY	P08311	KLLDQmETPL	P34982;P47884;P58170	NLILAVmAY	Q68D91	VLPGHFNTF	Q5M775	SPMQRHSTY	O00560	LMDHTIPEV	Q14676	MPVPTTPEF	Q8TF71	YLTYGIIF	Q9UKI2	SLLDEVLNV			Q7Z3Q1	FLIIAVSLAV	Q9UBU8	LQKANQEQY
Q3T8J9;Q9H869	QYNPKFQTL	Q9NRS4	IALLSLASI	P05154	FIVDNNILF	Q9NV96	HPTLPAGRY	P03928	mITPmLLTL	P34897	ALLERGYSL	O95433	SPEELYRVF	Q9NP59	NYLLDLLHF	O14681	EAKTPGKAY	O95551	LPNNIVDVW	P07949	RPAQAFPVSY	Q92575	TAKRSGAVF	P16885	IYDPNLAF			Q8TF71	YLTYGIIF	O00267	YGSGSRTPM
Q9NR99	NmPLLENLY	Q92620	KLGDImGV	Q9Y5Q8	YADPTKRLEL	P52597	GAAGVHFIY	O95807;P56557	VYPGIAVFF	Q9UJF2	VmLDVPIRL	P51665	LPINHQIIY	Q8IWI9	SLLNEIAFL	P42892;O60344	FPAGILQAPF	P14324	SYSHIMALI	Q5VW36	LSmKEWVSm	Q14145	VIDGHIYAV	Q14643;Q14571;Q14573	IFGVIIDTF			Q14444	SLLDEFYKL	Q9H0D6	MPRGSGTGIY
Q7Z3J2	YLHSGQVAL	Q9NRY4	GLSTEGIYRV	Q5SXM2	TPAPPTHAL	Q9Y2D8	KLDNQVSKV	Q63HM2	SLQELLIQV	Q5RKV6	ALmPVLNQV	Q8IXZ3;P0CG40	RLGPAGASL	Q9NTX5	QLLEKVIEL	Q8WVX9	VPVDVVVNM	P62736;Q562R1;P60709;P68032;P63261;P63267;P68133	YASGRTTGI	Q9NVM4	VPHRATVY	Q6WKZ4	LPKKEGLSF	Q9P2J5	TPISEHAVF			O60287	VLMDRLPSL	Q96CJ1	SGHPTMTQY
Q9Y692	GLmDTVKKV	P46060	RVIGTLEEV	P01137	GmNRPFLLL	Q13233	mPSSDTTVTF	P06737	HPALAIPEL	P23528;Q9Y281;P60981	APLKSKmIY	Q96N66	GLLPDVPSL	Q9Y2R4	FSIPILmQL	Q8N0X7	IPNGVQIFF	O95197	LIFSVPIVY	Q9UKK3	DPIRGFGSY	Q96D46	IPKQVSISF	P63146	RLQEDPPVGV			Q13435	IYEPNFIFF	P52292	QNHENESVY
P41091	YNIEVVCEY	Q8WWB7	HPmNDPTRTF	P35579	KYLYVDKNF	P22061	PYmDSPQSIGF	P21333	VPASLPVEF	P12270	GmYETPLFL	Q8N4S7	ALLGGLVNV	Q6PI26	ALAEALKEV	P00751	MENLEDVFY	P55773	LPLENPVLL	Q96DA0	TTEPPVNLTY	Q9NYP9	KLWEAESKL	Q9NQ55	AANPHSFVF			Q9Y3Q3	TVIDSQTHY	Q92542	GADPGSRGL
Q6EMK4	LIAPALAAV	P27708	GLIDVHVHL	O00329	GLTPHLTmV	O95985	KYLQSTISF	Q9NU22	LPHEIVVNL	Q6PI26	NVHDImVSF	P03928	mITPmLLTL	O00299	NLLPKLHIV	Q15532	YPQGQGQQY	Q5BJF2	LPFFPIATY	Q9BXJ9	TPLEEAIKF	P53621	IALEAAKAL	Q8WZ42	GPFSEPSEFY			O60583	IPIANTEKY	P29401	VATEKAVEL
Q5VZL5	NYQNVVHKL	P09326	IASWLVVTV	Q9Y5K5	NYLPFImEL	O75426	ELVEHIISF	P14314	LPLLLLLPm	Q9NXF1	TLSDImVSL	O95347	ELKREHTSY	Q9UKM9	ALLSRLEQI	P61769	HPAENGKSNF	Q9NY61	LPQPDVFPLF	O95602	VYQLRFQFL	P09874	HATTHY	P37802	TLMNLGGLAV			O15427	YAFPKAVSV	O76003	EVRQGLKAY
O95425	RYQTQPVTL	P26373	TQLTGPVmPV	Q00839	ILDQTNVSA	Q15029	QPVKVLGENY	P07199	GLTEALHFV	P11473	LPHLADLVSY	Q8N387	AILGVSLLTL	Q9BPX3	AFLPTLQTL	P46721	IPFFFLPNTL	P34931;P54652;P11142	DAAKNQVAM	Q99643	SLFGMSALLL	Q92685	LFLSINLLL	Q92889	YDFIHTSF			P43686	LPLTHFELY	Q13263	DPVEPHGEM
Q6PJ69	GLYQDPVTL	P57678	GLAKAVASV	Q7Z569	VYVERAEVL	Q04637	VLMTEDIKL	Q13423	NLLTIVGAL	Q8N3U4	TAADIFKQY	P29083	YGIEHALAL	O75185	SVLGSILGQL	P09429	MAKADKARY	P50502;Q8NFI4	AAMQDPEVM	P42356;Q8N8J0;A4QPH2	IYSTAFDYF	Q9Y3C4	IVDPFQILV	Q9NU22	FLNGLEILL			P17480	LPSNDSSKF	Q9C0F1	TPRASTVNY
P55209	mQNPQILAAL	Q6UW02	KLYEEINQV	Q8NFD5	HPSGATPTL	P23258;Q9NRH3	YPKKLVQTY	Q16586	ALVTLLVPLL	P00403	LPIEAPIRm	P61421	YYPEYKLLF	Q5R372	VLFNKLTYL	Q9Y5H3	SPLGTVVALL	Q562R1;P60709;P63261	YASGRTTGIVM	Q9NRL3	EPAHIVASF	Q9ULC5	SYLPLAHMF	P62826	DPNLEFVAM			P35414	LLAmPVMVL	Q5W0B7	PTLVITEQF
P26373	QLTGPVmPV	P42226	SLTGRLDEV	Q9H720	mmLIIGLNm	O15270	ALGPTGRGV	Q15532	mPQGGGQHY	Q8N766	YPSKQFDVL	Q9P2J5	VLmENIVYL	P09874	LSNmKILTL	Q01826	VSTPISPQL	P22061	PYMDSPQSIGF	Q5QGZ9	ANPVQLGSTY	P27824	LILNPDNSF	A8MYP8	MTVRGTDGAPAY			Q9NZN5	EVINELFY	Q16695;P68431;Q71DI3	FQSSAVMAL
Q9H579	IINTVSLFI	O96019	mPTVHYEF	Q9NU22	LPHEIVVNL	P49792;A6NKT7;Q99666;O14715	FPTEESSINY	Q9UBB4	IAIDVIDAY	P31949	FLSFmNTEL	Q12769	YLLPYENLL	O43304	RYQSPVRVY	Q86V35	MYRGIYTV	Q8TET4	MPPLFSLGY	O95573	GMAERIPEL	P51854	LPAEHCINIY	Q9NW64	MPKSDVNKEYY			P46781	GLAKSIHHA	P28065	DQREGGQVY
Q8N766	FPQTALVSF	P25090	LFYGKYKII	Q8N752;P48729;P48730;P49674	DQmISRIEY	P52948	NPFGSTSGSLF	O95347	ELKREHTSY	Q13547;Q92769	LPHAPGVQm	Q15532	MPQGGGQHY	Q4J6C6	YPSIHITAY	Q9HA47;Q9BZX2	VYPADVVLF	Q99967	HPYPHNHYM	Q71RC2	NPHQQYSVY	Q92922	YLIPDIDLKL	Q8IUR5;Q6ZXV5;Q5T4D3	PFIPASNLFF			Q8IY63	LDPRGPPPEY	P31943;P55795	EGRPSGEAF
Q9NVV0	FPFFDIAHY	Q8NGI2	IPFTFLTKL	Q9NQP4	VLADLKVQL	P60468	KVGPVPVLV	P05161	LAVHPSGVAL	Q15437	mPQFSTIEY	P17097	KAFGQSSSL	P51797	MEPNLTYVY	Q9Y3B9	KVKEAGSSM	O95907;O15427	FPKAVSVF	Q5VTH9	VNTANPGIKF	Q9UHI6	ALPVSLPQI	Q5T4D3;Q8IUR5;Q6ZXV5	PFLPASNLFF			O75534	QPRGPDNSM	Q562R1;P60709;P63261	YASGRTTGIVM
Q9NZ08	LPYTVVIHY	P69849	ALAGVSFEI	Q66K14	LLFPESIRV	O43156	ILSESLHSL	O43242	SLADIAQKL	Q9H3U1	GVmESVIAL	O75436	EYDLIVHQL	Q9NYW7	FVAEFSVPLL	P56378	AADKRSKAL	P53675	LAMPYFIQV	P07333	VTVQSLLTV	Q5VV63	LINGAmLIF	Q86WC6	LPSDLIDPDY			Q8TB03	NIPEIVAVY	P62917	AmNPVEHPF
Q8WYP5	SYISRTNQL	Q99570	AYAENIALL	Q8TEM1	VPLGmTVTF	Q13576	IYLLNKKF	P27708	TLNDREYQL	Q9H2C5	mLAATDIAL	Q8NEM2	FSIADSIEL	Q8NFQ6	LLISTDLKY	O75787	LPPGSVISY	P19105;O14950	MMNEAPGPINF	Q9NZM4	KAFASNLPTL	P55061	AYVHmVTHF	Q8IYA8	LVAQQSQEF			Q8N695	VMQGGISTIL	P27824	APVPTGEVY
B0I1T2	DPIGGHIHSY	Q68D91	VLPGHFNTF	Q13884	LADPENRQL	Q13042	RYLSKATTL	Q9Y6X2	RFEEAHFTF	Q13901	YPVEIHEYL	P40227	ALSKEGIVAL	P61221	YLIDEPSAYL	Q5JNZ5;P62854	FVIRNIVEA	Q92614	QALQSQVEF	P20618	YSAPGRDL	Q9NR30	FAIPLIEKL	O95751	mVDELVLLL			O60242	mTGNVVASI	O43432	VLLSEILHL
Q14739	ALWNEEALL	Q9BQ52	AIAPIIAAV	P51610	HPQPTQVQF	Q9H3P7	EVYAGSHQY	Q9UQ26	RSAPPSPAL	Q9BQ04;Q9BWF3	KLHGVNINV	Q709C8	ISVAKEVQI	P62140	SLITRLLEV	Q04917	FQYESKVFY	P62829	LPAAGVGDMVM	P04040	SALEHSIQY	P46940;Q13576	MPQNKSTKF	Q9HBT6	FTIDDTTGDI			Q9NX61	YLTPLILTL	O60318	FPASSGVSH
Q5EBM0	LLKPDLILL	Q86VN1	GLLEINETL	Q9UI26	YDLASGIYNF	Q13111	SPRSPSTTY	Q6IBW4	LFIATSQKF	P43308	YAVEGRDLTL	Q8WWH5	SLFPAELAL	P06737	FPDQVAIQL	Q9UGH3	LPISPTFVGY	P22314	FPIEHTL	P23921	YPFESAEAQLL	Q9UBS9	LYIVEPLKF	Q15008	RYSVFFQSL			Q96SN7	LFLAEVVLL	P60660	DYVEGLRVF
Q13547	RMLPHAPGV	Q9UBB9	VYPLmKEYF	P08670	SLQEEIAFL	P35789	KAFNHSATL	Q9NZL9	ILYGEVEKL	A8MPP1	QLAQFVHEV	O96019;O94805	FANGRSTGL	P13498	AYSIVAGVF	A5YKK6	SAAPHTQSM	Q13530	YSYSLFHLM	Q9ULW0	KILEDVVGV	Q9Y4A5	TLADLVHHV	Q68BL7	KVFGDLDQV			O95751	mVDELVLLL	Q14527	HGNFPRLSY
P40926	TYFSTPLLL	P46783	mPKKNRIAIY	P27695	HLYPNTPYAY	P20700	ALNSKDAAL	Q92973	AYILDTLVF	O95166	KYPDRVPVI	O00767	FPYDYSASEY	Q63HM2	SLQELLIQV	Q02218	AAVAHAQSL	Q8TAU3;Q96SQ5	QGHTGERAY	P17987	HPTSVISGY	Q01844	FLPPPFPPP	Q5T8I9	VPRETAIQF			Q68DK2	ILGLQSPPV	Q14157	NPYSGDLTKF
Q29RF7	FAIDPHLLL	Q13045	EYmKHTRLF	P18077	YARDETEFY	P49588	LACKmALEL	Q9BV73	SLQEVAmFL	Q9Y4A5	RYFENPQVI	Q86U38	VPAEHQVAm	Q674R7	SPLLTPLFL	P52732	ISEENFRVM	O14979	QGYGNYNSAY	O75419	RPVNVVNVY	Q9NWU2	GQIQEAIAL	O00629;O00505	ILVDTVWAL			O15121	LPIGIPYSISF	O95864	ALLDIIRSL
P00492	IPDKFVVGY	Q6PI26	NVHDImVSF	P52701	KISEVVELL	Q14160	RATPHPSEL	P54886	FSPSEVKSL	Q9HCU4	PFIASSSVLF	Q8TEM1	IAIPVTVAF	P19525	NYIGLINRI	P78415	FPHPHPAF	Q32NB8	HPYKGDRAEY	Q9BV10	PYTKVEESF	O60427	mPYNHQHKY	Q14676	MPVPTTPEF			P14324	SYSHIMALI	Q9Y6V7	GLDIPTVQV
Q96JB2	MDQDEGTKY	A6NFY4	NImDFKLFL	Q13772	VLLFEADTITL	Q8IYI8	KAFPHSSSL	Q00534	ALTSVVVTL	P04843	VLmLQEPLL	Q6T4P5	FLIGAGIAAYL	Q92974	KYPLLISRI	Q14687	HPFPHPAF	Q99708	FPFPMDNQF	Q9UL33	YPTEDYKVY	Q9NU22	LPVEGGKGGEF	Q5VW36	LSmKEWVSm			Q96DA0	TTEPPVNLTY	Q8WXI9	VIAPNPAQL
P14923;P35222	LATRALPEL	Q9NXF1	TLSDImVSL	Q9Y2U8	RPVSGDLSY	P31146	RVDKPTV	P07237	KYKPESEEL	Q00341	mPKVHIEF	Q8NF50	KAVSAIHSL	Q5S007	QFNLSYNQL	Q4J6C6	HAKDTGEGY	Q29983;Q29980	DAMKTKTHY	Q8NI27	NLIDLDDLYV	Q5SVZ6	MDKIHGQAY	Q9BV10	PYTKVEESF			P61204	GLYEGLDWLA	Q96MG7	DPKDWPAQY
P35222;P14923	LATRAIPEL	Q15029	QPVKVLGENY	Q96FV2	TPDPSRSVF	P55199	ALDGLLQQV	Q9HCJ0	KNIGLNPAL	Q14353	KYSDITImF	Q86SH4	KAVAVTHSL	Q9BV81	LFTGGLIGGLF	P10242	FTVPKNRSL	P23921	AANPIQFTL	Q16533	RYFLPPYTF	Q9NUC0	NPITTSKITY	P26358	VYLPPEAFTF			Q9NYW7	FVAEFSVPLL	Q9P2X0	EVLWPLPAY
P21333	VPASLPVEF	P55209	mQNPQILAAL	O95229	mGRDPGVSF	Q8NE65	YPVKGASGY	Q15056	VANPNSAIF	Q6PCD5	VLmEmSYRL	Q99460	ILDAGGHNV	Q9H2H9	AFALANTGILL	Q86UX7	SLPDFGISY	Q96CW5	LPRDAHSTPY	Q04637	FVAEQKVEY	Q8WXG6	TLVDFPLHL	P41226	MPFAPAIQTF			Q9UBH6	VYPLALYGFm	P39023	FGHGRFQTM
Q9UKZ1	mLAPPREL	B0I1T2	DPIGGHIHSY	P50454	KLSSLIILm	Q16512	KLTESNQKL	Q9UBQ7	RLPEAIEEV	Q6UWP7	AVHDITVAY	Q6PJG2	AAVKATQTL	Q9Y493	HQQPmQLIF	Q6NUM6;Q9NV66	VPWHEEVVQF	P49915	IFPLETPAF	Q32P28	FPWELDPDW	Q8IVD9	ALLGILQHV	Q66K64	YPFPTFQPAF			Q6PCB5	NFPNSPVKm	Q13283;Q9UN86	LPNFGFVVF
Q8IZX4	ALDPNDENLI	Q96JB2	MDQDEGTKY	P62081	IIFVPVPQL	Q9Y224	KINEAIVAV	P61421	LYPEGLAQL	Q9UBU8;Q15014	HPDAPmSQVY	Q86TU7	SAIDRIFTL	Q9Y4C1	FLVEHNLVL	Q9UPN7	ILTSDVPQI	Q7Z3Q1	FLIIAVSLAV	Q15629	KYQKGFSLW	Q7Z460	RLLDGAFKL	Q04917	FQYESKVFY			O60812;P07910	RVPPPPPIA	Q9UKI2	SLLDEVLNV
Q9H9Y6	MTGKPSLY	Q99460	LPKDTSPGSAY	Q2TB10	IATKPGQPL	Q14692	VYVDLGGSHVF	Q9Y6R7	VSYVRVVTV	O76062;Q14739	HPNYLGDLIm	Q9Y2Z2	VLIDDLTTL	P09326	IASWLVVTV	P63165	HLKKLKESY	Q14746	HPNGLQVMY	P62805	TAMDVVYAL	P84098	YLKVKGNVF	P30153;P30154	MAWLVDHVY			P55786	SLLPGIRDL	Q9NQ55	AANPHSFVF
Q99460	LPKDTSPGSAY	Q9H992	ILPGSLFRF	P61927	VYRRFRHGF	Q8TEB9	VGYPGRQYY	P52701	KISEVVELL	Q8N752;P48729;P48730;P49674	DQmISRIEY	Q9NZK5	TYQEVAQKF	P10745	LLTQVSRLL	Q6ZYL4	FVIAELVNV	O75448	ILLEGTMNL	P26358	VYLPPEAFTF	Q86UX7	SLPDFGISYV	Q9UNH6	TTIETFITY			Q9C0E2	SIISNLITV	Q92889	YDFIHTSF
O00767	FPYDYSASEY	Q9NUR3	YGFVSALVF	Q9BQ52	RYQQWmERF	O75420	LSMKTLLEL	Q8N387	AILGVSLLTL	Q8TEM1	VPLGmTVTF	Q9NZV5	SYLPFTEAF	P78371	IYNYPEQLF	Q9H583	MPTIQITAL	Q09428	VALLPLAIV	Q99504	TAYPGQTQY	P26373	HTKVRAGRGF	P62736;Q562R1;P60709;P68032;P63261;P63267;P68133	YSVWIGGSIL			O60341	RLLEATSYL	Q9NW64	MPKSDVNKEYY
Q9H992	ILPGSLFRF	Q9BZX2	ILSQYITFV	P39748	SIYQFLIAV	O75844	SPYNEVLSF	Q13535	QLFEDLVYL	O95229	mGRDPGVSF	P11387	SQIEADFRL	Q14739	VPYRIFPY	Q8WZ42	GPFSEPSEFY	P62736;Q562R1;P60709;P68032;P63261;P63267;P68133	YSVWIGGSIL	Q4J6C6	FPNVSSFEW	Q96N11	IPPmDLLEm	Q8NFQ5	MLPKMVNKF			Q14746	HPNGLQVMY	Q68BL7	KVFGDLDQV
P25789;P60900	EGRLYQVEY	Q6PF04	FIQKGNLLI	Q8N2F6	YITDLFQVL	O43193	NIVALQLFY	Q9NZN5	EVINELFY	P48730;P49674	RYASINTHL	Q9NXF1	QLIDIIHTA	Q6S8J7	EVPRADLIVm	O60293	SSADYWSNY	Q9Y520	VPYGKGPSF	O75643	VYMDWYEKF	P62899	VTYVPVTTF	P23526	VLIETLVTL			Q2VPA4	IICGLPPTI	Q5T8I9	VPRETAIQF
Q4J6C6	YPSIHITAY	O14576;Q13409	HPNLVVGGTY	O75190;Q7Z6W7;Q8NHS0	SPEDIKKAY	P33176	ALSEELVQL	Q9NY46	IVDVSLVSL	P11047	YPSETTVKY	P42694	PYADQVFRI	Q5UIP0	KLISELQKL	Q14974	LIGDLCTAF	P27708	LPADWAPLF	P26641	FPEELTQTF	Q16531	VVVAVGRAL	O94886	VFLPDQGAFF			Q9Y4G6	EFVSIPAQI	Q04637	AGHLSTAQY
P78415	FPHPHPAFY	P20073	SYPGVPPGQGF	Q8WXX5	ELADIKQAY	Q6ICC9	FPGEAERVAF	Q99698	LPAAVGLLVQF	P28074	NVADLHEKY	Q5H9U9;Q15477	VIFDEVHYL	Q8NBW4	IYPSIFHVL	O60287	VLMDRLPSL	P15104	HPFGWPSNGF	O75882	TPKAKEQY	Q13200	LPVTPILEGF	P00846	VIIETISLL			Q10567	APIGSGLSDLF	P39656	VPFDGDDIQL
Q15393	VYPDGIRHI	Q68DK2	ILGLQSPPV	Q04637	YPAQGVQQF	P15880	VFTKSPYQEF	P12004	ALKDLINEA	P33993	RLAQHITYV	Q15477	VIFDEVHYI	Q13573	RYTPSQQGVAF	Q8N2C7	LALWDFLDF	O95359	MSPVPLREPm	Q5TEJ8	HPTDPLTSF	P14625	IADPRGNTL	Q9NZJ0	YPLQSLLTGY			Q96RD6	FCDINILAm	Q7KZ85	DVREEGKEF
Q86UX7	SLPDFGISYV	P62906	SLIKQIPRI	P51572	KLDVGEV	O96019	KLIANNTTV	P51693	GLLDQNPHL	Q96D46	IPKQVSISF	Q8NF50	GLYETVNEV	P50613	ILAELLLRV	P51587	VFPQPGSLY	Q9HD42	IAEENGLEVL	Q7LDG7	ISREEMVSY	Q13107	MPRDDIFVY	Q92900	RPIRLQVQY			O75369	FVVESIGSEV	Q8WWH5	SLFPAELAL
A5YKK6	RYPNSHTHYF	P58107	PYGGEKLALF	P09234	SLIDKTTAA	Q08211	KYPSPFFVF	Q13885;Q9BVA1;Q13509;P68371;P07437	YPDRImNTF	O75083	DASKVVTVF	Q6PL18	KYLTVKDYL	Q9BQI4	IVYARVLAL	P40227;Q92526	LIDVARTSL	Q16678	FLDPRPLTV	Q8N4T0	AVLQSVY	P08311	LLDQMETPL	Q04637	AGHLSTAQY			Q2VPK5	FPSTVSTVY	P0CW22	EVDPDTKEM
P26640	FPAVTTAQY	Q96MU7	RYQEVDRRF	Q9UBB4	HPDKKIVAY	O14965;Q96GD4;Q9UQB9	KIADFGWSV	O75185	SVLGSILGQL	Q9Y646	SPHTGIQEY	P62244	VLADALKSI	Q92791	FYPAIADLF	Q92526;P40227	LLDVARTSL	P43308	RLLSFVVLA	O75369	YPNSGSVSAY	Q6T4P5	MAKENMVTF	Q8N0X7	IPNGVQIFF			Q709C8	ISVAKEVQI	Q9NVP1	FQGASNLTL
P09874	ILSEVQQAV	Q8IYS0	ILLQGRLYL	P62424	KVAPAPAVV	A6NHR9	GLLDLPFRV	P29083	YGIEHALAL	O15427	YAFPKAVSV	Q9HBU6	AYLEAYKEF	P18077	YARDETEFY	Q86U17	LPRFSISGTY	Q9P055	ALFQHITAL	Q829	FPHGQTYWY	Q9BVI4	LLDPSVFHV	Q9UNX4	SLQDEIQRV			Q7Z5L2	EFPHVIEIY	P08670	ILLAELEQL
Q15622	LFAGFENFLL	P51531;P51532	QLSEVFIQL	P22415	TAAETHYTY	Q5SR56	QGFGRPSVY	Q9UQ13	SAAQPGVAF	Q6WKZ4	LPKKEGLSF	O00487	VYISSLALL	Q99627	RLTDYVAFL	Q86WD7	IPRFSISASY	Q99741	ILQDRLNQV	P98179	NPEHASVAM	P62910	YCAEIAHNV	Q9C0D3	FIDHISSLL			O75448	ILLEGTMNL	Q9BWT1	HGFGNVHAY
Q9NVM9	SILEDPPSI	O95758	YYTPITPHL	Q99684	QPRSPGPDY	Q96BF6	LPASLISQIGY	P05455	VPLEImIKF	Q7Z6J4	SVSNLVTVF	Q96EK7	SYTSVKENF	Q9UPW6	HPQAINQQF	Q13772	LLFEADTITL	Q05193;P50570;Q9UQ16	VYSPHVLNL	Q9UKI2	LPLLSPVTF	Q9Y255	MVVEERCVY	Q9NZU5	GLLENELKL			Q8IYD8	TYIQILESF	Q8NF50	GAINQNVAL
Q8NF37	LTLFPVRLL	Q9NZL9	ILYGEVEKL	P52948	VPREKSVTY	P13073	VYGPLPQSF	Q29RF7	FAIDPHLLL	P51854	VSTEHAVAL	P13010	IFTDLSSRF	Q02809	PYISNIYLI	Q8N163	MALDPELLLL	P63010	TLLTAIVKL	Q9Y3Z3	TAIDDMEAY	Q13098	FIADHCPTL	Q9NQZ5	RPITGTHLY			Q6P2H3	RYLADLPTL	Q2TAY7	DVIRLIMQY
Q13111	SPRSPSTTY	Q6NUQ4	SLQETIQSL	O15357	VAAPPPKNSF	O94782	KLFQGQLVL	P08670	SLQEEIAFL	O43399	HDVQVSSAY	A8MWD9;P62308	IMLEALERV	Q92900	APVEVTHNF	Q8WU67	TVIHHVHSL	Q15833	ILSGVIRSV	P41226	MPFAPAIQTF	P18621	MSSPCHIEm	P00751	MENLEDVFY			Q9Y5X3	LPTFQSPEF	Q9UBU8;Q15014	HPDAPMSQVY
Q9UBG0	LPRAEQSSF	Q9NXF1	QLIDIIHTA	P48730;P49674	RYASINTHL	Q14444	SLLDEFYKL	Q93074	SLLENIAKA	Q9H3H1	RAVPVGSGL	O00311	MPYLEHESF	A0AVT1	KLQNLNIFL	P52209	VPVTLIGEAVF	Q02127	YAEGVRVL	Q66K64	YPFPTFQPAF	Q9UBG0	LPRAEQSSF	O75683	RLHEKIQEA			Q92797	KYPKVWEGF	Q9Y244	APLKLQMEF
O60610	NPVSWVQTF	Q5T4F4	ALLGYLQEV	P11047	YPSETTVKY	P53621	TLLGHLDYI	Q96PC2	MIDFAHTTY	P20700	VYIDKVRSL	Q92830	SLLRSIFTV	O76074	QVLLDLASL	Q8N7S6	VQDCILTAL	Q8IWZ3;O75179	YAEVGRVL	Q9NSV4	NPVSWVESF	P18621	mSSPCHIEM	P78344	FLLQDTVEL			Q6P3W7	VFNKGKPIF	Q09666	MPKFSMPGF
Q68D06	YVENIIPEY	Q96GC9	YLGPHIASV	P28074	NVADLHEKY	Q5JNZ5;P62854	VLPKLYVKL	Q6ZMR5	SLTVVAVTI	P63146	RLQEDPPVGV	Q8TC57	ALTYTSLEI	Q8NC44	LSSSSLRPF	Q18PE1	YGAVPSGFIF	P15927	TLVDEVFRI	Q04917	FQYESKVFY	P62917	AmNPVEHPF	Q92575	TAKRSGAVF			P10619	FLVQPDGVTL	P22061	PYMDSPQSIGF
Q86WA8	SLQSTILGV	Q14D33	VLLPEHSLV	Q9NYP7	KYITQGQLL	P27708	GLADKVYFL	Q9NU22	FLNGLEILL	Q68CP9	SAHSHFISL	Q96N67	TYFDKNYNL	Q68EN5	VYLDGIVRI	P62136;P62140;P36873	KYPENFFL	P46940;Q86VI3	AYQHLFYLL	P30153;P30154	MAWLVDHVY	O15121	KYPEIKSLM	Q10713	MVEIITKEF			O60266	FLNEIISDF	P25685	DPHAMFAEF
O14503	YPGLSAAAL	Q9NNW5	TLFPGKVHSL	P61313	RPVPKGATY	Q08999	IYIKQIKTF	Q00341	MPKVHIEF	Q9H0H5	HVIENSF	Q9NZM5	EVAPAGASY	O15037	ALGKEEIAL	Q5TEA3	WPEEGNVHFF	O75533	SLLPFLKAV	P08865	HPWEVMPDLY	P62753	FPATGCQKL	P0CG31	AAAPGSRSL			P98171	LIVQPDRVF	Q9H6K1	FLDMTNWNL
Q9Y3B4	KYGPIRQI	Q9Y6N7	NYEIKARPF	Q13438	HPSLQPEEY	Q9NXW2	FPSSNVHVY	Q86UV5	QYFPKAPEF	Q8N752;P48729	RYASIHL	P60709;P63261;A5A3E0	RVAPEEHPVL	Q8NBM8	ALHDQLFYL	Q8N3C0	FPITDVLQM	Q9NZU5	GLLENELKL	P18621	WPKKSAEF	Q9HCS7	HPLPETAVRGY	Q99707	HAIKSGMDM			Q9ULL0	SLSLmVESL	Q9UPN7;Q5H9R7;O75170	AIMDLLLRL
P09668	VALYNPVSF	O60906	YLFHVQEV	P33993	RLAQHITYV	P18858	KYPDIISRI	Q9BWF2	TVVSLQQAL	Q9BZE1	RLLEGVKQA	P17036	KYNDFGNSF	P62805	TAMDVVYAL	P30153;P30154	MAWLVDHVY	P49327	DGFKEQGVTF	Q8N8A6	FVIPVVQAL	Q9NZJ0	LPLPSNTPTF	O43683	MPQGLVISF			Q9BZJ8	LTLMPLAML	P11388	LPVKGFRSY
P21359	PYLFHVVTF	Q8NF50	GLYETVNEV	P49454	KYISGPHEL	Q9NR48	TYDYNFHSF	P17812	HPFFVGVQY	Q96B01	KLYQRDLEV	O94921;Q96Q40	FTAIREASL	P62841	FTYRGVDL	O43683	MPQGLVISF	Q7Z7A4	HPYIYRVTF	P30291	RYTTEFHEL	P46379	ALSDLRCNL	P03928	mITPmLLTL			Q6ZS81	LSIAGGDPLF	Q9NSV4	NPVSWVESF
Q9NUR3	YGFVSALVF	Q8IXH7	NPADITVLF	O95372	FLEKLLPPV	O95402	AVLEVISSL	Q7Z460	RLLDGAFKL	Q96GQ7	TLDEKIEKV	Q96DT5	MLLQQPLIY	Q7L622	KILSELFTV	Q6YP21	FIIADVSLL	P31689;Q8WW22	SPMDIFDmF	P61599	KLMELLEEI	Q86YD5	HPHHCNVTY	P23921	AANPIQFTL			P55854	VPESSLAGHSF	Q15072;Q9UJL9;Q8TF47;Q9BRH9;Q86TJ5;Q3ZCX4;Q5MCW4;Q8N3J9;B4DU55;A8MT65;P17020;Q9UC06;Q15937;P17097	KAFSQSSSL
O15270	ALGPTGRGV	Q9UN86	RYPDSHQLF	Q9Y483	EPEGTSHEF	Q9UHH9	SLIDIVTEI	Q9UNX4	KLFNEFIQL	Q8TEW8	RTQEELVAm	P34896	FPLPGLPDF	A5PL33	SFLPPLPSL	Q5T653	RPLPPMKSY	Q6ZMD2	RYLGKNWSF	P00491	GYPLWKVTF	Q96KR1	FNDPKEm	Q3T8J9	FPNPLISKY			P23921	YPFESAEAQLL	Q8IYS2	TSAPTGHTF
P51159	EAIALAEKY	O00410;O60518	QLLPLIVNL	Q96D46	IPKQVSISF	Q96AE7	HLDATKLLL	Q5UIP0	KLISELQKL	Q9Y679	TLAQRVKEV	P33991	YPQEVIPTF	P84098	YLKVKGNVF	Q6PCB5	NFPNSPVKm	Q96GE4	FQYSKSPSL	Q9UNH6	TTIETFITY	P05109	KYSLIKGNF	P14625	ALKDKIEKA			Q6WKZ4	LPKKEGLSF	P53350	AAAPPAKEI
P33991	SILEHQIQV	Q13423	NLLTIVGAL	Q8IWR0	HPLEGTHEL	Q7Z4P5	EPRPPRAF	P50213	FATIKDGKSL	Q9H5I1	RYGNVSHF	P28749	IPREVVAY	Q8IWV8	KLWKGARSV	P50454	KLSSLIILM	P36956	YLPPGFLSA	Q99816	IEDTIFY	P20839	LILPGFIDF	Q6PJG2	AAVKATQTL			P14625	ALKDKIEKA	Q9UHD9	AAAPAEPKI
Q04637	FVAEQKVEY	Q5VW36	LSmKEWVSm	O75083	DASKVVTVF	Q86VI3	VYKVVGNLL	P62906	VYNIHLAVNF	P43246	RLYQGINQL	P55786	SLLPGIRDL	Q86TB9	YYQNYFEKL	P62136;P36873	FPPESNYLF	P14625	HPTDITSLDQY	Q5HYL7	MSNGGPQLIF	P07919	HARDHCVAH	Q68D06	YVENIIPEY			P62736;Q562R1;P60709;P68032;P63261;P63267;P68133	YASGRTTGI	Q8TDG4	LVLESLLHL
P43686	LPLTHFELY	P62829	TVKKGKPEL	Q9Y646	SPHTGIQEY	O00767	FPYDYSASEY	Q96MT1	RLLEFLVAL	O94826	KYmAEALLL	P62906	IPHmDIEAL	Q14667	DYPRYLFEI	P07339	NVLPVFDNL	P08684	PFLGNILSY	O14979	QGYGNYNSAY	Q5H9U9	HPHTECHSY	P30443;P04439;P13746;P30447;P05534;P16188;P30455;P01889;P30460;P30461;P30462;P30464;P30466;P03989;P30685;P18463;Q95365;P30475;Q04826;P30479;P30480;P30481;P30483;P30484;P30485;P30486;P30487;P30488;P18464;P30490;P30491;P30492;P30493;P30495;P18465;P10319;Q29940;Q29836;P30498;Q31610;Q29718;P30499;P30501;P04222;P30504;Q9TNN7;Q29963;P30505;P30508;P30510;Q07000;Q29960;Q29865;P13747;P17693;P01893	VPSGEEQRY			Q9Y221	SMADIPLGFGV	Q92636	LmPLGLEVF
Q9BZX2	ILSQYITFV	P61024;P33552	EPEPHILLF	O15427	YAFPKAVSV	P09874	ILSEVQQAV	P25090	LFYGKYKII	O15372	RLTPKLmEV	Q9BVK6	SILQTLILV	Q8N5D0	HYDALRDCL	Q9P2D6	HPREAAIAY	Q03001	IVSKSPVQF	Q14746	HPNGLQVMY	Q9Y6E2	FTDAGLKEL	P55084	DAFEFHEAF			Q96T58	LAVDKSASL	Q13488	FGIDPIWSL
Q92667	IYAPPLPSL	O95361	ATAQPPAPL	Q6WKZ4	LPKKEGLSF	Q9BPX3	AFLPTLQTL	Q9NRB3	LYEADFVLF	P35556	KLmPGTYTL	Q93009	SLAEFVQSL	Q16828;Q16829	QLLDFERTL	Q9Y4C8	FLIDNGVSL	Q9Y5Q8	YADPTKRLEL	P62736;Q562R1;P60709;P68032;P63261;P63267;P68133	YSVWIGGSIL	Q9BZ01;Q14331	NYVKKFQSF	P15927	MPLEDMNEF			Q9UBS9	LYIVEPLKF	Q99714	FLNGEVIRL
Q8NG48	HFDTIFEVF	O15037	ALGKEEIAL	Q7Z6J4	SVSNLVTVF	Q9NVR2	YPADFNIQY	Q8IZJ3	KYVLPKFEL	Q9Y2I2	MILEKSLDY	Q9Y2A7;P55160	KLAEKLTIL	Q15437	MPQFSTIEY	Q13435	IYEPNFIF	P62829	TVKKGKPEL	P15104	HPFGWPSNGF	Q13547	RmLPHAPGV	Q9UN86	SGKPQEAVY			P05412	FAEGFVRAL	Q12772	FPDLFSEQL
Q7L1Q6	FTEAGLKEL	P08684	PFLGNILSY	Q99684	GLYERPTAA	P56557;O95807	VYPGLAVFF	Q8N806	KYNDNFFGL	Q96NX9	HLVGGLHTV	P60510	RYPDRITLI	Q8TET4	YLDFTNPKV	Q15629	AYPHNLMTF	Q8IX04	IYLPYLQNW	P31689;Q8WW22	SPMDIFDmF	Q6I9Y2	VLLSTIHEL	Q68DD2	EAPFEVLKM			Q9BUJ2	YPQPSYNQY	A6ZKI3;Q9BWD3;Q17RB0	NPIPFPETF
P60660	KVLDFEHFL	Q14444	LSQDIQKTI	Q9Y5T5	VAEENTRVL	Q5JSP0	ALDSQVPKV	O00160	RLFDFLVEA	Q3T8J9;Q9H869	QYNPKFQTL	P39656	TAVIDHHNY	Q8N8A4	KYIQEFQYL	Q92845	ILGRPATAY	P38646;P54652;P11142	LLDVTPLSL	P35579	QGFPNRVVF	P84098	ILmEHIHKL	P46779	LIKRNKQTY			Q9HCE7	LLENEGTVY	Q6N075	FPAEWIPATF
Q92620	VLFGLLREV	Q9UQK1	IPTEQKIEF	P51854	VSTEHAVAL	Q14494	GLLQFTILL	Q5T011	FLHDLPPLF	Q9UBG0	LPRAEQSSF	O00203	KmVSIQITL	Q13283;Q9UN86	LPNFGFVVF	P10644;P31321	LIYGTPRAA	Q9H7B2	RPFEDQTSL	Q86X95	WMAEQKISY	P43405	NIIELVHQV	P18621	MLKESEL			P55160	RmLDSVEKL	Q8TET4	MPPLFSLGY
Q9HD20	IAAPFTSKL	Q9BUB7	MLAETSTVF	O43399	HDVQVSSAY	Q8N2S1	HPRLDRQATY	Q68EN5	VYLDGIVRI	P36222	YAVGYmLRL	O94822	LLLPILVTV	Q16621	LYRDIFQHL	Q8NF50	FPSLQLPQF	O75420	LSMKTLLEL	Q13435	IYEPNFIFF	Q13315	ILLKDILSV	P48147	IQYPSmLLL			O14867	SPEPGQRTF	P52907;P47755	VFNDVRLLL
Q86TU7	SAIDRIFTL	Q9HCJ0	KNIGLNPAL	Q9H3H1	RAVPVGSGL	P12814	TAFDVAEKY	Q96FB5	LILLDRLLY	Q9UQB8	VYKTImEQF	O15528	DYIIPKNTL	O60603	KYELDFSHF	Q8IYA8	LVAQQSQEF	P08670	SSVPGVRLL	Q9Y2K7	KYNFVTF	Q9BQ04;Q9BWF3	KLHGVNINV	O95714	TAEERARAL			Q68CP9	QPAQQGQTY	P07949	HPDERALTM
P29401	HASDRIIAL	Q00534	ALTSVVVTL	Q96GE4	FQYSKSPSL	P08311	FLLPTGAEA	P41182	ILTDVVIVV	Q99504	TAYPGQTQY	Q92597	KLDPTKTTL	Q9NZ32	KYFEVPSVL	A5YKK6	LPDPFTPNL	P09651	AMRPHKV	Q9UMZ3	KVVNLTVEAY	Q969V3	FLSTLEHHL	Q8NB49	SLLEQHINI			Q9NZJ4	FLADIVQKL	Q9HAW4	SPEKTTY
Q14527	HGNFPRLSY	Q9NZ32	KYFEVPSVL	Q9BV38	HPEQDAGKVF	O43432	VLLSEILHL	Q8NCD3	YLTQVDILL	Q04637	FANLGRTTL	Q15723	VITETVVEV	Q14527	SYPTFFPRF	P61081	LPKTCDISF	Q96AD5	LVATHIY	Q9Y6E2	NYAQVFNKL	Q9NPD5	KISLSLHVL	Q6YP21	FIIADVSLL			Q149N8	IFEGLVKQI	P31949	LSKTEFLSF
Q9UKI2	SLLDEVLNV	Q5VTR2	SLYGGTITI	Q9UPW0	HPESVSQSL	Q8TDG4	LVLESLLHL	P62841	FTYRGVDL	Q13263	QPmEVQEGY	P46060	RVIGTLEEV	Q96RL7	KVLDLKINL	Q14693	HLPLLPNVSY	P04843	VLMLQEPLL	Q9Y6X3	VLLGHIFYV	Q8ND24	ALFPAPLAQI	P28340	TVIEPLKGY			P50454	KLSSLIILM	Q13200	LPVTPILEGF
Q92889	YDFIHTSF	P08246	LLLGGTALA	P20700	VYIDKVRSL	P23246	ALAEIAKAEL	Q92974	NLYGLLHGL	Q86XN7	ALLQQVHSA	Q8WWB7	HPmNDPTRTF	Q9Y3L3	YLADLYHFV	O60427	HDFGHLSVF	Q9BUI4	IAHDTGTSL	Q15800	NYASTFTWW	Q92542	APREPGAVSY	Q6PF04	FIQKGNLLI			Q96AB3	RLLEVPVmL	Q15155;Q5JPE7;P69849	TSSPSILTL
P61421	YYPEYKLLF	Q9NQU5	ALTDIVSQV	P63146	RLQEDPPVGV	Q14258	ALPSKLPTF	A0AVT1	KLQNLNIFL	Q96E66	NPMEEEKGY	Q9HCE5	IYKDSSTFL	Q8NGY0	SVYPHVQTF	Q1HG43	LLANVmLSm	O96028	KAMEAASSL	Q9P2D3	GLLEIVTSV	Q15021	SLAGDVALQQL	Q96L91	EPRHPGSSY			Q96AX1	NPTDISYVY	P52292	GAIPAFISL
P02655	RLLPALFLV	Q92508	VYTFQFQDF	Q6NXT1	RLGPTGKEV	Q15427	KLYGKPIRV	P61421	YYPEYKLLF	P26641	FPEELTQTF	Q9BVT8	LGLAGFTLLL	Q9Y4A5	YIIRIYQEL	P60510	IIDGKIFCV	P35579	QGFPNRVVF	A8MWL6;O43760	KYLVIGDLLF	Q14674	LLREELQAY	P39656	VPFDGDDIQL			Q9Y5B9	KLAESVEKA	Q96BN2	YLKNSVVAY
P04040	ITVGPRGPL	P55160	RMLDSVEKL	Q68CP9	SAHSHFISL	Q9NTX5	QLLEKVIEL	Q7Z2Z2	EMKEGTDMF	P12004	SmSADVPLV	Q96AE7	HLDATKLLL	Q7L5N7	ILLPIRVLL	O95390	IIYGKIPGm	P29401	VATEKAVEL	P82675	FLWPGLNVPL	P46779	FLIKRNKQTY	Q10567	APIGSGLSDLF			Q15785	LPSENHKEM	Q9NRB3	LPASAREAF
P53618	FQLSLLAAm	Q92797	KYPKVWEGF	Q9H0H5	HVIENSF	Q6PJ69	GLYQDPVTL	Q15629	AYLLNLNHL	O60566	YLHNQGIGV	Q14494	GLLQFTILL	Q9Y2I1	GLFDQHFRL	P51854	LPAEHCINIY	O76003	EVRQGLKAY	P61353	KWFFQKLRF	Q6PCB8	mPVEKNITL	P24043	EQFEGKKLM			Q96SY0	AYTPFHAVL	P59998	KPVEGYDISF
P78344	AIISELVSI	A0AVK6	QAPSGPSYAIY	P68104;Q05639;Q5VTE0	HPGQISAGY	P03928	mITPmLLTL	Q8NDZ6	LSFAIKVLF	Q13573	RYTPSQQGVAF	Q14258	ALPSKLPTF	Q5JNZ5;P62854	YVLPKLYVKL	P62910	YCAEIAHNV	Q16695;P68431;Q71DI3	FQSSAVMAL	P05107	FQTEVGKQL	Q9H992	LPSEHQTIL	Q9BRQ5	RLQGELQAV			O14939	LYIENQFFI	P50897	FYAHIIPFL
P05154	FIVDNNILF	O76074	QVLLDLASL	O95243	DLRKEDVAm	O14964	mPAAGGVLY	Q99627	RLTDYVAFL	Q5TBA9	KLIGQVHEV	Q96RD3	VLLIILSHI	O96019	MPTVHYEF	P06737	LPWSKAWEL	Q9NW64	MPKSDVNKEYY	P31689;Q8WW22	SPMDIFDMF	Q14008	LATASSPKF	Q09161	LPWVGKELY			Q13393	IYIENQFFI	Q9H3H1	RAVPVGSGL
Q9Y5Q8	YADPTKRLEL	Q8WUY9	RLWNETVEL	Q9Y376;Q9H9S4	KYISKPENL	O95807;P56557	VYPGIAVFF	Q7L622	KILSELFTV	Q9NRL2	FANGHVNSV	O94906	ILWSEAIFL	Q9Y5Q8	SMYDKVLmL	P61970	IYIDASCLTW	P07949	HPDERALTM	Q9ULV3	LLGPPPVGV	P11831	YPSPHAVMY	Q7KZ85	DVREEGKEF			Q13308	VYNSEYYHF	Q71UM5;P42677	FSHAQTVVL
Q93009	SLAEFVQSL	Q9BTE3	HPLGIVQGF	Q9P0I2	mPADTNKAF	Q63HM2	SLQELLIQV	P49257	KYQEEFEHF	O95757	RLmNETTAV	Q96KQ7	RYYGNISRF	Q6DKI1	KIFSGVFVKV	O14497	MINPQGPPY	P48595	IYGEKTY	Q8NF50	TYFEKNFNL	P62736;Q562R1;Q9BYX7;P60709;P68032;P63261;P63267;P68133;Q6S8J3;A5A3E0;P0CG38;P0CG39	ASLSTFQQm	P22914	MYILPQGEY			Q9UBL3	TLADVLYHV	P04035	VFSTVVIHF
Q5XPI4	NLFDRVVTL	Q13765	SPASDTYIVF	Q8N752;P48729	RYASIHL	P24864	IYPPKLHQF	Q5R372	VLFNKLTYL	P51531	FPQEGmHQm	Q66K14	FLLGKEVSL	Q96QP1	AYGHFSYEF	P08865	HPWEVMPDLY	Q86X95	WMAEQKISY	O43156	QYILFPLRF	Q9Y6X3	ILLEHIIMC	O15528	DYIIPKNTL			Q7Z6J4	SVSNLVTVF	P37268	MPKMDQDSL
Q92900	APVEVTHNF	Q9Y6I3	STSSLRRQm	O00567	KYPASTVQI	P15559	SLFDLNFQA	Q7L5N7	ILLPIRVLL	P27797	HPEIDNPEY	O43776	FPVEIKSFY	O00159	KYMDVQFDF	Q9Y255	MVVEERCVY	O60671	IFGSSPMPGTL	Q6PD62	ISVTTSY	P18621	mSSPCHIEm	O95389	LLQQLSTSY			P19397	IYLLIHNNF	P26196	MVIVPTREL
Q01780	FAVDLEHHSY	Q92973	AYILDTLVF	Q9BZE1	RLLEGVKQA	Q9UIG0	KLSEIPLTL	Q86WJ1	DPDATSLKY	P52907;P47755	mSDTTFKAL	P57678	EYIQFVPLL	Q7Z392	KLWADRISL	Q13098	FIADHCPTL	P15104	LPQGEKVQAM	Q7Z7A4	AAIEASQSL	P46778	EPIPYEFMA	Q92888	VPVPPNVAF			Q99590	KLAESKVSV	O94826	KYMAEALLL
P13639	AYLPVNESF	P25101	VTAIEIVSI	P42226	IYQRDPLKL	Q9BQ52	AIAPIIAAV	Q9NX01	SYIPSTVFF	P29401	HASDRIIAL	Q9NYU1	FLDNLHINL	Q15027	TYLDIFRDF	P18621	MSSPCHIEm	P11049	VPAESHIY	Q6NUM6;Q9NV66	VPWHEEVVQF	Q96HW7	KLLDLMPRL	Q9H0D6	ASNPRQAAY			Q96RU7	EPEEGGRAY	Q9UKK3	DPIRGFGSY
P03928	mITPmLLTL	Q5R372	VLFNKLTYL	Q96B01	KLYQRDLEV	Q9BZX2	ILSQYITFV	Q12789	GLISVDVRI	Q9NQ31	VPEEGGATHVY	Q9H0J9	EYQKVWNLF	Q5VW38	GLWKDSLFL	P18621	WPKKSAEF	Q92547	RPNDTNREY	P61204	GLYEGLDWLA	Q96SU4	KLFDDKLQNC	Q9P0W2	RAYQQSEAY			O00429	IFSPNVVNL	O43156	QYILFPLRF
Q9BXS9	AYALLLQHL	Q9UBQ7	RLPEAIEEV	Q96GQ7	TLDEKIEKV	P06737	HPALAIPEL	Q9H0Z9	HPTLIQRTY	Q9Y5B9	KLAESVEKA	P62241	TPYRQWYESHY	Q9NQ34	TLWGGLLRL	P26641	FLVGERVTL	Q8TBA6	TLKREQESY	Q99996	VFDEDKTFV	Q8TEM1	VCAPPSRLTL	Q13423	NLLTIVGAL			Q96GM8	FPAGIYDTKY	Q92499	LIVEPSREL
Q96BR1	GLNEFIQNL	Q5PT55	ImmPVNSYI	Q16654	FPDQPIHIV	P98171	LIVQPDRVF	Q13461	TLDPAAADMF	Q7Z4H8	KmFSDEILL	Q86WC6	YPDIARYL	Q9HA64	HYLNHWNHF	Q8N8A6	FVIPVVQAL	Q92526;P40227	SLIAKVATA	Q8NFQ5	MLPKMVNKF	P36578	NLRKNNRQPY	Q68DK2	ILGLQSPPV			O75533	TASAVVQHm	Q9UMX0;Q9UHD9	SAMSNPRAM
Q9UPW6	HPQAINQQF	Q5TAB7	FPIQATISF	Q96KP4	GVYGGSVHEA	O95249	RLIEETISI	P55061	YVHMVTHF	P63010	IPNENELQF	O95602	VYQLRFQFL	P61204	GLYEGLDWLA	Q32P28	YGVTVFKAL	Q68DD2	EAPFEVLKM	O00182;Q3B8N2;Q6DKI2	YPSKSILL	Q9NQP4	MIPYQIGDVF	Q6P3W7	VFNKGKPIF			O60888	LPVEQGNFPY	P14635	ALVQDLAKA
P52597	GAAGVHFIY	Q9P055	VYPLYTIVF	Q15366	FPHTTPSm	Q9NZU0	METSNLYLF	Q7Z3E1	HYILHNSFF	O14867	SPEPGQRTF	O94964	KYGIVQEFF	Q9UPU5	KVLDVLWEL	Q9UGL1	RLIDLGVGL	Q9Y320	VLAPLIALV	Q3B8N2;Q6DKI2	YPSKSIIL	P22001	FACPSKATF	Q96JZ2	VAHTSLDAL			Q14527	MPVHAAVQm	Q06323;P61289	IPRIEDGNNF
P18077	ALLKIEGVYA	O94819	VLIPFALSL	Q9H0E9	DPHTVTVSm	P21333	VPASLPVEF	P30047	PYLLISTQI	Q6UXY1	IYKSImEQF	Q15833	SLIRNLEQL	Q9NR82	ALWWGTITL	Q8IWJ2	LPKEDLIKF	Q9H0X9	FVLEPRSFL	Q9BQ52	RYQQWMERF	Q09428	TPQGPASKY	P43003	IFIAQVNNF			Q04721	TPERTQLLY	P50897	QERGINESY
Q15532	mPQGGGQHY	Q6P4F7	LPVDSSHGF	Q8TEW8	RTQEELVAm	P33991	SILEHQIQV	Q99081	HAVGPSTSL	O00567	YPASTVQIL	P31948	KLLEFQLAL	P62906	VYNIHLAVNF	P42356;Q8N8J0;A4QPH2	IYSTAFDYF	Q53EL6	ALDKATVLL	Q9HB29	MEDYGLPFm	O15031	TYTDRVFFL	Q99798	LLEKNINIV			Q9H1C4	YLYDLNHTL	Q9Y6I7	LPIPSKLLEF
O15042	RPKKPGQSF	P06732	LSVEALNSL	Q9Y679	TLAQRVKEV	Q8NHU6	FmSEYLIEL	P12980	HPHPFLNSVY	Q9NV96	HPTLPAGRY	P50897	FYAHIIPFL	Q7Z3E1	HYILHNSFF	O94979	IYIWDLNNF	Q13435	IYEPNFIFF	P26640	YPWWEQQGF	Q15155;Q5JPE7;P69849	KIAPNTPQL	Q8IYS1	AFTNLDVVF			P38159;Q96E39	APPPRDYTY	Q92608	MPTIPALAL
Q8WUB8	YPAKHAEY	O60293	LSIVSINTV	Q6KC79	mPYSHPSSY	Q9Y263	SLmSHAIEL	P35269	KYGIVLKEF	Q13233	mPSSDTTVTF	P30153;P30154	WLVDHVYAI	Q6P1X5	ALVDQLWKL	Q10713	KYLSGIAHF	Q9Y508	ALAPGVRAV	Q68CL5	MPEDVKNFY	Q92667	IYAPPLPSL	Q96IZ2	YPKVLDTVI			Q96J88	EAFREHQQY	P35222	YGLPVVVKL
O95347	ELKREHTSY	P78563	LSIFVEPIY	Q9H5I1	RYGNVSHF	Q5SRE5	SLLEYQmLV	Q9UK59	GIIDINVRL	P22061	PYmDSPQSIGF	Q99661	IYNGKLFDLL	Q66GS9	KYITEVSRW	Q15365;P57721	SLAQYLI	Q15046	HLTDITLKV	O95402	AVLEVISSL	P55786	SLLPGIRDL	O00257	QGKGQGHQY			Q9BRK5	YARSVHEEF	Q14738;Q16537;Q13362	KYIDQKFVL
Q92545	LYSNPSVFV	P81605	FLTALAGALV	P04899;P19086	YYLNDLERI	Q7Z569	VYVERAEVL	Q9UNM6	SLVEIILHV	Q15029	QPVKVLGENY	P25205	ALKDFVASI	Q9Y6W5;Q9UPY6	KFYTDPSYF	Q14738;Q16537;Q13362	KYIDQKFVL	P28749	QPQANSHVY	Q96BY6	FVFETPFTL	Q9BRQ5	RYVELAWGF	P86790	FPRHIEPEL			Q9BZX2	ILSQYITFV	P05107	LPDTLKVTY
Q9NYW7	FVAEFSVPLL	P61160	VYVAIQAVL	O75915	RLTDYISKV	Q9NU22	LPHEIVVNL	Q8N5C6	VVLKDEFSSF	Q9H3P7	EVYAGSHQY	Q8TEM1	LPAEFFEVL	Q969V3	FLSTLEHHL	O75534	RLLGYVATL	P46781	GLAKSIHHA	P21359	PYLFHVVTF	Q709C8	TYISWKEEL	P10619	FLVQPDGVTL			Q63ZY3	TERELKVAY	Q8NI27	YPIDLAGLLQY
P19397	IYLLIHNNF	Q9HBU6	AYLEAYKEF	P14314	LPLLLLLPm	Q9NQP4	VLADLKVQL	Q8NF50	HYLNLNLFF	Q13111	SPRSPSTTY	Q9H307	RLLEQKVEL	Q5H9U9	AYFDFPELL	P06733;P13929;P09104	ILPVPAFNV	Q9BWG6	RALDHYLTL	P50416	RWFDKSFTF	Q8TDS5	PWTSNTVFL	Q8N6H7	LPTADIAQF			P10155	HPAIALREY	Q9Y5Q9	HPDEPLYSF
Q9Y2D8	KLDNQVSKV	Q8IXW5	TAIKPLPSY	Q9UKN5	ALSDSIHTV	Q13884	LADPENRQL	Q8TF40;Q9P278	PYNPLWAQL	Q14692	VYVDLGGSHVF	Q8N612	WLGVPALAL	Q9BXS4	SFITSSWTF	P43003	IFIAQVNNF	Q9Y2K7	KYNFVTF	Q9UKK3	RIIDTVAQV	Q8N5C6	VVLKDEFSSF	Q96KP4	GVYGGSVHEA			O15533	MPAAQEGAVAF	P61421	YYPEYKLLF
Q6PF04	FIQKGNLLI	Q86UV5	QYFPKAPEF	P18074	RLVEGLREA	P27695	HLYPNTPYAY	Q13885;Q9BVA1;Q13509;P68371;P07437	EYPDRIMNTF	P15880	VFTKSPYQEF	O95361	ATAQPPAPL	Q5TYM5;Q86X60	LLWGNLPEI	Q9UNX4	SLQDEIQRV	P33991	SILEHQIQV	Q8NF37	IPIWGTLIQY	Q8N1W1	ALTAGALPAL	O15031	LTPDGTSSEY			Q7Z403	LPYNMPLAY	Q9H410	HPIHQGITEL
Q8NFQ6	LLISTDLKY	P51797	MEPNLTYVY	Q9GZT9	NPHEVQPAY	O95372	FLEKLLPPV	Q9UBB9	VYPLMKEYF	Q9NZU0	METSNLYLF	Q6P1K8;Q13888	FPQHTIASL	P31153	FPWEVPKKLKY	Q15038	SAAFPGASL	O95751	mVDELVLLL	A5YKK6	HPNSAIILHY	Q10713	MVEIITKEF	O60427	mPYNHQHKY			Q09470;P16389;P22001	AIIPYFITL	Q9NV96	HPTLPAGRY
O14576;Q13409	HPNLVVGGTY	Q9BSA9	LALLNLACm	O60524	DYmKTTSNF	P14314	LPLLLLLPm	O94955	KYFGGVLEYF	Q8NHU6	FmSEYLIEL	Q2TB10	IATKPGQPL	P43405	EYVKQTWNL	Q6SPF0	VLTGLSIRL	Q9BZJ8	LTLMPLAML	O75190	NPDDVFREF	O00487	VYISSLALL	Q92614	QALQSQVEF			Q99684	GLYERPTAA	Q8NBQ5	HGIGRLTAY
Q9H254	KATLADIVEQL	P68104;Q05639;Q5VTE0	ALLAYTLGV	Q70UQ0	RLQEEINEV	O43143	ILmGVLKEV	P57076	SPWADNTAL	Q9Y263	SLmSHAIEL	O75915	RLTDYISKV	P55160	RMLDSVEKL	Q8NF37	LTLFPVRLL	O43684	YQHTGAVL	Q01581	SLFEGTWYL	Q9H0D6	SAPPPVTY	Q86WC6	YPDIARYL			P46379	SMVDVVMLL	P10809	FGADARAL
Q7Z6Z7	FGHSSTSAL	Q9P212	SMEEKREVF	P50990	HPAAKmIVm	P78415	FPHPHPAFY	Q15436;Q15437	LYPQFMFHL	Q5SRE5	SLLEYQmLV	P14625	ALKDKIEKA	P28340	FPSPIRLEF	P49588	NTIDPSHPm	Q9NQZ5	RPITGTHLY	Q14739	VWVPFIYSF	Q13283;Q9UN86	LPNFGFVVF	Q8WWH5	SLFPAELAL			P62136;P36873	FPPESNYLF	Q92879;O95319	VFIDKQTNL
Q9H1Y3	VYNPVIYVF	Q00325	KYKGIFNGF	Q96K83	SLmNHmEQV	Q15393	VYPDGIRHI	Q14739	VWVPFIYSF	O95372	FLEKLLPPV	Q9NZL9	ILYGEVEKL	P52888	KYPHYFPLL	P53621	TLLGHLDYI	Q99967	HPYPHNHYm	P78527	EVLGLILRY	Q8NGY0	SVYPHVQTF	P07339	NVLPVFDNL			O60664	AAEKGVRTL	Q92841;P17844	LPKFEKNFY
P48378	WLDSVVTQV	P19387	KWNPTAGVAF	P43246	RLYQGINQL	P07199	GLTEALHFV	Q8IV08	FLWEYGDLHL	O43143	ILmGVLKEV	Q92973	AYILDTLVF	Q93008;O00507	RLWGEPVNL	O43432	VLLSEILHL	Q9UHC1	VISETPLVL	Q8IWV8	RYAVEILTW	P03886	KNFLPLTLAL	Q7L2H7	FLFDHLLTL			O00566	KPKEDAYEY	P42357	HPSEIAESHRF
Q5SXM2	TPAPPTHAL	Q9P2U8	mPLAGILVQY	O94826	KYmAEALLL	Q9H3N8	MSLVAFAIm	Q6P1X5	ALVDQLWKL	P78415	FPHPHPAFY	Q9Y6R7	VSYVRVVTV	Q8NFG4	IYLINSWPF	Q8TDG4	LVLESLLHL	P08670	ILLAELEQL	P15880	DAISKTYSY	P61421	LYPEGLAQL	Q76EJ3	IVLVNKALL			Q9H0F5	DPLHQEVSF	P50990	LAQTTRTAY
P20073	SYPGVPPGQGF	Q96JC1	YPNGVVVHY	O43143	ILmGVLKEV	P55061	YVHmVTHF	Q66GS9	KYITEVSRW	Q15393	VYPDGIRHI	Q13535	QLFEDLVYL	Q96BX8	VYIHHFDRI	Q92922	YLIPDIDLKL	Q8IYS2	TSAPTGHTF	Q5SWH9	MAYGASFLSF	Q14444	FPRSNQPYY	Q9HCE0	LLAKEVQLV			O95197	LIFSVPIVY	P62906	IPHMDIEAL
Q68DK2	ILGLQSPPV	O75182	VFTEVANLF	O15372	RLTPKLmEV	P50542	TYDKGYQF	P53634	TYLDLLGTW	Q99967	VLmSLVIEm	Q9UNX4	KLFNEFIQL	P62324;P78543	TLWVDPYEV	Q6UW02	SLHEFLVNL	Q06323;P61289	IPRIEDGNNF	O95870	MDVVVQF	P52952	AAFKPEAY	Q8NBI5	LLFLAMPmL			Q15758	FVFPGELL	P18621	MSSPCHIEM
P07237	KYKPESEEL	Q3KPI0	FIASAPFEVA	P35556	KLmPGTYTL	Q99967	VLmSLVIEm	P13639	KLIEKLDIKL	O43665	KLQDQIFNL	O00160	RLFDFLVEA	P04844	YAAQASQAL	Q14094	SLLDRFLATV	Q8N141	MPSEKVSSY	P23526	VLIETLVTL	P48736	HPPSEESQAF	Q9Y5H3	SPLGTVVALL			Q8WUM4	LVKFIQQTY	Q13155	LPNVHGRSY
Q8N163	ALDPELLLL	Q8TEM1	IAIPVTVAF	Q9Y2I2	MILEKSLDY	O43665	KLQDQIFNL	P61011	SLFEEMLQV	P52732	ISEENFRVm	Q5T011	FLHDLPPLF	Q86WV6	VYSNSIYEL	Q00653	ALPTFSQPF	Q9UHL4	APDPGFQER	O95864	PYNHQHEY	Q15155;Q5JPE7;P69849	SYIALPLTL	Q99595	ALIEGAGILL			P17927	VLFPVNLQL	O76062;Q14739	HPNYLGDLIM
Q9UHQ1	VFDTTIAADF	Q7Z7A4	HPYIYRVTF	Q96NX9	HLVGGLHTV	P61586;P62745;P08134	YPDTDVILm	Q7Z3K3	LYSEVDVHF	O95219	RVADRLYGV	Q96ST2	KILQELPSV	Q99576	SLLGGDVVSV	P30291	RYTTEFHEL	P84077;P61204;P18085;P36406	GLYEGLDWL	O94886	VFLPDQGAFF	Q15056	VANPNSAIF	P0C2L3	LVLTNGPAL			Q96SY0	LPFPFPSKLY	Q14534	MPRNLREY
O14958	EFAADVLVEF	Q96IP4	VYGDFQEAF	Q96BZ4	IYASVmEYF	P40763	RYLEKPmEI	P21283	KLDAFVEGV	P41091	YNIEVVCEY	Q9BRR9	ALYPGQLVQL	P13010	ALSSLIHAL	Q13569	KYQPRIAVF	Q96QH2	LPRTSSEPEF	Q9HBM1	NLLKLIAEV	Q9Y6I3	STSSLRRQm	Q08828	IIADFDELM			P50990	HPAAKMIVM	O75534	RLLGYVATL
Q8TEM1	LPAEFFEVL	O60830	ALIEGVGILL	Q3T8J9;Q9H869	QYNPKFQTL	P52732	ISEENFRVm	Q9ULT8	LPKNDLITY	Q96T58	LAVDKSASL	P36382	ALSLLLSLA	Q9NYV4	GLADITQQL	Q9NYU1	FLDNLHINL	O60242	mTGNVVASI	Q53EP0	FPYSYEVAL	P78362	WPHEDAAQF	Q9UPN7	ILTSDVPQI			Q6SPF0	VLTGLSIRL	Q99967	HPYPHNHYM
Q9Y3A2	KLQDGVHII	P05161	LAVHPSGVAL	Q9NR99	NmPLLENLY	O95219	RVADRLYGV	Q8N3A8	RYSDSTFTF	A0AVK6	QAPSGPSYAIY	Q15622	LFAGFENFLL	Q01518	KLVTTVTEI	Q86WC6	YPDIARYL	P50452	EVNRTGTQY	O75844	LPWSLYNTF	P0CG31	AAAPGSRSL	P21333	QPASFAVSL			Q15155;Q5JPE7;P69849	SYIALPLTL	P04049	MPVSSQHRY
Q9Y2L9	VLLLENNPL	P59541	FVPLTLTLI	P78415	FPHPHPAFY	Q9UJJ7	HPVVGDLTY	Q9UJX3	LPSEIEVKY	P84098	LmEHIHKL	Q00688	KLLGNIKNV	P49790	KPLEEEEMEV	Q9UPN7;Q5H9R7;O75170	AIMDLLLRL	P06737	DLFKDIINM	Q9HC98	FYGDKMNLF	Q9NRL2	FPEPLIIPVL	O43151	LLSSEVPQI			P46379	SAVDVHINM	Q8WVC0	EPRPFDPQY
P08240	KLIDDVHRL	Q5BJD5	FLYPFPLAL	Q15393	VYPDGIRHI	Q12769	YLLPYENLL	O15121	FPNIPGKSL	Q8NBM4	KmFQVHQV	Q86VD7	YGFRGEAL	O14977	VYGSFASKL	O75170;Q9UPN7;Q5H9R7	ALMDLLLRL	Q9UMZ3	KVVNLTVEAY	P54652;P11142	ILTIEDGIFEV	P28066	KLTNIEL	P0CW22	EVDPDTKEM			Q92952	SRLDALGASL	Q9UBQ0	DVKVERIEY
P61247	GLKGRVFEV	A6NHR9	VPFNIPLEF	Q9UBG0	LPRAEQSSF	Q9H582	KLmEEIREL	P14866	IYIAGHPAF	Q14527	mPVHAAVQm	Q14166	KYIESPVLF	Q9NRL3	EPAHIVASF	Q99698	LPAAVGLLVQF	Q63ZY3	RLLDYVVNI	Q86YC3	TYLDLSSNW	Q14204	YPGPASLTQIY	Q86YW9;Q93074	GLIDFAIQL			P46721	IPFFFLPNTL	O95907;O15427	FPKAVSVF
Q9HCS2	EYIATILEL	Q8NGY0	SVYPHVQTF	Q14527	HGNFPRLSY	Q5VU65	SPLTPGLAI	P11021	QARIEIESF	Q96T60	VADPETRTV	Q8WTW3	RYSPVLSRF	P18848	YLKDLIEEV	Q9NV96	TYNYPVHYF	P49754	RYVEIVSQF	Q92615	AYNDNWFITF	P62249	KLLEPVLL	Q9H1Y3	SLSDLLVSL			O95864	PYNHQHEY	Q14534	HPLTGGGMTVAF
Q9BPX3	AFLPTLQTL	Q96PC2	MIDFAHTTY	P04040	ITVGPRGPL	P53618	FQLSLLAAm	Q9Y2K1	mIFGVRmY	O00267	NmYGKVVTV	Q9P2G4	RLLDFPTLL	P49588	IPLDDPTLLF	P61599	KLMELLEEI	Q9Y6E2	NYAQVFNKL	P25205	FEELVAF	O60566	MPTKETTKL	P46379	SAVDVHINM			Q9H6L2	TYIPPLLVAF	Q7Z7A4	HPYIYRVTF
P42768	TPTPFFHTF	Q6P1K2	IYDKFIAQL	P61247	GLKGRVFEV	Q96N66	GLLPDVPSL	Q15038	AAFPGASLY	Q96N11	IPPmDLLEm	Q969X6	LPNDKTLLY	P42696	VLFENTDSVHL	P00491	GYPLWKVTF	Q01543	VLLSHLSYL	A2RTX5;P26639	LPIRFNLTY	P04049	MPVSSQHRY	Q9NZD8	IPVTIMDVF			P55773	LPLENPVLL	P27797	HPEIDNPEY
P62906	SLIKQIPRI	Q9NRB3	LYEADFVLF	P42768	TPTPFFHTF	Q96RD3	VLLIILSHI	P13639	GLKEGIPAL	Q8ND04	LPmAHSAY	P39023	NPLGGFVHY	O75683	RLHEKIQEA	Q6N021	VKDFTSF	Q9Y6X3	VLLGHIFYV	Q14393	LPAREATQF	Q9UKK3	FPELDSPQL	Q13547	RmLPHAPGV			Q99698	SLLPLVWKI	P07949	RPAQAFPVSY
Q10713	MVEIITKEF	P19525	NYIGLINRI	P07199	GLTEALHFV	Q9H2H9	AFALANTGILL	Q8N1W1	ALTAGALPAL	Q8IWZ3	AmNGHVPAV	Q00610	KSVDPTLAL	Q96SN7	LFLAEVVLL	P30685;P18464;P30490;P30491;P10319;P30498;P30499;P30501;P04222;P30504;Q9TNN7;Q29963;P30505;P30508;P30510;Q07000;Q95604;Q29865	HPVSDHEATL	Q99684	GLYERPTAA	O75330	KLLEYIEEI	Q6KC79	MPYSHPSSY	O60266	FLNEIISDF			Q6N021	VKDFTSF	A8MWL6;O43760	KYLVIGDLLF
O14964	mPAAGGVLY	Q9Y263	SLISTILEV	Q9BWS9	HLAEALHQA	Q008S8	mLSLPELLL	Q6NXT2	RYRPGTVAL	Q9UI12	RLNEKNYEL	P52952	AAFKPEAY	Q99613;B5ME19	SLYDYNPNL	Q96GC6	ALDTNQVLL	Q9UKI2	SLLDEVLNV	Q96Q89	FLLTIENEL	P53680	VYTVVDEMF	Q9UKL2	WFNVPEIYF			P26640	YPWWEQQGF	P61353	KWFFQKLRF
Q8N468	LSSTFPSmL	P05107	GMDRYLIYV	P36222	YAVGYmLRL	Q9H9K5	NYALLQLTL	P36956	YLPPGFLSA	Q5SVZ6	mDKIHGQAY	Q96JM7	KYLEETNSL	Q9Y3Z3	TAIDDmEAY	P86790	FPRHIEPEL	P39687;Q92688	KLLPQLTYL	P61421	AYLESFYKF	P28066	EGRLFQVEY	A6NJ78	ALASILRTY			Q7RTU0	KLSKLDVLL	A5YKK6	HPNSAIILHY
P49406	RLDDSLLYL	Q99816	IYLPYLHEW	Q9UQB8	VYKTImEQF	Q8NEM2	FSIADSIEL	Q00653	ALPTFSQPF	P52907;P47755	VFNDVRLLL	Q9NVR2	YPADFNIQY	Q9NZN4	ALASHLIEA	P62841	EMVGSMVGVY	Q68CP9	SAHSHFISL	Q9HCN4	GLDELFVQV	P17858	NGKPISSSY	Q9UHB7	YLDAVVSFI			Q7Z7G8	LPVPVIPSF	Q01581	SLFEGTWYL
Q9NZU5	GLLENELKL	Q04637	VLMTEDIKL	Q9C0F1	TLLETEmLL	P46783	mPKKNRIAIY	O95153	EPPPEQVEL	Q9C0D3	GLLNNIAEV	P24864	IYPPKLHQF	Q00403	FKEITTm	Q709C8	ISVAKEVQI	P43686	LPLTHFELY	Q13772	VLLFEADTITL	Q9BZD4	MPVNSEVMY	Q5SY16	LPVEQGFTF			Q6P3S6	MDKKQNVKY	O75330	KLLEYIEEI
Q9Y6R7	VSYVRVVTV	Q86WV6	MADPNIRFL	Q92974	RYTNGHLF	Q6PF04	FIQKGNLLI	O14777	ALNEQIARL	Q9C0F1	TLLETEmLL	P20073	SYPGVPPGQGF	Q9UQE7	KLDQDLNEV	O15037	ALGKEEIAL	P27797	HPEIDNPEY	O75190	SPFEFGFTF	Q13263	DPVEPHGEM	Q9NVP1	FQGASNLTL			Q9UQK1	IPTEQKIEF	Q96AT9	DPFFDMHMM
[truncated: 1,353 more rows]

## Sheet: total peptides class II
assay II																assay III
[truncated: 3,101 more rows]

## Sheet: Signficantly increased peptides
assay	HLA class	condition	sequence	fc(cond1/cond2)	log2 fc(cond1/cond2)	p_value	corrected p_value	accession
[truncated: 4,250 more rows]

[truncated: 1 more sheets: Signficantly decreased peptides]
