# Supplementary material for: The Impact of Biomaterial Cell Contact on the Immunopeptidome
Source: Front Bioeng Biotechnol. 2020 Dec 16;8:571294. doi: 10.3389/fbioe.2020.571294 (PMC7773052; doi:10.3389/fbioe.2020.571294)
Supplement: Supplementary file 1 [file Data_Sheet_1.zip › Supplemental Table S3.XLSX]

## Sheet: Supplemental Table S3 A
condition	significantly in/decreased	sequence	protein	material exklusive	mean log2 fc(cond1/cond2)	molecular funtion	biological process	ligand	material associated function
RM-A	Significantly increased	TYNYPVHYF	Cell cycle control protein 50A	-	7		Lipid transport, Transport		CM, IR
		MPYLEHESF	Cell division cycle 7-related protein kinase	-	6	Kinase, Serine/threonine-protein kinase, Transferase	Cell cycle, Cell division	ATP-binding, Magnesium, Metal-binding, Nucleotide-binding	M
		GLWEEAYRV	Intraflagellar transport protein 172 homolog	-	5	Developmental protein			C
		IPKVEWSAF	Multifunctional methyltransferase subunit TRM112-like protein	-	4		rRNA processing
		VLWDRTFSL	Signal transducer and activator of transcription 1-alpha/beta	-	4	Activator, DNA-binding	Antiviral defense, Host-virus interaction, Transcription, Transcription regulation		IR,A
	Significantly decreased	KYNDFGNSF	Zinc finger protein 3	-	-7	Activator, Developmental protein, DNA-binding	Differentiation, Transcription, Transcription regulation	Metal-binding, Zinc	M, D, A
		SmVDVVmLL	Large proline-rich protein BAG6	-	-6	Chaperone, Chromatin regulator	Apoptosis, Differentiation, Immunity, Spermatogenesis, Transport		D, IR, A
		RWFQPAIPSW	Protein unc-13 homolog D	-	-6		Exocytosis		IR, P, C
		IFTDLSSRF	X-ray repair cross-complementing protein 5	-	-5	Activator, DNA-binding, Helicase, Hydrolase	DNA damage, DNA recombination, DNA repair, Immunity, Innate immunity, Transcription, Transcription regulation	ATP-binding, Nucleotide-binding	IR, SR
		VYNPVRAEW	Kelch repeat and BTB domain-containing protein 6	-	-5
RM-C	Significantly increased	IQGSELPEL	Dystonin	-	7	Actin-binding, Muscle protein	Cell adhesion	Calcium, Metal-binding	C, WH, M
		FVVESIGSEV	Filamin-B	-	7	Actin-binding, Developmental protein	Differentiation, Myogenesis		IR,C
		FAFEHSEEY	Transcription factor 25	-	6	DNA-binding, Repressor	Transcription, Transcription regulation
		MPYLEHESF	Cell division cycle 7-related protein kinase	-	6	Kinase, Serine/threonine-protein kinase, Transferase	Cell cycle, Cell division	ATP-binding, Magnesium, Metal-binding, Nucleotide-binding	M
		VLmTEDIKL	Eukaryotic translation initiation factor 4 gamma 1	-	6	Initiation factor, RNA-binding, Translational shunt	Host-virus interaction, Protein biosynthesis, Translation regulation		SR, C
	Significantly decreased	ISNEFKVEV	Calsyntenin-1	-	-12		Cell adhesion	Calcium	M, C
		RWFQPAIPSW	Protein unc-13 homolog D	-	-9		Exocytosis		IR, P, C
		GYPLWKVTF	Purine nucleoside phosphorylase	-	-8	Glycosyltransferase, Transferase			IR, D
		KWFFQKLRF	60S ribosomal protein L27	-	-8	Ribonucleoprotein, Ribosomal protein
		KYNDFGNSF	Zinc finger protein 3	-	-7	Activator, Developmental protein, DNA-binding	Differentiation, Transcription, Transcription regulation	Metal-binding, Zinc	M, D, A
aluminum	Significantly increased	YGAVPSGFIF	Protein Dok-7	exclusive	8			Lipid-binding
		FLGGEVLLY	Unconventional myosin-XIX	-	8	Actin-binding, Motor protein, Myosin		ATP-binding, Nucleotide-binding
		LVAQQSQEF	Interactor of HORMAD1 protein 1	-	8		Differentiation, DNA recombination, Meiosis, Oogenesis, Spermatogenesis		D
		KLSDLQTQL	DNA-directed RNA polymerase II subunit RPB3	-	8		Transcription
		LSQDIQKTI	Caprin-1	-	8	Protein synthesis inhibitor, RNA-binding	Differentiation		D, CM
	Significantly decreased	YANNRVVVL	Transketolase-like protein 1	-	-10	Transferase		Calcium, Magnesium, Metal-binding, Thiamine pyrophosphate	M
		VPVEEQEEF	Kinetochore protein Nuf2	-	-10		Cell cycle, Cell division, Mitosis
		mSFFGLLQm	Solute carrier family 22 member 18	-	-10			Ion transport, Symport, Transport	M
		MPFPAHLTY	C2 domain-containing protein 5	-	-9		Protein transport, Transport	Calcium, Lipid-binding	M
		IYIINVHSm	DENN domain-containing protein 3	-	-8	Guanine-nucleotide releasing factor			A
steel	Significantly increased	LPKTCDISF	NEDD8-conjugating enzyme Ubc12	exclusive	9	Transferase	Ubl conjugation pathway	ATP-binding, Nucleotide-binding	A
		LLANVmLSm	Dual oxidase maturation factor 1	exclusive	9		Protein transport, Transport		IR
		VMQGGISTIL	Sodium-coupled monocarboxylate transporter 1	exclusive	9		Apoptosis, Ion transport, Sodium transport, Symport, Transport	Sodium	M
		FATIKDGKSL	Isocitrate dehydrogenase [NAD] subunit alpha, mitochondrial	-	8	Oxidoreductase	Tricarboxylic acid cycle	Magnesium, Manganese, Metal-binding, NAD	M
		LALLLQAKL	Metaxin-1	exclusive	8		Protein transport, Transport
	Significantly decreased		Carboxypeptidase A6	exclusive	-10	Carboxypeptidase, Hydrolase, Metalloprotease, Protease		Metal-binding, Zinc	M
		TPKAKEQY	Attractin	-	-10	Receptor	Inflammatory response	Lectin	IR, SR
		VYARAQLEL	Major vault protein	-	-10	Ribonucleoprotein	mRNA transport, Protein transport, Translocation, Transport		IR
		YANNRVVVL	Transketolase-like protein 1	-	-10	Transferase		Calcium, Magnesium, Metal-binding, Thiamine pyrophosphate	M
		mSFFGLLQm	Solute carrier family 22 member 18	-	-9			Ion transport, Symport, Transport	M
copper	Significantly increased	IVSKSPVQF	Dystonin	-	11	Actin-binding, Muscle protein	Cell adhesion	Calcium, Metal-binding	C, WH, M
		EPIETKFY	Remodeling and spacing factor 1	-	10	Chromatin regulator	Transcription, Transcription regulation	Metal-binding, Zinc	M
		LLENEGTVY	E3 ubiquitin-protein ligase SMURF1	-	9	Transferase	Differentiation, Ubl conjugation pathway	cell differentiation,	D
		VMQGGISTIL	Sodium-coupled monocarboxylate transporter 1	exclusive	9		Apoptosis, Ion transport, Sodium transport, Symport, Transport	Sodium	M
		YGAVPSGFIF	Protein Dok-7	exclusive	9			Lipid-binding
	Significantly decreased	VYARAQLEL	Major vault protein	-	-10	Ribonucleoprotein	mRNA transport, Protein transport, Translocation, Transport		IR
		YANNRVVVL	Transketolase-like protein 1	-	-10	Transferase		Calcium, Magnesium, Metal-binding, Thiamine pyrophosphate	M
		mSFFGLLQm	Solute carrier family 22 member 18	-	-9			Ion transport, Symport, Transport	M
		MPFPAHLTY	C2 domain-containing protein 5	-	-8		Protein transport, Transport	Calcium, Lipid-binding	M
		KWFFQKLRF	60S ribosomal protein L27	-	-8	Ribonucleoprotein, Ribosomal protein
LPS	Significantly increased	IVSKSPVQF	Dystonin	-	11	Actin-binding, Muscle protein	Cell adhesion	Calcium, Metal-binding	C, WH, M
		YPLDVQKEF	Probable RNA polymerase II nuclear localization protein SLC7A6OS	-	10		Protein transport, Transport		D
		TVIEPLKGY	DNA polymerase delta catalytic subunit	exclusive	10	DNA-binding, DNA-directed DNA polymerase, Exonuclease, Hydrolase, Nuclease, Nucleotidyltransferase, Transferase	DNA damage, DNA excision, DNA repair, DNA replication	4Fe-4S, Iron, Iron-sulfur, Metal-binding, Zinc	M, SR
		LPKTCDISF	NEDD8-conjugating enzyme Ubc12	exclusive	8	Transferase	Ubl conjugation pathway	ATP-binding, Nucleotide-binding	A
		LLANVmLSm	Dual oxidase maturation factor 1	exclusive	8		Protein transport, Transport		IR
	Significantly decreased	YANNRVVVL	Transketolase-like protein 1	-	-10	Transferase		Calcium, Magnesium, Metal-binding, Thiamine pyrophosphate	M
		mSFFGLLQm	Solute carrier family 22 member 18	-	-9			Ion transport, Symport, Transport	M
		MPFPAHLTY	C2 domain-containing protein 5	-	-9		Protein transport, Transport	Calcium, Lipid-binding	M
		IYIINVHSM	DENN domain-containing protein 3	-	-8	Guanine-nucleotide releasing factor			A
		DTYmKASAPY	Cleavage and polyadenylation specificity factor subunit 7	-	-8	RNA-binding	mRNA processing
zinc sulphate	Significantly increased	YPLDVQKEF	Probable RNA polymerase II nuclear localization protein SLC7A6OS	-	10		Protein transport, Transport		D
		LSSASVINSY	Putative disintegrin and metalloproteinase domain-containing protein 5	-	9
		LAPKIENEY	Interleukin-10 receptor subunit beta	-	9	Receptor	Antiviral defense		IR
		YGAVPSGFIF	Protein Dok-7	exclusive	9			Lipid-binding
		EMVGSMVGVY	40S ribosomal protein S15	-	9	Ribonucleoprotein, Ribosomal protein			D
	Significantly decreased	YGTRYGASL	60S ribosomal protein L37a	-	-11	Ribonucleoprotein, Ribosomal protein		Metal-binding, Zinc	M
		AMNPVEHPF	60S ribosomal protein L8	-	-10	Ribonucleoprotein, Ribosomal protein, RNA-binding, rRNA-binding
		MPSWPTAAY	Pro-neuregulin-3, membrane-bound isoform	-	-10	Growth factor			CM
		VYARAQLEL	Major vault protein	-	-9	Ribonucleoprotein	mRNA transport, Protein transport, Translocation, Transport		IR
		YANNRVVVL	Transketolase-like protein 1	-	-9	Transferase		Calcium, Magnesium, Metal-binding, Thiamine pyrophosphate	M
zinc washer	Significantly increased	VLDQFmDSM	Tyrosine-protein phosphatase non-receptor type 23	-	6	Hydrolase, Protein phosphatase		Cilium biogenesis/degradation, Protein transport, Transport	M
		VYMDWYEKF	U5 small nuclear ribonucleoprotein 200 kDa helicase	-	6	Helicase, Hydrolase	mRNA processing, mRNA splicing	ATP-binding, Nucleotide-binding	D
		VLmTEDIKL	Eukaryotic translation initiation factor 4 gamma 1	-	6	Initiation factor, RNA-binding, Translational shunt	Host-virus interaction, Protein biosynthesis, Translation regulation		SR, C
		SMLDDLRNV	Integrin beta-2	-	6	Integrin, Receptor	Cell adhesion, Phagocytosis	Metal-binding	M, C, SR, CM, IR, P
		EWASRFWLW	ER membrane protein complex subunit 1	exclusive	4
	Significantly decreased	NVHDImVSF	Protein SHQ1 homolog	-	-6				A
		RYFENPQVI	Transformation/transcription domain-associated protein	-	-5	Activator, Chromatin regulator	Transcription, Transcription regulation
		RLYQGINQL	DNA mismatch repair protein Msh2	-	-5	DNA-binding	DNA damage, DNA repair	ATP-binding, Nucleotide-binding	D, IR, A, SR
		GmYETPLFL	Nucleoprotein TPR	-	-5		Cell cycle, Cell division, Mitosis, mRNA transport, Protein transport, Translocation, Transport		SR, IR
		DASKVVTVF	WD repeat-containing protein 1	-	-5	Actin-binding			C, IR, CM

## Sheet: Supplemental Table S3 B
condition	significantly in/decreased	sequence	protein	material exklusive	mean log2 fc(cond1/cond2)	molecular funtion	biological process	ligand	material associated function
RM-A	increased	EYTINIHKRIHGVGFKKRAPRAL	60S ribosomal protein L31	-	8	Ribonucleoprotein, Ribosomal protein
		RDSHGVAQVRFVTGNKILRILK	40S ribosomal protein S13	-	7	Ribonucleoprotein, Ribosomal protein
		KTGKNKWFFQKLRF	60S ribosomal protein L27	-	7	Ribonucleoprotein, Ribosomal protein
		PLHKYPVWLWKRLQL	39S ribosomal protein L28, mitochondrial	exclusive	6	Ribonucleoprotein, Ribosomal protein
		GFVKVVKNKAYFKRY	60S ribosomal protein L5	-	6	Ribonucleoprotein, Ribosomal protein, RNA-binding, rRNA-binding
	decreased	AAHLPAEFTPAVHASLDKF	Hemoglobin subunit alpha	-	-8	Oxygen transport, Transport		Heme, Iron, Metal-binding	P
		KLTTPGTHTFTLVVSQYE	Calpain-7	-	-8	Hydrolase, Protease, Thiol protease			CM
		EARRRLERVRRRRLRLRERAREREA	Programmed cell death protein 7	-	-8		Apoptosis		A
		WGKVNVDEVGGEALGRL	Hemoglobin subunit beta	-	-8	Hypotensive agent, Vasoactive	Oxygen transport, Transport	Heme, Iron, Metal-binding, Pyruvate	M, IR, SR
		LERLKKIRAHRGLRHFW	40S ribosomal protein S18	-	-7		Ribonucleoprotein, Ribosomal protein, RNA-binding, rRNA-binding
RM-C	increased	RHLKIVYRRFRHGF	60S ribosomal protein L37	-	6	Ribonucleoprotein, Ribosomal protein, RNA-binding, rRNA-binding		Metal-binding, Zinc	M
		TREYTINIHKRIHGVGFKKRAPRAL	60S ribosomal protein L31	-	6	Ribonucleoprotein, Ribosomal protein
		KQRmREEKREERRRREIERKRQREE	Regulator of nonsense transcripts 3B	-	6	RNA-binding	mRNA transport, Nonsense-mediated mRNA decay, Transport
		SLKELQEmDKDDESLIKYK	Rho GDP-dissociation inhibitor 2	-	5	GTPase activation			C
		KQRmREEKREERRRREIERKRQR	Regulator of nonsense transcripts 3B	-	5	RNA-binding	mRNA transport, Nonsense-mediated mRNA decay, Transport
	decreased	AAHLPAEFTPAVHASLDKF	Hemoglobin subunit alpha	-	-8	Oxygen transport, Transport		Heme, Iron, Metal-binding	P
		KLTTPGTHTFTLVVSQYE	Calpain-7	-	-8	Hydrolase, Protease, Thiol protease			CM
		WGKVNVDEVGGEALGRL	Hemoglobin subunit beta	-	-8	Hypotensive agent, Vasoactive	Oxygen transport, Transport	Heme, Iron, Metal-binding, Pyruvate	M, IR, SR
		GKNKWFFQKLRF	60S ribosomal protein L27	-	-6	Ribonucleoprotein, Ribosomal protein
		WGKVNVDEVGGEALGRLL	Hemoglobin subunit beta	-	-6	Hypotensive agent, Vasoactive	Oxygen transport, Transport	Heme, Iron, Metal-binding, Pyruvate	M, IR, SR
aluminum	increased	SIEKPIHQGPDAAVTGHIRIRA	Coatomer subunit beta	-	9		ER-Golgi transport, Host-virus interaction, Protein transport, Transport
		PFLVVRHQLLKT	Cytochrome c oxidase subunit 7C, mitochondrial	exclusive	9
		GSGGGGGGGLKPSITKQHSQTPS	Ras/Rap GTPase-activating protein SynGAP	-	9	GTPase activation			A
		NADPLKVYPPL	HLA class II histocompatibility antigen gamma chain	exclusive	8	Chaperone	Adaptive immunity, Immunity		IR
		YKTGKNKWFFQKLRF	60S ribosomal protein L27	-	8	Ribonucleoprotein, Ribosomal protein
	decreased	VQGNGQQHVEKALKLFAQLINNKV	Plexin-A2	-	-8				CM
		IDKDKPKEAVTVAVKMLKDDATEKD	Fibroblast growth factor receptor 2	-	-7	Heparin-binding, Kinase, Receptor, Transferase, Tyrosine-protein kinase	Apoptosis	ATP-binding, Nucleotide-binding	CM, A, D, WH
		TSDVEPTAPMEEPTVVE	Intracellular hyaluronan-binding protein 4	-	-7	RNA-binding	mRNA processing, mRNA splicing, Transcription, Transcription regulation, Translation regulation		SR
		FPTIKIFGSNKNRPE	Protein disulfide-isomerase A6	-	-6	Chaperone, Isomerase
		KPKDPTFIPAPIQAKTSPV	Angiotensinogen	-	-6	Vasoactive, Vasoconstrictor			IR, A, SR, M
steel	increased	APIRPDIVN	60S ribosomal protein L4	exclusive	10	Ribonucleoprotein, Ribosomal protein
		PFLVVRHQLLKT	Cytochrome c oxidase subunit 7C, mitochondrial	exclusive	10
		TVGGTAYAIYELAVASFPKKQE	Cytochrome c oxidase subunit 7A2, mitochondrial	exclusive	10
		DRAPPEDEGPVmVKL	Myeloid zinc finger 1	-	10	DNA-binding	Transcription, Transcription regulation	Metal-binding, Zinc	M
		GESSGKNVTLPAVF	60S ribosomal protein L4	exclusive	10	Ribonucleoprotein, Ribosomal protein
	decreased	LYAEAMALPLYRRTIRGRSL	Diphthine--ammonia ligase	-	-10	Ligase		ATP-binding, Nucleotide-binding
		GPmFELLPGESNKIP	Serglycin	-	-8		Apoptosis, Biomineralization		A
		FEEIKKYINQEVLRIF	Collagen alpha-1(XIX) chain	-	-8	Developmental protein	Cell adhesion, Differentiation, Myogenesis		CM, D
		YDNSLKIISNASCTTN	Glyceraldehyde-3-phosphate dehydrogenase	-	-8	Oxidoreductase, Transferase	Apoptosis, Glycolysis, Translation regulation	NAD	A, C, IR
		SEESEEIPPFHPFHPFPALPENE	Amyloid-like protein 2	-	-8	DNA-binding, Protease inhibitor, Serine protease inhibitor		Copper, Metal-binding	M
LPS	increased	TVGGTAYAIYELAVASFPKKQE	Cytochrome c oxidase subunit 7A2, mitochondrial	exclusive	10
		QKPWSQHYHQGYY	Heterogeneous nuclear ribonucleoprotein U	exclusive	9	Activator, Chromatin regulator, Developmental protein, DNA-binding, Repressor, Ribonucleoprotein, RNA-binding	Biological rhythms, Cell cycle, Cell division, Differentiation, Mitosis, mRNA processing, mRNA splicing, Transcription, Transcription regulation	ATP-binding, Nucleotide-binding
		FPDDPTLYNILmFCGCIEDYK	Astrotactin-1	-	9		Cell adhesion		CM
		NPHVNPLPTGYEDE	Cytochrome c oxidase subunit 6A1, mitochondrial	exclusive	9
		NADPLKVYPPL	HLA class II histocompatibility antigen gamma chain	exclusive	9	Chaperone	Adaptive immunity, Immunity		IR
	decreased	INDAFNLASAHKVP	Aminopeptidase N	-	-8	Aminopeptidase, Developmental protein, Host cell receptor for virus entry, Hydrolase, Metalloprotease, Protease, Receptor	Angiogenesis, Differentiation, Host-virus interaction	Metal-binding, Zinc	M, D
		GPmFELLPGESNKIPR	Serglycin	-	-7		Apoptosis, Biomineralization		A
		ESEVIAEGKAEDVKP	Testis-specific Y-encoded-like protein 6	-	-7
		GSGELWWQAERASSSKSW	T-cell surface glycoprotein CD4	-	-7	Host cell receptor for virus entry, Receptor	Adaptive immunity, Host-virus interaction, Immunity		IR, M, D,
		REEAASPAGEWRALLRLR	Metal transporter CNNM3	-	-7		Ion transport, Transport		M
zinc sulphate	increased	TRFVKWPRYIRLQRQRAILY	60S ribosomal protein L7a	-	12	Ribonucleoprotein, Ribosomal protein
		QRKRSRERSPRRERERSPRRVRRVV	Cell division cycle and apoptosis regulator protein 1	-	12	Activator, Repressor	Apoptosis, Cell cycle, Transcription, Transcription regulation		A, CM
		DSEWFGFYRSGQAKET	Palmitoyl-protein thioesterase 1	exclusive	12	Hydrolase	Sensory transduction, Vision		A
		WFKNRRAKFRKKQRSLQKEQLQKQK	Diencephalon/mesencephalon homeobox protein 1	-	11	Developmental protein, DNA-binding, Repressor	Transcription, Transcription regulation
		LIILAIRFNPHLQTPmYFFL	Olfactory receptor 1L8	exclusive	11	G-protein coupled receptor, Receptor, Transducer	Olfaction, Sensory transduction
	decreased	QLRREQQLRREQQLRREQQLRREQE	Trichohyalin	-	-9		Keratinization	Calcium, Metal-binding	M
		VQGNGQQHVEKALKLFAQLINNKV	Plexin-A2	-	-8				CM
		SEKGESSGKNVTLPAVF	60S ribosomal protein L4	-	-7	Ribonucleoprotein, Ribosomal protein
		IDKDKPKEAVTVAVKMLKDDATEKD	Fibroblast growth factor receptor 2	-	-7	Heparin-binding, Kinase, Receptor, Transferase, Tyrosine-protein kinase	Apoptosis	ATP-binding, Nucleotide-binding	CM, A, D, WH
		KVLQQLLVLQPEQQLNI	Phosphatidate cytidylyltransferase 1	-	-7	Nucleotidyltransferase, Transferase	Lipid biosynthesis, Lipid metabolism, Phospholipid biosynthesis, Phospholipid metabolism	Magnesium
copper	increased	SEESSTQDTSKWKRTAKCHTSST	Photoreceptor cilium actin regulator	exclusive	12		Sensory transduction, Vision
		KMIVEVSRSACLMTTQLICKLLRS	Disco-interacting protein 2 homolog C	-	9
		SAFATPFLVVRHQLLKT	Cytochrome c oxidase subunit 7C, mitochondrial	exclusive	9
		LHLGYLPNQL	ATP-dependent RNA helicase DDX1	-	9	Activator, DNA-binding, Exonuclease, Helicase, Hydrolase, Nuclease, RNA-binding	Antiviral defense, Immunity, Innate immunity, mRNA processing, Transcription, Transcription regulation, tRNA processing	ATP-binding, Nucleotide-binding	IR
		NEAFPETKLDKKKYPYWPHQPIENL	ATP synthase subunit d, mitochondrial	exclusive	9		Hydrogen ion transport, Ion transport, Transport		M
	decreased	YDNSLKIISNASCTTN	Glyceraldehyde-3-phosphate dehydrogenase	-	-8	Oxidoreductase, Transferase	Apoptosis, Glycolysis, Translation regulation	NAD	A, C, IR
		EPGSIALNSYHSRNCSESDH	Interferon gamma receptor 1	-	-8	Receptor			IR
		AVVKLDDGHLNNSLSSPV	Galectin-related protein	-	-8			Lectin
		GPmFELLPGESNKIPR	Serglycin	-	-8		Apoptosis, Biomineralization		A
		IPCEKVSTLPAITLK	Cathepsin D	-	-8	Aspartyl protease, Hydrolase, Protease			IR, A
zinc washer	increased	GGRMFAPTKTWRRWHRRVNTTQKRY	60S ribosomal protein L4	-	8	Ribonucleoprotein, Ribosomal protein
		SRGSKSVARRVLQALEGLKM	40S ribosomal protein S19	-	7	Ribonucleoprotein, Ribosomal protein			IR
		GFVKVVKNKAYFKRY	60S ribosomal protein L5	-	6	Ribonucleoprotein, Ribosomal protein, RNA-binding, rRNA-binding
		RKWHRNGIKKPRSQRY	60S ribosomal protein L29	-	3	Heparin-binding, Ribonucleoprotein, Ribosomal protein			C
		HDVFVRKVKMLKKPKFELGKL	40S ribosomal protein S3a	exclusive	7	Ribonucleoprotein, Ribosomal protein	Differentiation		D, A
	decreased	TIVIRRDYLHYIRKY	40S ribosomal protein S11	-	-8	Ribonucleoprotein, Ribosomal protein, RNA-binding, rRNA-binding
		GPIITVHPKEIRTFFIHFQQQ	Epididymis-specific alpha-mannosidase	-	-6	Glycosidase, Hydrolase	Metal-binding, Zinc		M
		GPRPEEYEFLTPVEEAP	Rho GDP-dissociation inhibitor 2	-	-5	GTPase activation			C
		DDLQPWHSFGADS	Amyloid-beta precursor protein	-	-5	Heparin-binding, Protease inhibitor, Serine protease inhibitor	Apoptosis, Cell adhesion, Endocytosis, Notch signaling pathway	Copper, Iron, Metal-binding, Zinc	M, IR, CM, P, D, A, SR
		KMSHSSSGSASLSQVSPGK	Transcription factor SPT20 homolog	-	-5	Developmental protein	Autophagy, Gastrulation		A
